# Supplementary material for: Genomic prediction of morphometric and colorimetric traits in Solanaceous fruits
Source: Hortic Res. 2022 Mar 23;9:uhac072. doi: 10.1093/hr/uhac072 (PMC9157653; doi:10.1093/hr/uhac072)
Supplement: Web_Material_uhac072 [file web_material_uhac072.zip]

Archive with 11 entries (11 files):
- STable1.xlsx
- STable2.xlsx
- STable3.xlsx
- STable4.xlsx
- STable5.xlsx
- STable6.xlsx
- STable7.xlsx
- STable8.xlsx
- STable9.xlsx
- STable10.xlsx
- Supplementary Information.docx
