# Supplementary material for: Genomic prediction of morphometric and colorimetric traits in Solanaceous fruits
Source: Hortic Res. 2022 Mar 23;9:uhac072. doi: 10.1093/hr/uhac072 (PMC9157653; doi:10.1093/hr/uhac072)
Supplement: Web_Material_uhac072 [file web_material_uhac072.zip › STable1.xlsx]

## Sheet: Suppl. Table 1
Supplementary Table 1. List of tomato and pepper accessions used in this study.
Tomato accessions			Pepper accessions
Sample ID	Accession name	Country of origin	Sample ID	Accession name	Country of origin
CPSBB_TOM001	Ideal	Bulgaria	CPSBB_CAP001	Dekorativni bonbonki	Bulgaria
CPSBB_TOM002	BG Fantazia	Bulgaria	CPSBB_CAP002	Chereshki_K866	Bulgaria
CPSBB_TOM003	Aleno sartse	Bulgaria	CPSBB_CAP003	Chereshka_K962	Bulgaria
CPSBB_TOM004	1422	Bulgaria	CPSBB_CAP004	Kambichki	Bulgaria
CPSBB_TOM005	1300	Bulgaria	CPSBB_CAP005	Dzhulyunska shipka 1021	Bulgaria
CPSBB_TOM006	1341	Bulgaria	CPSBB_CAP006	Byala shipka	Bulgaria
CPSBB_TOM007	874	Bulgaria	CPSBB_CAP007	Byala shipka - limonka	Bulgaria
CPSBB_TOM008	2065	Bulgaria	CPSBB_CAP008	Ribki_K859	Bulgaria
CPSBB_TOM009	2066	Bulgaria	CPSBB_CAP009	Kozi rog_K414	Bulgaria
CPSBB_TOM010	2069	Bulgaria	CPSBB_CAP010	Chorbadzhiyski_K422	Bulgaria
CPSBB_TOM011	24/13	Bulgaria	CPSBB_CAP011	Vosachna shipka	Bulgaria
CPSBB_TOM012	24/a	Bulgaria	CPSBB_CAP012	Shipka sladka	Bulgaria
CPSBB_TOM013	937	Bulgaria	CPSBB_CAP013	Limonova shipka	Bulgaria
CPSBB_TOM014	631	Bulgaria	CPSBB_CAP014	IZK Delikates	Bulgaria
CPSBB_TOM015	Pautalia	Bulgaria	CPSBB_CAP015	Sivria_K717	Bulgaria
CPSBB_TOM016	799	Bulgaria	CPSBB_CAP016	Sivria_K733	Bulgaria
CPSBB_TOM017	800	Bulgaria	CPSBB_CAP017	Byal piper_K736	Bulgaria
CPSBB_TOM018	605	Bulgaria	CPSBB_CAP018	Byal piper_K742	Bulgaria
CPSBB_TOM019	Pl. karotina	Bulgaria	CPSBB_CAP019	Sivria 600	Bulgaria
CPSBB_TOM020	Rozovo sartse	Bulgaria	CPSBB_CAP020	Zlaten medal 7	Bulgaria
CPSBB_TOM021	Rozov blian	Bulgaria	CPSBB_CAP021	Albena	Bulgaria
CPSBB_TOM022	1090	Bulgaria	CPSBB_CAP022	Hebar	Bulgaria
CPSBB_TOM023	900	Bulgaria	CPSBB_CAP023	Stryama	Bulgaria
CPSBB_TOM024	Izk Alia	Bulgaria	CPSBB_CAP024	Milkana F1	Bulgaria
CPSBB_TOM025	1923	Bulgaria	CPSBB_CAP025	Yasen F1	Bulgaria
CPSBB_TOM026	894750235, S. peruvianum	USA	CPSBB_CAP026	Romansa	Serbia
CPSBB_TOM027	Elitsa	Bulgaria	CPSBB_CAP028	Vrazhdebski	Bulgaria
CPSBB_TOM028	1621-2	Bulgaria	CPSBB_CAP029	Kalinkov 800/7	Bulgaria
CPSBB_TOM029	1620	Bulgaria	CPSBB_CAP030	Byal kalinkov	Bulgaria
CPSBB_TOM030	1619-2	Bulgaria	CPSBB_CAP031	Maritsa	Bulgaria
CPSBB_TOM031	83602029	USA	CPSBB_CAP032	Kaloyan	Bulgaria
CPSBB_TOM032	2061	Bulgaria	CPSBB_CAP033	Ratund Shabla	Bulgaria
CPSBB_TOM033	894970110, S. peruvianum	USA	CPSBB_CAP033A	Ratund Shabla_A	Bulgaria
CPSBB_TOM034	462	Bulgaria	CPSBB_CAP034	Kambi_K737	Bulgaria
CPSBB_TOM035	Karobeta	Bulgaria	CPSBB_CAP035	Osmarsko kambe	Bulgaria
CPSBB_TOM036	Merkuriy	Bulgaria	CPSBB_CAP036	Kambi_K468	Bulgaria
CPSBB_TOM037	Spektar	Bulgaria	CPSBB_CAP037	Kambi_K730	Bulgaria
CPSBB_TOM038	Bononia	Bulgaria	CPSBB_CAP038	Bulgarski ratund	Bulgaria
CPSBB_TOM039	Trapezitsa	Bulgaria	CPSBB_CAP039	Kurtovska kapia 1619	Bulgaria
CPSBB_TOM040	Solaris	Bulgaria	CPSBB_CAP040	Kapia UV	Bulgaria
CPSBB_TOM041	Yana	Bulgaria	CPSBB_CAP041	Sofiyska kapia	Bulgaria
CPSBB_TOM042	Milyana	Bulgaria	CPSBB_CAP042	Kapia 1300	Bulgaria
CPSBB_TOM043	Stela	Bulgaria	CPSBB_CAP043	Kurtovska kapia 1	Bulgaria
CPSBB_TOM044	Topaz	Bulgaria	CPSBB_CAP044	Delfina	Serbia
CPSBB_TOM045	Marti	Bulgaria	CPSBB_CAP045	Belo uvo	Serbia
CPSBB_TOM046	Venera	Bulgaria	CPSBB_CAP047	Slonovo uvo	Serbia
CPSBB_TOM047	Kapri	Bulgaria	CPSBB_CAP048	Palanachko chudo	Serbia
CPSBB_TOM048	Bela	Bulgaria	CPSBB_CAP049	Popovski ednovurh	Bulgaria
CPSBB_TOM049	Zhaklin	Bulgaria	CPSBB_CAP050	Kapia Todora	Bulgaria
CPSBB_TOM050	Neven	Bulgaria	CPSBB_CAP051	Oranzheva kapia	Bulgaria
CPSBB_TOM051	927	Bulgaria	CPSBB_CAP052	Baldovska kapia	Bulgaria
CPSBB_TOM052	398	Bulgaria	CPSBB_CAP053	Manolska kapia	Bulgaria
CPSBB_TOM053	Berdskiy krupniy	Russia	CPSBB_CAP054	Ranna kapia	Bulgaria
CPSBB_TOM054	Brendywene	USA	CPSBB_CAP055	Kapia Stryama	Bulgaria
CPSBB_TOM055	Nastenka	Russia	CPSBB_CAP056	Kapia 1300 oranzheva	Bulgaria
CPSBB_TOM056	Gigant Zibenbyurgan	Romania	CPSBB_CAP057	Kapia Byala reka	Bulgaria
CPSBB_TOM057	De barao gigant	Russia	CPSBB_CAP058	Dulga kapia	Bulgaria
CPSBB_TOM058	Eva purple ball	Germany	CPSBB_CAP059	Kurtovska kapia	Bulgaria
CPSBB_TOM059	Zhalto bivosko sartse	Bulgaria	CPSBB_CAP060	Kapia edra	Bulgaria
CPSBB_TOM060	Carbon	USA	CPSBB_CAP061	Kapia Belozem	Bulgaria
CPSBB_TOM061	Korol gigant	Russia	CPSBB_CAP062	Buketen 3	Bulgaria
CPSBB_TOM062	Livanski planini	Lebanon	CPSBB_CAP063	Buketen 50	Bulgaria
CPSBB_TOM063	Marianas piys	Czech Republic	CPSBB_CAP064	Gorogled 6	Bulgaria
CPSBB_TOM064	Mecha lapa	Russia	CPSBB_CAP065	IZK Rubin	Bulgaria
CPSBB_TOM065	1945/18	Bulgaria	CPSBB_CAP066	Mandra K-95	Bulgaria
CPSBB_TOM066	Momotaro	Japan	CPSBB_CAP067	IZK Kalin	Bulgaria
CPSBB_TOM067	Moya semya	Russia	CPSBB_CAP068	Ratundcheta	Bulgaria
CPSBB_TOM068	Neves	Russia	CPSBB_CAP069	Vezen_K628	North Macedonia
CPSBB_TOM069	Niki krein	-	CPSBB_CAP070	Kozi rog (P)	Bulgaria
CPSBB_TOM070	Opalka	Poland	CPSBB_CAP071	Dzinka	Serbia
CPSBB_TOM071	Prachka	USA	CPSBB_CAP071A	Dzinka_A	Serbia
CPSBB_TOM072	Pudovik	Russia	CPSBB_CAP072	Pintea	Romania
CPSBB_TOM073	Parpal rashan	Ukraine	CPSBB_CAP073	Dracula	Romania
CPSBB_TOM074	Reyho	Japan	CPSBB_CAP074	Bananica №36	Serbia
CPSBB_TOM076	Sartseto na Galiver	Russia	CPSBB_CAP075	89E471	Bulgaria
CPSBB_TOM077	1179/17	Bulgaria	CPSBB_CAP076	7125	Bulgaria
CPSBB_TOM078	1962/18	Bulgaria	CPSBB_CAP077	Oranzhevi sladki ribki	Bulgaria
CPSBB_TOM079	Favorit 1	Poland	CPSBB_CAP078	Zhulti sladki ribki	Bulgaria
CPSBB_TOM080	Chudo zemli	Russia	CPSBB_CAP079	Silvia	Serbia
CPSBB_TOM081	Yaponski tryufel	Russia	CPSBB_CAP079A	Silvia_A	Serbia
CPSBB_TOM082	Yasenchki yabuchar	Serbia	CPSBB_CAP080	Artim	Romania
CPSBB_TOM083	Gigant na Novikov	Russia	CPSBB_CAP081	Amfora	Serbia
CPSBB_TOM084	Budai tporpe	Hungary	CPSBB_CAP082	Kapia Parvenets	Bulgaria
CPSBB_TOM085	Sangold	UK	CPSBB_CAP084	Zubovska kapia	North Macedonia
CPSBB_TOM086	Tigerela	UK	CPSBB_CAP085	Rosenska kapia	Bulgaria
CPSBB_TOM087	Zloty	Poland	CPSBB_CAP086	Ayvarka_K838	Serbia
CPSBB_TOM088	Citrina	Russia	CPSBB_CAP087	Ivaylovska kapia	Bulgaria
CPSBB_TOM089	Favorit 2	Poland	CPSBB_CAP088	OSPZ 4to	Bulgaria
CPSBB_TOM090	Zloty ozarovski	Poland	CPSBB_CAP089	Alexandru	Romania
CPSBB_TOM091	Thai pink egg	Thailand	CPSBB_CAP090	Oranzheva kapia (P)	Bulgaria
CPSBB_TOM092	Zhalty	Bulgaria	CPSBB_CAP091	Bananica №35	Serbia
CPSBB_TOM093	Belmonte	Italy	CPSBB_CAP093	Andreyka	Romania
CPSBB_TOM094	White beef stak	USA	CPSBB_CAP094	Barbara	Romania
CPSBB_TOM095	895	Bulgaria	CPSBB_CAP095	Belinda	Serbia
CPSBB_TOM096	896	Bulgaria	CPSBB_CAP096	Splendid	Romania
CPSBB_TOM097	1527	Bulgaria	CPSBB_CAP097	Zelen Ratund	Serbia
CPSBB_TOM098	1941	Bulgaria	CPSBB_CAP097A	Zelen Ratund_A	Serbia
CPSBB_TOM099	1947	Bulgaria	CPSBB_CAP098	Bukur	Romania
CPSBB_TOM100	UC-82A	USA	CPSBB_CAP101	Kambi_B1E0021	Bulgaria
CPSBB_TOM101	2123	Bulgaria	CPSBB_CAP102	Kapia_B1E0041	Bulgaria
CPSBB_TOM102	2124	Bulgaria	CPSBB_CAP103	Kambi_B1E0059	Bulgaria
CPSBB_TOM103	Abakanski rozov	Russia	CPSBB_CAP104	Kambi_B1E0061	Bulgaria
CPSBB_TOM104	2009/18	Bulgaria	CPSBB_CAP105	Kambi_B1E0062	Bulgaria
CPSBB_TOM105	Marizol purpal	Germany	CPSBB_CAP107	Kambi_B0E0312	Bulgaria
CPSBB_TOM106	2013/18	Bulgaria	CPSBB_CAP108	Edri dalgi	Bulgaria
CPSBB_TOM107	Peron	Argentina	CPSBB_CAP110	Topcheta_B0E0324	Bulgaria
CPSBB_TOM108	Oaksakansko bizhu	Mexico	CPSBB_CAP111	Shipka_B0E0326	Bulgaria
CPSBB_TOM109	Sevastopol	Russia	CPSBB_CAP112	Ribki_B1E0013	Bulgaria
CPSBB_TOM110	Cheren prints	Russia	CPSBB_CAP113	Rogovidni_B1E0042	Bulgaria
CPSBB_TOM111	Polyarnik	Russia	CPSBB_CAP114	Rozichki	Bulgaria
CPSBB_TOM112	Praleska	Belarus	CPSBB_CAP115	Chereshki_B2E0069	Bulgaria
CPSBB_TOM113	Auriga	Russia	CPSBB_CAP116	Kapia_B2E0070	Bulgaria
CPSBB_TOM114	Brendywine-zhalt	USA	CPSBB_CAP117	Chorbadzhiyski_B1E0240	North Macedonia
CPSBB_TOM115	Brendywine-chereshki	USA	CPSBB_CAP117A	Chorbadzhiyski_B1E0240_A	North Macedonia
CPSBB_TOM116	2031/18	Bulgaria	CPSBB_CAP118	Sivria_B1E0241	North Macedonia
CPSBB_TOM117	Braun berry	Netherlands	CPSBB_CAP119	Vezen_B1E0242	North Macedonia
CPSBB_TOM118	Marizol magic	USA	CPSBB_CAP120	Vezen_B1E0245	North Macedonia
CPSBB_TOM119	1206-1	Bulgaria	CPSBB_CAP121	Rogovidni_B1E0248	North Macedonia
CPSBB_TOM120	2280	Bulgaria	CPSBB_CAP121A	Rogovidni_B1E0248_A	North Macedonia
CPSBB_TOM121	2281	Bulgaria	CPSBB_CAP122	Kapia_B1E0250	North Macedonia
CPSBB_TOM122	Yaponsko cherno cherven	-	CPSBB_CAP123	Sivria_B1E0257	North Macedonia
CPSBB_TOM123	1194-1	Bulgaria	CPSBB_CAP124	Shipka_B1E0257	North Macedonia
CPSBB_TOM124	1194-2	Bulgaria	CPSBB_CAP125	Buketen	North Macedonia
CPSBB_TOM125	Yaponsko cherno	Russia	CPSBB_CAP126	Topcheta_B1E0271	North Macedonia
CPSBB_TOM126	1206-2	Bulgaria	CPSBB_CAP127	Kambi_B1E0272	North Macedonia
CPSBB_TOM127	1206-3	Bulgaria	CPSBB_CAP127A	Kambi_B1E0272_A	North Macedonia
CPSBB_TOM128	1709-1	Bulgaria	CPSBB_CAP128	Kambi_B1E0280	North Macedonia
CPSBB_TOM129	2276	Bulgaria	CPSBB_CAP129	Kapia_B2E0034	Bulgaria
CPSBB_TOM131	2279	Bulgaria	CPSBB_CAP130	Ribki_B2E0035	Bulgaria
CPSBB_TOM132	Prinsip borgese	Italy	CPSBB_CAP131	Kambi_B2E0040	Bulgaria
CPSBB_TOM133	Polsko yaitse	Poland	CPSBB_CAP132	Chorbadzhiyski_B2E0041	Bulgaria
CPSBB_TOM134	Reyse	Guatemala	CPSBB_CAP133	Konusovidni	Bulgaria
CPSBB_TOM135	Ruska rayska yabalka	Russia	CPSBB_CAP133A	Konusovidni_A	Bulgaria
CPSBB_TOM136	2054/18	Bulgaria	CPSBB_CAP134	Kalinkov_B2E0048	Bulgaria
CPSBB_TOM137	2055/18	Bulgaria	CPSBB_CAP135	Kalinkov_B2E0049	Bulgaria
CPSBB_TOM138	Cheroke chocolete	USA	CPSBB_CAP135A	Kalinkov_B2E0049_A	Bulgaria
CPSBB_TOM139	Rozovi udalzheni	China	CPSBB_CAP136	Kambi_B2E0050	Bulgaria
CPSBB_TOM140	1207/06	China	CPSBB_CAP137	Shipka_B1E0491	Bulgaria
CPSBB_TOM141	1218/06	China	CPSBB_CAP138	Kapia_B1E0492	Bulgaria
CPSBB_TOM142	1227/06	China	CPSBB_CAP139	Shipka_B1E0494	Bulgaria
CPSBB_TOM143	1231/06	China	CPSBB_CAP140	Kapia_B1E0501	Bulgaria
CPSBB_TOM144	1236/06	China	CPSBB_CAP141	Kapia_B1E0504	Bulgaria
CPSBB_TOM145	Oranzheva chushka	China	CPSBB_CAP142	Kalinkov_B1E0525	Bulgaria
CPSBB_TOM146	1364/17	Bulgaria	CPSBB_CAP143	Kalinkov_B1E0532	Bulgaria
CPSBB_TOM147	845/06	Bulgaria	CPSBB_CAP143A	Kalinkov_B1E0532_A	Bulgaria
CPSBB_TOM148	928/17	Bulgaria	CPSBB_CAP144	Rogovidni_B1E0533	Bulgaria
CPSBB_TOM149	Zlatista	Bulgaria	CPSBB_CAP145	Gorogled	Bulgaria
CPSBB_TOM150	907/17	Bulgaria	CPSBB_CAP146	Pt 443	Greece
CPSBB_TOM151	921/17	Bulgaria	CPSBB_CAP147	Pt 451	Greece
CPSBB_TOM152	924/17	Bulgaria	CPSBB_CAP148	Pt 452	Greece
CPSBB_TOM153	Solanum habrochaites	-	CPSBB_CAP149	Krusnica	Serbia
CPSBB_TOM154	Solanum chmielewskii	-	CPSBB_CAP149A	Krusnica_A	Serbia
CPSBB_TOM155	Solanum habrochaites	-	CPSBB_CAP150	Rotund zuti	Serbia
CPSBB_TOM156	Solanum habrochaites	-	CPSBB_CAP151	94601049	-
CPSBB_TOM157	Solanum chilense	-	CPSBB_CAP151B	94601049_B	-
CPSBB_TOM158	Solanum habrochaites	-	CPSBB_CAP152	Kambi_B1E0301	Serbia
CPSBB_TOM159	Solanum habrochaites	-	CPSBB_CAP153	Kapia_B1E0061	Serbia
CPSBB_TOM160	Solanum habrochaites	-	CPSBB_CAP154	Ajvarka_B1E0318	Serbia
CPSBB_TOM161	Solanum corneliomulleri	-	CPSBB_CAP155	Kozi rog_B1E0320	Serbia
CPSBB_TOM162	Solanum chilense	-	CPSBB_CAP156	White_B1E0321	Serbia
CPSBB_TOM163	Solanum chilense	-	CPSBB_CAP157	Kapia_B1E0327	Serbia
CPSBB_TOM164	Solanum habrochaites	-	CPSBB_CAP158	Kozi rog_B1E0330	Serbia
CPSBB_TOM165	Solanum habrochaites	-	CPSBB_CAP159	Piza	Albania
CPSBB_TOM166	Solanum pimpinellifolium	-	CPSBB_CAP160	Baburi_B1E0372	Albania
CPSBB_TOM167	Solanum pimpinellifolium	-	CPSBB_CAP161	Kapia_B1E0373	Albania
CPSBB_TOM168	Solanum pimpinellifolium	-	CPSBB_CAP162	B1E0378	Albania
CPSBB_TOM169	Solanum peruvianum	-	CPSBB_CAP162A	lack of data	Albania
CPSBB_TOM170	Solanum pimpinellifolium	-	CPSBB_CAP163	Kamba_B1E0405	Albania
CPSBB_TOM171	Solanum pimpinellifolium	-	CPSBB_CAP164	Kamba_B1E0410	Albania
CPSBB_TOM172	Solanum arcanum	-	CPSBB_CAP165	Babura_B1E0413	Albania
CPSBB_TOM173	Solanum pennellii	-	CPSBB_CAP166	Chorbadzhiyski_B1E0301	Bulgaria
CPSBB_TOM174	Solanum habrochaites	-	CPSBB_CAP168	Rabesta kapia	Bulgaria
CPSBB_TOM175	Solanum peruvianum	-	CPSBB_CAP169	Kambi_B0E0334	Bulgaria
CPSBB_TOM176	Solanum corneliomulleri	-	CPSBB_CAP171	Selska kapia_BE04019	Bulgaria
CPSBB_TOM177	Solanum pimpinellifolium	-	CPSBB_CAP173	Selska kapia_B4E0023	Bulgaria
CPSBB_TOM178	Solanum peruvianum	-	CPSBB_CAP174	Cherna shipka	Bulgaria
CPSBB_TOM179	Solanum pimpinellifolium	-	CPSBB_CAP175	C. frutescens	-
CPSBB_TOM180	Solanum peruvianum	-	CPSBB_CAP176	C. baccatum	-
CPSBB_TOM181	Solanum pimpinellifolium	-	CPSBB_CAP177	CM 344	-
CPSBB_TOM182	Solanum pimpinellifolium	-	CPSBB_CAP181	Tabasco, C. frutescens	-
CPSBB_TOM183	Solanum habrochaites	-
CPSBB_TOM184	Solanum peruvianum	-
CPSBB_TOM185	Solanum peruvianum	-
CPSBB_TOM186	Solanum peruvianum	-
CPSBB_TOM187	Solanum pimpinellifolium	-
CPSBB_TOM188	Solanum pimpinellifolium	-
CPSBB_TOM189	Solanum Lycopersicum	-
CPSBB_TOM190	Solanum chmielewskii	-
CPSBB_TOM191	Solanum chmielewskii	-
CPSBB_TOM192	Solanum pimpinellifolium	-
CPSBB_TOM193	Solanum habrochaites	-
CPSBB_TOM194	Solanum cheesmaniae	-
