# Supplementary material for: Genomic prediction of morphometric and colorimetric traits in Solanaceous fruits
Source: Hortic Res. 2022 Mar 23;9:uhac072. doi: 10.1093/hr/uhac072 (PMC9157653; doi:10.1093/hr/uhac072)
Supplement: Web_Material_uhac072 [file web_material_uhac072.zip › STable2.xlsx]

## Sheet: TA trait
Supplementary Table 2. Tomato Analyzer traits and corresponding trait groups. The raw data of three (pepper) or four (tomato) independent trails as well as the heritability and BLUP value from linear mixed model are shown in separate sheets.
Trait ID	Trait	Group
1	Perimeter	Basic measurements
2	Area	Basic measurements
3	Width Mid-height	Basic measurements
4	Maximum Width	Basic measurements
5	Height Mid-width	Basic measurements
6	Maximum Height	Basic measurements
7	Curved Height	Basic measurements
8	Fruit Shape Index External I	Fruit shape
9	Fruit Shape Index External II	Fruit shape
10	Curved Fruit Shape Index	Fruit shape
11	Proximal Fruit Blockiness	Blockiness
12	Distal Fruit Blockiness	Blockiness
13	Fruit Shape Triangle	Blockiness
14	Ellipsoid	Homogeneity
15	Circular	Homogeneity
16	Rectangular	Homogeneity
17	Shoulder Height	Proximal fruit end shape
18	Proximal Angle Micro	Proximal fruit end shape
19	Proximal Angle Macro	Proximal fruit end shape
20	Proximal Indentation Area	Proximal fruit end shape
21	Distal Angle Micro	Distal fruit end shape
22	Distal Angle Macro	Distal fruit end shape
23	Distal Indentation Area	Distal fruit end shape
24	Distal End Protrusion	Distal fruit end shape
25	Obovoid	Asymmetry
26	Ovoid	Asymmetry
27	V. Asymmetry	Asymmetry
28	H. Asymmetry.ob	Asymmetry
29	H. Asymmetry.ov	Asymmetry
30	Width Widest Pos	Asymmetry
31	Eccentricity	Internal eccentricity
32	Proximal Eccentricity	Internal eccentricity
33	Distal Eccentricity	Internal eccentricity
34	Fruit Shape Index Internal	Internal eccentricity
35	Eccentricity Area Index	Internal eccentricity
36	Average Red	Colorimetric descriptor
37	Average Green	Colorimetric descriptor
38	Average Blue	Colorimetric descriptor
39	Average Luminosity	Colorimetric descriptor
40	Average L Value	Colorimetric descriptor
41	Average a Value	Colorimetric descriptor
42	Average b Value	Colorimetric descriptor
43	Average Hue	Colorimetric descriptor
44	Average Chroma	Colorimetric descriptor
45	Lobedness Degree	Latitudinal fruit feature
46	Pericarp Area	Latitudinal fruit feature
47	Pericarp Thickness	Latitudinal fruit feature

## Sheet: tomato raw
Line	Trail	Trait 1	Trait 2	Trait 3	Trait 4	Trait 5	Trait 6	Trait 7	Trait 8	Trait 9	Trait 10	Trait 11	Trait 12	Trait 13	Trait 14	Trait 15	Trait 16	Trait 17	Trait 18	Trait 19	Trait 20	Trait 21	Trait 22	Trait 23	Trait 24	Trait 25	Trait 26	Trait 27	Trait 28	Trait 29	Trait 30	Trait 31	Trait 32	Trait 33	Trait 34	Trait 35	Trait 36	Trait 37	Trait 38	Trait 39	Trait 40	Trait 41	Trait 42	Trait 43	Trait 44	Trait 45	Trait 46	Trait 47
CPSBB_TOM001	1	206.637	2848.1	61.976	62.1453	54.356	58.5893	58.9805	0.9428	0.877	0.9732	0.709	0.571	1.2416	0.0343	0.0393	0.5227	0.0386	206.9	214.4	0.0945	170.3	142.2	0	0	0	0.1374	0.1207	0	0.1739	0.4769	0.741	0.8889	0.8873	0.8767	0.4089	114.675	55.1113	41.3636	73.3832	32.8059	27.5204	23.912	40.9868	36.4576	3.3706	0.6374	0.1998
CPSBB_TOM002	1	296.071	5235.49	93.218	93.472	56.642	71.12	73.9945	0.7609	0.6076	0.7947	0.7484	0.6776	1.1046	0.0664	0.1353	0.5313	0.0952	277.3	265.9	0.1076	173.3	167.4	0	0	0	0.1086	0.3256	0	0.3379	0.4905	0.6365	0.89	0.887	0.6068	0.4947	134.707	59.004	42.8028	83.5199	37.5053	33.9309	30.3378	41.8001	45.5159	1.1655	0.7539	0.1304
CPSBB_TOM003	1	311.181	6536.02	86.6987	86.9527	87.376	93.3027	95.4973	1.073	1.0078	1.1307	0.7861	0.5645	1.3927	0.0431	0.0553	0.5193	0.0527	236.8	206.4	0.1314	160.9	124.2	0	0	0	0.176	0.2121	0	0.3792	0.471	0.7484	0.8889	0.887	1.0073	0.4194	131.818	54.5466	38.6354	80.2209	35.9153	34.9767	30.8596	41.4217	46.6443	2.036	0.7576	0.1509
CPSBB_TOM004	1	291.406	5601.95	96.012	96.4353	67.7333	70.7813	70.6863	0.734	0.7055	0.7391	0.7416	0.6852	1.0824	0.0416	0.1133	0.567	0.0315	170.8	197.3	0.2195	174.6	167	0	0	0	0.1328	0.1614	0	0.1394	0.4605	0.7665	0.8889	0.8889	0.7064	0.4172	156.479	74.4234	54.1366	99.1101	44.6563	35.3396	32.9737	43.0165	48.3337	2.1772	0.7191	0.1466
CPSBB_TOM005	1	345.345	6162.02	106.172	107.611	53.848	72.8133	76.0426	0.6766	0.5072	0.7227	0.7432	0.7249	1.0253	0.0751	0.1763	0.5802	0.1833	298.3	272.6	0.4009	177.1	169.5	0	0	0.1117	0	0.3285	0.312	0	0.4872	0.5914	0.8897	0.8881	0.507	0.5349	129.756	50.6729	36.4972	78.2328	34.6335	36.2651	30.6144	40.1705	47.4594	3.0946	0.7712	0.1204
CPSBB_TOM006	1	335.548	7233.18	101.515	102.701	85.344	90.7627	91.8945	0.8838	0.8407	0.9165	0.6255	0.613	1.0204	0.0312	0.0549	0.4775	0.0637	260.7	203.9	0.1124	161.5	148.8	0	0	0.1523	0	0.2376	0.2582	0	0.5616	0.7526	0.8916	0.8877	0.8413	0.399	147.244	69.0191	49.5965	92.6286	42.0147	34.0293	32.2516	43.4637	46.8845	2.3845	0.6369	0.1999
CPSBB_TOM007	1	268.913	4855.5	86.0213	86.5293	65.8707	71.628	71.1451	0.8278	0.7657	0.8287	0.7451	0.5413	1.3764	0.0384	0.0748	0.5178	0.0627	225.7	215.7	0.1496	164.1	142.3	0	0	0	0.1922	0.1	0	0.3102	0.4468	0.7361	0.8911	0.8886	0.766	0.4144	182.948	134.863	61.4681	115.02	63.7951	10.7374	54.6435	78.883	55.6885	1.4688	0.6759	0.1902
CPSBB_TOM008	1	372.996	8807.49	104.902	105.833	88.7307	105.241	102.89	0.9944	0.8458	0.9816	0.7264	0.6933	1.0477	0.0534	0.056	0.5591	0.0935	236.7	256.1	0.2877	165	144.166	0.057	0.046	0.085	0	0.2826	0.3417	0	0.4505	0.6747	0.8868	0.8896	0.8465	0.4697	132.176	56.66	41.8917	81.8946	36.4226	34.2051	29.3992	40.679	45.1032	3.754	0.669	0.1779
CPSBB_TOM009	1	303.2	5417.82	90.3393	91.2707	59.5207	76.5387	78.3048	0.8386	0.6589	0.8684	0.3411	0.6935	0.4919	0.0678	0.1085	0.5389	0.1072	280.7	260.2	0.2313	144.166	170.2	0.0016	0.0029	0.141	0	0.434	0.3261	0	0.5277	0.6202	0.8889	0.8861	0.6573	0.5042	174.848	168.774	89.4968	124.783	72.9855	-11.5826	50.184	102.996	51.5033	1.9689	0.7884	0.1118
CPSBB_TOM010	1	345.904	6837.57	107.781	108.712	59.0127	77.8933	80.1155	0.7165	0.5475	0.7481	0.8445	0.6504	1.2983	0.0687	0.153	0.5704	0.1604	284.6	262.3	0.3165	185.866	172.5	0.0201	0.0196	0	0.21	0.2676	0	0.4163	0.425	0.605	0.891	0.8854	0.5472	0.5349	149.852	59.8006	43.6512	91.0577	40.3584	40.0055	34.2553	40.5723	52.6675	1.5195	0.8064	0.1
CPSBB_TOM011	1	140.587	1298.5	44.7887	45.466	32.512	35.2213	37.2201	0.7747	0.7259	0.8364	0.8091	0.5822	1.3896	0.0408	0.0893	0.5366	0.0553	213.1	213.2	0.0911	177.7	155.5	0	0	0	0.2569	0.039	0	0.1575	0.3678	0.7373	0.8895	0.887	0.7251	0.4401	120.247	60.7892	40.4723	75.6282	35.1028	26.4188	27.9395	46.6024	38.4521	0.6909	0.603	0.2221
CPSBB_TOM012	1	142.424	1385.15	39.7933	40.2167	40.8093	43.3493	44.8486	1.0779	1.0255	1.1189	0.7255	0.5489	1.3217	0.0365	0.0432	0.519	0.0294	225.9	192.5	0.0366	152.3	129.9	0	0	0	0.2288	0.0394	0	0.1678	0.3535	0.7515	0.8868	0.8868	1.0213	0.4131	125.259	76.7547	56.9654	85.74	40.0748	20.1348	23.7004	49.6503	31.0986	0.9531	0.5861	0.233
CPSBB_TOM013	1	205.331	2626.1	52.578	52.578	56.9807	60.452	61.9489	1.1498	1.0837	1.183	0.752	0.6473	1.1617	0.0383	0.0606	0.5585	0.0371	230.6	176.8	0.0556	161.5	145.7	0	0	0	0.1187	0.0466	0	0.1194	0.5014	0.7518	0.8889	0.886	1.0806	0.43	131.258	69.9644	50.9589	85.7353	39.4054	26.5985	27.26	45.7036	38.0866	1.3076	0.4996	0.2923
CPSBB_TOM014	1	224.541	3360.22	66.4633	67.31	59.7747	63.9233	66.4063	0.9497	0.8994	0.9966	0.7924	0.4318	1.8348	0.0389	0.0476	0.5148	0.0391	260.3	203.4	0.0548	137.6	120.2	0	0	0	0.2369	0.0638	0	0.3666	0.4291	0.748	0.8896	0.8882	0.901	0.4084	135.803	57.9629	44.9439	85.0517	37.419	35.2499	28.5856	39.04	45.3838	0.981	0.6047	0.2204
CPSBB_TOM015	1	201.461	2678.25	53.34	55.2027	54.864	59.69	61.6027	1.0813	1.0286	1.129	0.8333	0.6238	1.3359	0.0511	0.0615	0.5568	0.0482	270.7	207.1	0.0669	167.4	147.5	0	0	0	0.2729	0.0375	0	0.2822	0.3433	0.7358	0.89	0.8885	1.0278	0.4512	127.738	64.5456	48.542	82.8931	37.4338	28.2345	26.0616	42.7083	38.4238	1.9201	0.5282	0.272
CPSBB_TOM016	1	174.429	2076.28	49.6147	50.2073	48.6833	51.6467	52.4651	1.0287	0.9812	1.0593	0.7509	0.6007	1.25	0.0337	0.0404	0.5161	0.0377	250.7	171.1	0.0752	169.1	142.4	0	0	0	0.2034	0.0959	0	0.1713	0.4016	0.7521	0.8911	0.8859	0.9786	0.4188	103.17	49.9577	38.0476	66.4275	29.3492	25.132	20.8268	39.6484	32.64	0.9967	0.5728	0.2412
CPSBB_TOM017	1	262.421	4139.17	82.8887	83.3967	47.6673	60.198	61.8457	0.7218	0.5751	0.7461	0.7753	0.7273	1.066	0.0668	0.1413	0.5989	0.1559	297.4	260.8	0.2638	190.7	172.4	0.0194	0.0095	0	0.1298	0.0543	0	0.1685	0.4669	0.631	0.8889	0.8854	0.5729	0.5235	132.674	66.1504	47.7328	84.8894	38.6155	29.3066	28.1579	43.8548	40.6417	1.7705	0.7193	0.151
CPSBB_TOM018	1	179.503	2214.23	54.102	54.356	47.498	48.768	49.3315	0.8972	0.8779	0.9187	0.7011	0.7653	0.9162	0.0295	0.0415	0.5764	0.0174	203	188.8	0.036	174.8	164.1	0	0	0.1493	0	0.0436	0.0689	0	0.5417	0.7791	0.8889	0.8889	0.8784	0.419	122.111	60.3075	44.7406	78.4624	35.3186	27.9416	25.2298	42.0804	37.6467	1.4949	0.5584	0.2509
CPSBB_TOM019	1	186.279	2336.56	56.7267	56.9807	47.4133	51.2233	52.2116	0.899	0.8358	0.9303	0.7448	0.5761	1.2927	0.032	0.0459	0.5197	0.0573	232.8	198.2	0.0889	170.6	150.1	0	0	0	0.1779	0.0876	0	0.1674	0.4298	0.7417	0.8889	0.8889	0.8358	0.4214	128.749	66.6133	41.9366	80.3247	38.0328	26.7605	31.1908	49.3716	41.0973	0.5508	0.5586	0.2512
CPSBB_TOM020	1	406.579	8405.57	89.0693	93.3873	115.739	121.751	125.809	1.3037	1.2994	1.4233	0.8413	0.4544	1.8515	0.077	0.1051	0.4836	0.0688	278.7	225.7	0.1762	128.2	88.3	0	0	0	0.2648	0.2537	0	0.862	0.3693	0.7599	0.8701	0.8878	1.3	0.3856	138.845	60.6696	46.461	87.1614	38.6188	35.0892	29.3838	39.9429	45.7675	2.5129	0.7262	0.1504
CPSBB_TOM021	1	291.14	5449.19	94.9113	95.6733	61.2987	70.612	71.984	0.7381	0.6459	0.7701	0.793	0.6164	1.2865	0.0511	0.1142	0.5525	0.0887	247.5	235.8	0.2069	187.1	168.3	0.0541	0.028	0	0.1853	0.1163	0	0.3193	0.446	0.6939	0.8879	0.8879	0.6451	0.4649	143.305	65.4712	50.7769	91.3104	40.4832	34.6303	29.449	40.3773	45.4588	1.3177	0.7495	0.1391
CPSBB_TOM022	1	106.2	789.224	31.6653	31.75	30.1413	31.3267	32.8025	0.9867	0.9519	1.0387	0.6578	0.6096	1.0789	0.0145	0.0153	0.5146	0.027	217.2	160.266	0.0474	166.7	155	0	0	0	0.0888	0.0115	0	0.0314	0.5189	0.7696	0.8903	0.8875	0.953	0.3963	121.954	106.799	57.4601	84.4418	48.4917	-1.6072	34.8046	92.6439	34.8417	0.7025	0.5557	0.2529
CPSBB_TOM023	1	111.63	837.181	33.1893	33.4433	29.718	31.4113	32.1611	0.9392	0.8954	0.9715	0.7219	0.5663	1.2748	0.0241	0.0308	0.5238	0.0257	230.2	187.5	0.0407	163.7	148.2	0	0	0	0.1592	0.0288	0	0.0871	0.4394	0.7568	0.8889	0.8889	0.8974	0.4125	75.4237	45.6848	35.8619	52.3923	23.4762	14.2745	12.6508	41.5491	19.0736	0.9375	0.5861	0.2328
CPSBB_TOM024	1	118.713	955.052	30.0567	30.226	38.354	39.624	39.8626	1.3109	1.2761	1.2969	0.7268	0.5521	1.3163	0.0338	0.0881	0.5174	0.0267	207.6	169.6	0.044	145	125.2	0	0	0	0.1575	0.0256	0	0.1032	0.4637	0.7709	0.8889	0.8845	1.2766	0.4015	118.775	66.5166	46.1044	77.5818	36.3091	22.5422	25.4129	48.4258	33.9701	1.2053	0.5829	0.2333
CPSBB_TOM025	1	93.5605	614.099	26.3313	26.416	28.194	28.956	29.9552	1.0962	1.0707	1.1413	0.6881	0.6077	1.1323	0.0186	0.0388	0.5324	0.0161	185.8	163.3	0.0172	164.9	140.1	0	0	0	0.1248	0.0085	0	0.0337	0.4883	0.7742	0.8889	0.88	1.0645	0.3998	112.768	58.4485	42.8586	73.2081	33.2641	24.672	23.2367	43.284	33.8918	0.7387	0.555	0.2524
CPSBB_TOM026	1	57.0555	225.541	18.1187	18.288	14.6473	15.24	17.4439	0.8333	0.8084	1.0152	0.729	0.6308	1.1556	0.0255	0.0603	0.5462	0.0361	213.3	170.516	0.0372	167	158.5	0	0	0	0.1772	0.0104	0	0.0333	0.4333	0.7598	0.8889	0.8774	0.8	0.4229	92.8929	91.3922	58.2414	72.2192	40.5612	-5.7785	22.1846	104.6	22.9248	1.8479	0.5484	0.2544
CPSBB_TOM027	1	80.5439	449.375	22.0133	22.0133	24.8073	25.7387	26.2121	1.1692	1.1269	1.1953	0.7038	0.5615	1.2534	0.0287	0.0597	0.4999	0.0197	200.1	176.3	0.0167	165.6	125.9	0	0	0	0.1368	0.0268	0	0.0689	0.5033	0.7657	0.8889	0.8821	1.1154	0.3954	111.57	62.6625	40.9401	71.758	34.0405	21.1492	25.6296	50.471	33.229	0.8718	0.5527	0.2561
CPSBB_TOM028	1	83.0959	484.092	24.4687	24.8073	23.5373	24.2993	25.1751	0.9795	0.9619	1.0324	0.6817	0.6367	1.0707	0.0169	0.0183	0.5269	0.0244	193.5	164.6	0.0275	157.9	144.3	0	0	0	0.0598	0.0138	0	0.0332	0.554	0.7762	0.8916	0.888	0.9652	0.4062	108.088	55.903	40.1821	69.7591	31.7597	23.8374	22.7639	43.6805	32.9608	0.5034	0.5974	0.224
CPSBB_TOM029	1	74.8857	393.928	23.4527	23.4527	20.6587	21.5053	22.4643	0.917	0.8809	0.9613	0.6137	0.5884	1.0429	0.0142	0.0257	0.5009	0.0217	207.633	170.8	0.0251	164	158.4	0	0	0	0.1094	0.0202	0	0.0202	0.4961	0.7668	0.8899	0.8858	0.8818	0.39	95.4686	49.4774	32.7355	60.328	27.8885	21.2858	22.2338	46.2478	30.7803	0.8687	0.5532	0.2549
CPSBB_TOM030	1	81.3119	465.225	24.4687	24.4687	22.6907	23.368	24.3851	0.955	0.9273	1	0.7059	0.6194	1.1397	0.0182	0.0214	0.5319	0.0272	207.9	167.3	0.0305	164.9	159.6	0	0	0	0.128	0.0157	0	0.0344	0.4964	0.7782	0.8917	0.8917	0.9304	0.4043	126.941	108.117	53.9028	85.1221	49.5174	-0.4337	38.6247	90.6433	38.6271	0.9439	0.5537	0.252
CPSBB_TOM031	1	97.5289	662.744	28.956	29.0407	27.3473	27.94	29.8875	0.9621	0.9444	1.0322	0.6988	0.6433	1.0864	0.0176	0.0205	0.5431	0.0227	168.5	167.4	0.0248	166.9	158.4	0	0	0	0.0955	0.0233	0	0.0249	0.5212	0.7781	0.8889	0.8828	0.9412	0.4085	102.193	59.7954	40.6069	67.2175	31.8625	18.4524	22.3754	50.4886	29.0026	1.0281	0.586	0.2312
CPSBB_TOM032	1	126.082	905.052	23.876	26.67	46.99	47.4133	48.156	1.7778	1.9681	2.0241	0.5035	0.8156	0.6174	0.0855	0.2171	0.3909	0	136.2	69.4	0	158.1	123.6	0	0	0.3614	0	0.0995	0.4321	0	0.6589	0.7907	0.8893	0.8858	1.9732	0.3841	131.868	115.526	56.1378	88.4741	52.2792	-2.5436	41.1008	93.5413	41.1795	1.5835	0.584	0.2343
CPSBB_TOM033	1	54.4794	205.942	17.78	17.78	13.3773	13.8853	15.4047	0.781	0.7524	0.8705	0.7048	0.7	1.0068	0.0352	0.0881	0.5626	0.0338	197.7	172.6	0.0588	188.1	172.7	0.0021	0.0171	0.1096	0	0.0181	0.0146	0	0.4756	0.773	0.8936	0.8873	0.75	0.4213	81.138	87.8381	48.7874	64.9357	38.0362	-10.7588	24.9519	113.325	27.1725	1.402	0.5492	0.2541
CPSBB_TOM034	1	240.485	3733.61	74.5913	75.8613	52.578	59.436	60.1445	0.7835	0.7049	0.8054	0.8661	0.6345	1.3649	0.0526	0.0971	0.5694	0.0883	259.4	223.1	0.1929	200.8	171.2	0.0235	0.007	0	0.2635	0.0949	0	0.2997	0.3846	0.7076	0.8889	0.8905	0.7045	0.4734	147.135	65.4478	49.8232	92.6783	41.0535	36.1292	30.6531	40.3122	47.3807	1.9006	0.719	0.151
CPSBB_TOM035	1	203.676	2768.38	62.0607	62.5687	50.546	56.3033	55.4771	0.8999	0.8145	0.8951	0.7326	0.5757	1.2725	0.0316	0.0553	0.5048	0.0573	249.5	205.4	0.1152	172.3	152.6	0	0	0	0.1554	0.1568	0	0.1959	0.4571	0.7169	0.8897	0.8864	0.8151	0.4347	159.15	94.9772	45.7823	96.4389	49.9163	23.3529	45.4046	62.782	51.0581	1.1623	0.5588	0.2496
CPSBB_TOM036	1	173.368	2040.72	51.7313	52.2393	44.7887	48.3447	49.0077	0.9254	0.8658	0.9501	0.6596	0.7054	0.935	0.0266	0.0405	0.5321	0.036	241.1	188.4	0.0489	172.7	166.1	0	0	0.1517	0	0.1033	0.1063	0	0.5482	0.7404	0.8903	0.8866	0.8648	0.4318	110.109	51.6716	39.0919	70.2025	31.0245	27.4222	22.6675	39.5776	35.578	1.4897	0.5592	0.2507
CPSBB_TOM037	1	212.764	2870.8	61.8913	62.3147	51.7313	56.896	57.4778	0.913	0.8358	0.93	0.7415	0.6689	1.1084	0.039	0.05	0.5548	0.0538	238.6	201.1	0.0976	176	162.4	0	0	0	0.1163	0.1174	0	0.1328	0.4851	0.7273	0.8889	0.8889	0.8356	0.4411	135.739	59.8628	46.5581	85.7764	37.593	34.3747	27.6016	38.7632	44.0848	0.6787	0.5593	0.2507
CPSBB_TOM038	1	212.79	2989.35	60.706	62.992	56.4727	61.1293	61.3415	0.9704	0.9303	1.0147	0.8703	0.4728	1.8407	0.0591	0.0611	0.5045	0.0533	231.3	198.4	0.0788	136.2	126.7	0	0	0	0.2935	0.0977	0	0.4332	0.356	0.7379	0.8896	0.8867	0.9301	0.4269	135.54	58.5357	45.2286	85.0632	37.4723	34.8371	28.3473	39.1356	44.9131	2.0853	0.5596	0.2488
CPSBB_TOM039	1	217.083	3078.4	69.6807	69.6807	47.9213	53.9327	55.1522	0.774	0.6877	0.7903	0.7546	0.6561	1.15	0.0401	0.1007	0.5519	0.0911	249.6	221.1	0.1682	176.7	160.8	0	0	0	0.1409	0.068	0	0.1494	0.4443	0.7107	0.888	0.888	0.689	0.4577	123.078	53.2269	38.751	76.143	33.7914	32.2034	27.4626	40.457	42.3232	2.4496	0.6198	0.2118
CPSBB_TOM040	1	207.575	2933.89	62.9073	63.8387	52.1547	56.8113	57.0222	0.8899	0.8291	0.9089	0.7658	0.6285	1.2184	0.0346	0.0568	0.5193	0.044	215.4	210.05	0.064	177.4	157.8	0	0	0	0.1806	0.1712	0	0.2008	0.4232	0.7343	0.8929	0.8897	0.8311	0.4411	155.197	73.0427	55.8598	99.2995	44.1939	35.6635	31.3794	41.3437	47.5032	1.2036	0.5592	0.2489
CPSBB_TOM041	1	203.343	2722.12	62.6533	63.246	48.3447	53.6787	54.8108	0.8487	0.7716	0.8772	0.7703	0.6027	1.278	0.0377	0.0693	0.5412	0.0506	269	209.8	0.0758	171.1	159.3	0	0	0	0.1651	0.1089	0	0.1877	0.4685	0.7204	0.8872	0.8906	0.7703	0.4417	137.372	61.7659	44.8169	85.7258	38.3776	33.847	30.0814	41.6291	45.2826	0.8677	0.572	0.2504
CPSBB_TOM042	1	245.205	3966.67	74.3373	74.7607	57.8273	65.1933	66.3971	0.872	0.7779	0.8952	0.754	0.68	1.1089	0.0396	0.063	0.5545	0.0559	264.8	208.2	0.0904	189.5	167	0	0	0	0.1617	0.1431	0	0.1475	0.4351	0.7074	0.8889	0.886	0.7749	0.458	135.82	55.8297	42.4946	83.8995	36.8018	36.4569	29.4379	38.9198	46.8582	1.5276	0.6365	0.2004
CPSBB_TOM043	1	173.651	1980.45	51.562	51.6467	45.466	47.244	48.8619	0.9148	0.8818	0.9492	0.7028	0.6223	1.1293	0.0174	0.0323	0.5371	0.0282	220.9	189.5	0.0423	171	158.7	0	0	0	0.1223	0.022	0	0.0733	0.4952	0.772	0.8884	0.8921	0.8921	0.4108	139.548	58.6697	41.9906	85.4132	38.1064	36.3964	31.7631	41.1111	48.3073	1.1511	0.5889	0.2301
CPSBB_TOM045	1	179.553	2231.9	54.1867	54.356	48.006	50.8	51.1537	0.9346	0.8859	0.944	0.6813	0.6641	1.0259	0.0224	0.0312	0.5327	0.0359	218.3	192.866	0.069	176.5	163.6	0	0	0.0723	0	0.0637	0.073	0	0.4567	0.7546	0.8898	0.8863	0.8828	0.4162	147.464	59.3975	44.8935	90.5011	39.7905	39.3611	32.4396	39.4938	51.0062	2.4453	0.6362	0.1997
CPSBB_TOM046	1	189.25	2395.72	48.26	49.3607	57.9967	60.706	61.4935	1.2298	1.2018	1.2832	0.8053	0.5649	1.4255	0.0464	0.0784	0.5135	0.026	228.5	164.633	0.0465	148.9	132.7	0	0	0	0.2458	0.1216	0	0.2714	0.3808	0.7626	0.8821	0.8849	1.1974	0.4149	142.997	69.2927	51.2043	91.3732	41.205	32.2797	29.7652	42.6792	43.9083	0.7226	0.5279	0.271
CPSBB_TOM047	1	194.624	2607.73	50.8	50.8847	60.96	62.3147	62.3803	1.2246	1.2	1.23	0.7633	0.5917	1.2901	0.031	0.0639	0.5487	0.0177	212.1	166	0.026	142.2	135.9	0	0	0	0.155	0.0329	0	0.1664	0.4837	0.7837	0.8903	0.8875	1.2	0.4031	154.015	64.9801	49.2753	95.659	42.1165	39.3992	32.8222	39.7965	51.2796	0.7586	0.538	0.2708
CPSBB_TOM048	1	174.083	2084.1	45.466	45.6353	55.0333	56.134	56.9955	1.2301	1.2104	1.2559	0.7244	0.6145	1.1788	0.0315	0.0712	0.5281	0.0258	211.6	164.5	0.0499	160.6	137.1	0	0	0	0.1506	0.0509	0	0.1119	0.4555	0.7855	0.8904	0.8889	1.215	0.3988	147.339	65.6411	44.6532	90.3445	41.0016	35.8938	34.2255	43.637	49.5958	1.6197	0.5139	0.2828
CPSBB_TOM049	1	197.998	2702.73	55.118	55.2873	55.5413	58.7587	59.5105	1.0628	1.0077	1.0813	0.725	0.7066	1.0261	0.0302	0.0372	0.5696	0.0361	233.4	175.8	0.0525	173.3	165.9	0	0	0.1004	0	0.058	0.0576	0	0.4914	0.7561	0.8896	0.8881	1.0077	0.4324	141.281	65.8894	51.7253	90.8047	39.9108	33.5089	27.6051	39.4822	43.4153	1.9053	0.5826	0.2515
CPSBB_TOM050	1	196.702	2593.91	53.594	53.9327	53.9327	57.0653	57.0363	1.0581	1.0063	1.0659	0.7662	0.7062	1.085	0.0346	0.0448	0.5488	0.0297	207.8	173.1	0.0472	184.5	170.6	0.027	0.0165	0	0.1398	0.1473	0	0.1478	0.4585	0.7548	0.8897	0.8866	1.0079	0.4443	158.214	86.3905	49.5066	97.7467	47.5868	28.531	40.1655	54.6125	49.2674	1.7953	0.5279	0.2687
CPSBB_TOM051	1	186.985	2344.88	46.1433	46.3127	58.2507	60.8753	61.8583	1.3144	1.2624	1.343	0.7927	0.6239	1.2706	0.0436	0.0932	0.573	0.0362	255.9	178.4	0.0609	152.6	130.9	0	0	0	0.0964	0.033	0	0.1562	0.5382	0.766	0.89	0.8885	1.2673	0.4269	154.325	71.3695	55.2241	98.5998	43.6409	36.2942	30.7789	40.2993	47.5879	1.4798	0.559	0.25
CPSBB_TOM052	1	179.83	1960.82	34.9673	35.306	67.3947	68.4107	68.5393	1.9376	1.9274	1.9648	0.6562	0.6804	0.9644	0.0547	0.2071	0.5061	0.005	348.3	100.2	0.01	123.6	110.5	0	0	0.1259	0	0.0746	0.1574	0	0.4926	0.7881	0.8895	0.8883	1.939	0.401	122.679	56.7935	44.9821	78.8358	34.5545	30.3431	24.0026	38.3454	38.6889	3.2053	0.5413	0.2623
CPSBB_TOM053	1	205.946	2677.85	66.04	66.802	43.434	50.4613	52.2847	0.7554	0.6577	0.7819	0.8038	0.5808	1.3841	0.0498	0.1148	0.5452	0.1083	244.9	234.6	0.2249	189.1	163.6	0.0083	0.0224	0	0.2389	0.0838	0	0.2603	0.4077	0.6857	0.8889	0.8831	0.6538	0.4647	148.988	79.3642	62.9115	99.6876	44.7858	29.8327	27.2437	42.4028	40.4006	2.8442	0.7867	0.1111
CPSBB_TOM054	1	295.932	5340.91	96.52	96.8587	56.134	67.4793	68.7178	0.6967	0.5816	0.712	0.7509	0.7263	1.0338	0.0594	0.1441	0.5815	0.1236	240.8	251.5	0.2737	185.2	173.5	0.0085	0.0122	0.1343	0	0.1582	0.1862	0	0.5433	0.6633	0.8889	0.8859	0.5789	0.4924	142.881	93.3768	72.8557	101.531	47.6631	19.2089	23.8213	51.1182	30.6013	2.6746	0.7527	0.1304
CPSBB_TOM055	1	215.576	3057.33	59.5207	60.1133	59.7747	64.77	66.6714	1.0775	1.0043	1.1217	0.7511	0.5405	1.3895	0.039	0.0448	0.526	0.0669	254.4	216	0.1264	154.2	129.8	0	0	0	0.1759	0.052	0	0.2362	0.4497	0.7382	0.8868	0.8882	1.0071	0.4184	129.396	70.4839	57.8778	88.1002	39.3738	26.1951	21.9636	39.9785	34.1846	3.5328	0.6035	0.2176
CPSBB_TOM056	1	318.059	6353.55	97.3667	97.536	67.4793	80.01	83.6901	0.8203	0.693	0.8588	0.727	0.6974	1.0424	0.05	0.0878	0.5698	0.1139	299.2	247.8	0.1905	175.8	165.8	0	0	0	0.1162	0.1113	0	0.1628	0.4847	0.6737	0.8895	0.887	0.6913	0.4815	141.92	73.658	59.1896	94.6193	42.365	29.7841	25.7022	40.7925	39.3408	2.0915	0.7523	0.1311
CPSBB_TOM057	1	246.283	3915.26	55.118	58.166	78.232	82.9733	81.876	1.4265	1.4194	1.49	0.8525	0.6528	1.3059	0.0632	0.1239	0.5551	0.023	209.8	3.3	0.089	145.1	127.2	0	0	0	0.2559	0.2333	0	0.3828	0.2918	0.7538	0.8924	0.8902	1.4192	0.4482	143.086	87.1218	70.638	100.563	46.1159	23.1795	23.5207	45.4185	33.0229	0.8499	0.6354	0.2013
CPSBB_TOM058	1	204.863	2798.69	65.9553	65.9553	47.1593	51.4773	52.4917	0.7805	0.715	0.7969	0.7202	0.7035	1.0237	0.04	0.0876	0.57	0.0757	236.3	218.1	0.1528	176.5	168.4	0	0	0	0.1118	0.0365	0	0.0755	0.4868	0.7315	0.8898	0.8862	0.7138	0.4444	129.979	66.8188	53.0483	86.1195	38.5223	28.2494	24.023	40.3775	37.0828	0.7847	0.5738	0.2405
CPSBB_TOM059	1	250.095	4111.24	65.4473	66.1247	77.1313	79.3327	80.3427	1.1997	1.1785	1.208	0.4463	0.5912	0.7549	0.046	0.0662	0.4978	0.0453	284.2	206.5	0.0761	155.6	129.6	0	0	0	0.1341	0.2237	0	0.1771	0.4322	0.7778	0.8867	0.8889	1.1818	0.3859	151.449	87.8723	50.0641	94.8286	47.0017	24.625	38.5755	57.4475	45.7653	3.228	0.7014	0.1602
CPSBB_TOM060	1	253.754	3766.52	83.566	84.4127	44.6193	58.674	58.3553	0.6951	0.5339	0.6997	0.6677	0.6505	1.0265	0.0668	0.1591	0.5066	0.1268	255	256.6	0.2582	204.2	178.8	0.0565	0.011	0.0855	0	0.3776	0.2561	0	0.4603	0.6069	0.8936	0.8898	0.533	0.5053	135.117	81.0584	63.6851	93.5363	43.1007	22.5777	23.4515	46.0876	32.5535	1.3358	0.8069	0.1008
CPSBB_TOM061	1	266.156	3888.31	85.6827	86.106	41.148	57.0653	62.8583	0.6627	0.4802	0.7329	0.7708	0.7322	1.0526	0.0847	0.1941	0.5845	0.1344	295.8	271.6	0.1617	172.5	170.4	0.0031	0.01	0.0849	0	0.2201	0.2605	0	0.4674	0.5765	0.8899	0.8879	0.4802	0.5461	135.482	73.9339	57.4011	90.7517	41.2753	26.7009	25.4439	43.619	36.8826	0.8621	0.7524	0.1319
CPSBB_TOM062	1	268.385	4444.85	84.1587	84.328	52.07	63.754	67.3818	0.756	0.6187	0.8007	0.8129	0.7143	1.138	0.0609	0.1222	0.6116	0.1103	264.3	250.9	0.1927	0	174.9	0.0003	0.0033	0	0.1385	0.1216	0	0.2298	0.4768	0.6516	0.8893	0.8861	0.6171	0.5072	126.834	75.8221	59.0264	87.441	40.4606	21.6981	22.6202	46.192	31.3446	1.1238	0.8061	0.1014
CPSBB_TOM063	1	244.952	3615.9	78.6553	79.3327	45.0427	56.3033	59.0857	0.7097	0.5727	0.7456	0.7998	0.6803	1.1756	0.065	0.1392	0.5671	0.1439	290.3	254.6	0.2732	169.5	158.1	0.0211	0.0118	0	0.166	0.1313	0	0.2399	0.4707	0.6386	0.887	0.8889	0.5714	0.5101	124.822	64.5615	51.6399	82.9981	37.0058	27.2478	22.8756	40.0148	35.5772	1.8391	0.7186	0.1504
CPSBB_TOM064	1	278.658	4767.14	92.5407	92.71	53.6787	64.262	66.7076	0.6932	0.5801	0.7275	0.7877	0.6825	1.1542	0.063	0.1497	0.5694	0.0938	248.2	244.8	0.2297	171.9	171.8	0.0023	0.0137	0	0.1265	0.2008	0	0.2977	0.4862	0.6675	0.8893	0.8877	0.5803	0.4789	136.985	77.2495	59.4807	92.446	42.3658	25.4273	25.4244	44.9967	35.9576	0.8157	0.6856	0.1706
CPSBB_TOM065	1	337.945	6694.29	110.659	111.845	59.0973	74.5067	78.1859	0.6662	0.534	0.7065	0.7659	0.71	1.0787	0.0719	0.1663	0.5704	0.1315	227.9	276	0.2605	171.7	174.6	0.0007	0.0025	0	0.1661	0.1696	0	0.2839	0.4386	0.6348	0.8914	0.8871	0.5345	0.5101	151.271	84.5255	68.7904	103.536	46.6665	28.191	25.6474	42.2951	38.1119	2.6999	0.7187	0.1498
CPSBB_TOM066	1	255.05	3658.57	86.9527	87.2913	39.116	51.4773	57.1481	0.5897	0.4499	0.6645	0.8306	0.7128	1.1653	0.0796	0.2097	0.601	0.1086	258	260.4	0.1945	184.6	177.6	0.0161	0.0033	0	0.1488	0.1633	0	0.2455	0.4507	0.6063	0.8889	0.8867	0.4488	0.5356	152.244	71.5932	56.2338	98.0849	43.4658	35.2869	29.821	40.2012	46.2002	2.0324	0.7178	0.1517
CPSBB_TOM067	1	229.272	3245.18	74.5067	74.8453	44.2807	53.848	55.6859	0.7195	0.5943	0.7413	0.7739	0.6659	1.1621	0.0589	0.1343	0.549	0.114	267.9	249.8	0.2196	187.6	179.2	0.0284	0.0508	0	0.1691	0.1838	0	0.1777	0.4591	0.6551	0.8889	0.8851	0.5909	0.4919	150.71	76.8611	61.7257	99.9438	44.6336	31.8699	27.5409	40.8326	42.1212	1.5397	0.7352	0.14
CPSBB_TOM068	1	269.914	4504.11	87.5453	88.9	52.9167	62.3147	66.5981	0.701	0.6044	0.7611	0.824	0.648	1.2716	0.0554	0.1352	0.5794	0.0939	271.7	240.3	0.1389	175.3	165	0	0	0	0.2025	0.0773	0	0.2913	0.4361	0.6776	0.8893	0.8861	0.6029	0.4858	154.685	127.742	92.5054	116.359	58.9017	5.1392	27.9156	79.5688	28.3847	2.2701	0.7363	0.1407
CPSBB_TOM070	1	236.298	2701.31	35.052	44.196	86.0213	86.614	85.9131	1.9598	2.4541	2.4569	0.6522	0.7488	0.871	0.079	0.255	0.4989	0.0374	236	155	0.1047	158.7	87.1	0.0546	0.0054	0	0.2454	0.3153	0	0.4537	0.262	0.7945	0.8992	0.9291	2.4606	0.4415	147.929	76.8003	63.4071	99.424	43.9593	30.9584	25.2684	39.2215	39.9614	1.9445	0.557	0.2482
CPSBB_TOM071	1	153.747	1466.31	50.038	50.2073	29.5487	35.8987	37.1577	0.715	0.5905	0.7438	0.7834	0.665	1.1781	0.057	0.133	0.5765	0.1523	280.8	246.5	0.2474	174.1	166.2	0	0	0	0.1557	0.0315	0	0.1335	0.4693	0.6572	0.891	0.8854	0.589	0.4962	128.832	79.6894	59.0922	88.4256	41.5587	20.252	24.5415	50.4701	31.8187	0.9352	0.6671	0.1808
CPSBB_TOM072	1	243.102	3875.33	64.516	65.9553	70.104	76.8773	78.4169	1.1656	1.0866	1.2155	0.7454	0.4961	1.5026	0.0501	0.0688	0.4728	0.0436	251.1	204.4	0.0717	151.3	116.3	0	0	0	0.2435	0.1539	0	0.3954	0.3733	0.7299	0.8874	0.8886	1.0888	0.4153	126.628	63.9645	51.1175	83.5948	37.3198	28.2378	23.6843	39.988	36.8554	4.2724	0.5889	0.2262
CPSBB_TOM073	1	222.081	2905.92	46.0587	46.9053	76.6233	81.1107	82.7134	1.7292	1.6636	1.7938	0.6507	0.557	1.1683	0.0403	0.1792	0.4603	0.0115	169.8	122.6	0.0219	101.2	100	0	0	0	0.143	0.1885	0	0.2908	0.4676	0.7544	0.8881	0.8859	1.6636	0.3929	101.85	78.9849	59.6972	76.1567	37.6669	7.4587	17.116	66.4538	18.6705	0.426	0.6507	0.1931
CPSBB_TOM074	1	185.736	2306	59.0973	59.3513	43.3493	46.99	48.7117	0.7917	0.7335	0.8245	0.7521	0.6762	1.1123	0.0367	0.0845	0.5637	0.046	237.1	205.8	0.0737	184.6	170.5	0.0129	0.0484	0	0.1076	0.061	0	0.0839	0.5099	0.7365	0.8889	0.887	0.7312	0.4442	138.152	73.5033	56.3182	91.505	41.4976	27.9961	26.3459	43.2606	38.4433	1.9724	0.6201	0.2108
CPSBB_TOM076	1	205.828	2635.17	55.118	55.7953	64.77	65.1933	61.1317	1.1684	1.1751	1.0974	0.5438	0.4916	1.1063	0.0448	0.0751	0.3953	0.0706	282	230.5	0.1414	227.7	133.1	0.0693	0.0076	0	0.1263	0.2467	0	0.283	0.4494	0.7932	0.8892	0.8866	1.1731	0.3223	135.011	69.2898	54.7744	89.2931	39.8301	29.1371	25.03	40.6639	38.4119	3.6863	0.6049	0.2182
CPSBB_TOM077	1	264.266	4182.89	87.122	88.0533	47.5827	60.1133	60.5611	0.6827	0.5462	0.6829	0.793	0.6501	1.2197	0.0659	0.1635	0.5249	0.0986	251	252.2	0.169	193.65	177.9	0.0468	0.0365	0	0.1602	0.3654	0	0.3014	0.4282	0.6319	0.8889	0.8854	0.545	0.5043	141.537	69.7853	58.278	93.9871	41.2929	31.9075	24.7173	37.7633	40.3613	1.6187	0.7191	0.1515
CPSBB_TOM078	1	251.692	3827.79	81.3647	81.534	46.5667	58.166	59.2659	0.7134	0.5723	0.7292	0.7711	0.7076	1.0897	0.0639	0.1479	0.5744	0.1395	264.5	255.9	0.3096	182.9	170.9	0.0246	0.0411	0.0892	0	0.2201	0.225	0	0.4702	0.6414	0.8907	0.8889	0.5729	0.503	129.585	61.8168	51.4545	85.0869	37.2503	30.8927	23.3065	37.0321	38.6982	1.2122	0.6691	0.1799
CPSBB_TOM079	1	250.291	3872.14	77.3007	77.978	49.022	59.69	60.8594	0.7655	0.6342	0.7882	0.7722	0.7875	0.9805	0.0621	0.1236	0.5932	0.1213	286.9	245.7	0.2354	187.7	172.8	0.0119	0.0064	0.1242	0	0.1887	0.2086	0	0.5064	0.6563	0.8902	0.8868	0.6346	0.511	127.921	66.8835	54.0103	85.553	38.2235	27.3015	22.9786	40.086	35.6846	1.0446	0.7345	0.1419
CPSBB_TOM080	1	278.737	4418.07	89.154	90.7627	44.8733	62.484	64.4646	0.6884	0.5033	0.7217	0.8158	0.6724	1.2133	0.0787	0.1694	0.555	0.1491	284.2	264.1	0.2514	210.6	185.2	0.0216	0.0105	0	0.1865	0.276	0	0.3583	0.3943	0.5753	0.8908	0.887	0.5048	0.5461	146.721	83.526	67.3041	100.699	45.5934	26.6347	25.0447	43.2379	36.5602	0.9705	0.8061	0.1012
CPSBB_TOM081	1	182.502	2247.75	48.1753	49.022	59.0973	60.1133	60.8107	1.2263	1.2267	1.2623	0.5009	0.6995	0.7161	0.0344	0.0799	0.4532	0.0106	195.6	114.2	0.0215	175.2	150.6	0	0	0.2277	0	0.0439	0.2604	0	0.5958	0.787	0.89	0.8885	1.2291	0.3655	105.042	83.0501	60.4806	78.236	39.3253	6.2631	19.2608	71.9869	20.2535	0.8031	0.6356	0.2022
CPSBB_TOM082	1	234.295	3600.92	72.136	73.2367	54.7793	59.7747	60.681	0.8162	0.7594	0.8422	0.8075	0.6538	1.2352	0.0424	0.0756	0.5594	0.0645	231.4	214.1	0.1208	173.5	167.9	0	0	0	0.1874	0.1169	0	0.2138	0.4348	0.7319	0.8897	0.8866	0.7588	0.4514	120.095	59.9563	46.6334	78.4174	35.0256	27.4101	23.3203	40.3908	35.9882	1.1968	0.6369	0.2007
CPSBB_TOM083	1	225.7	3065.99	74.2527	74.3373	40.9787	50.3767	52.6624	0.6777	0.5519	0.72	0.797	0.6716	1.1868	0.0633	0.1528	0.5928	0.1546	278.9	252.4	0.2461	178.7	168.1	0.0017	0.0043	0	0.127	0.0391	0	0.1886	0.5025	0.6498	0.8894	0.8874	0.5514	0.5038	135.586	78.6624	62.3487	93.1194	42.6144	24.1713	23.6544	44.3807	33.8198	2.7019	0.7707	0.1209
CPSBB_TOM084	1	161.754	1727.54	50.6307	50.8	38.5233	43.3493	43.1139	0.8533	0.7609	0.8594	0.6973	0.5987	1.1648	0.0391	0.0743	0.5187	0.0827	263.5	217.4	0.1664	174.1	158	0	0	0	0.134	0.1178	0	0.1553	0.4551	0.7084	0.8894	0.8851	0.7573	0.4361	149.644	82.6063	65.1653	101.063	45.6937	28.3983	26.8007	43.3422	39.048	1.1023	0.6021	0.2217
CPSBB_TOM085	1	100.387	711.49	30.1413	30.3107	28.1093	28.702	30.1373	0.9469	0.9326	1.0027	0.7388	0.6264	1.1794	0.0209	0.0245	0.5379	0.0207	200.4	176.9	0.0242	164.6	145	0	0	0	0.1549	0.0294	0	0.0607	0.4543	0.7811	0.8889	0.8859	0.9296	0.4067	126.559	84.3691	49.9949	83.0855	42.4256	14.8738	31.4549	64.6923	34.7942	0.4031	0.6	0.2249
CPSBB_TOM086	1	175.176	2098.5	53.7633	53.9327	44.1113	47.3287	49.1678	0.8776	0.8205	0.9238	0.748	0.6346	1.1787	0.0266	0.0488	0.5468	0.0403	223.6	191	0.0411	173	159.5	0	0	0	0.1545	0.0437	0	0.1103	0.4615	0.7455	0.8889	0.8889	0.8221	0.4353	121.553	62.7108	49.6672	80.523	36.0048	26.6699	22.5355	40.197	34.916	0.6978	0.5585	0.2525
CPSBB_TOM087	1	220.023	3166.36	64.9393	65.1933	52.1547	59.182	61.3899	0.9078	0.8031	0.9466	0.7718	0.6806	1.1341	0.0408	0.0603	0.5664	0.068	269.3	224.2	0.101	172.4	160.2	0	0	0	0.1351	0.1258	0	0.1672	0.4649	0.7049	0.8913	0.8881	0.8039	0.4646	136.586	82.69	50.4143	87.9992	43.4054	21.0113	33.0999	57.5932	39.2056	0.6314	0.6037	0.2208
CPSBB_TOM088	1	208.772	2833.89	58.5047	58.928	62.5687	66.1247	66.2471	1.1221	1.0695	1.134	0.6006	0.3705	1.6211	0.0235	0.041	0.4399	0.0407	243.6	196	0.065	73.4	129.1	0.0018	0.1267	0	0.1388	0.162	0	0.2152	0.4878	0.7564	0.8926	0.8872	1.0688	0.353	142.658	126.751	80.5633	105.125	57.1351	-1.5123	32.762	92.643	32.7969	1.4385	0.5875	0.2322
CPSBB_TOM089	1	266.12	4606.73	84.6667	85.0053	58.42	65.8707	68.2984	0.7749	0.69	0.8059	0.77	0.672	1.1458	0.0421	0.0984	0.5666	0.0649	257.6	221.9	0.0843	175	164.8	0	0	0	0.1581	0.047	0	0.1865	0.4512	0.7104	0.8903	0.8889	0.69	0.4603	127.667	62.0111	50.5409	83.8155	36.9928	29.8422	23.4723	38.1867	37.9672	0.7775	0.7186	0.1516
CPSBB_TOM090	1	230.986	3414.54	66.6327	68.2413	56.7267	65.1087	65.502	0.9541	0.8513	0.9843	0.7903	0.5438	1.4533	0.0598	0.0621	0.5233	0.0946	251.2	246	0.2842	150.4	143.9	0	0	0	0.2186	0.103	0	0.3835	0.4161	0.6979	0.8904	0.8889	0.8535	0.445	142.77	94.12	58.2422	94.5937	47.4914	17.2393	33.6211	62.8534	37.7832	0.7521	0.5728	0.2421
CPSBB_TOM091	1	136.92	1271	35.2213	35.2213	44.6193	45.5507	45.8382	1.2933	1.2668	1.3046	0.6418	0.6178	1.0389	0.0287	0.0864	0.4929	0.0289	208.3	158	0.0589	170.7	135.3	0	0	0.124	0	0.0431	0.0656	0	0.5093	0.7821	0.8898	0.8861	1.2651	0.3823	145.152	80.9591	65.732	99.2264	44.6705	27.4452	24.6304	41.906	36.8768	1.0149	0.6476	0.194
CPSBB_TOM092	1	169.701	1981.04	51.054	51.3927	44.0267	46.8207	47.8429	0.911	0.8624	0.9387	0.7446	0.6517	1.1425	0.0278	0.0414	0.5326	0.0579	233.3	202.8	0.1076	170.2	160.1	0	0	0	0.165	0.0722	0	0.1125	0.4539	0.7536	0.8908	0.8908	0.8667	0.4325	139.59	111.592	74.9625	101.012	52.2091	6.1727	29.2687	78.091	29.9125	1.6419	0.5585	0.25
CPSBB_TOM093	1	327.449	6563.41	105.749	106.511	66.04	77.3853	78.5245	0.7266	0.6245	0.7437	0.6589	0.7646	0.8618	0.0597	0.1339	0.5682	0.0872	258.4	238.4	0.1677	186.6	178.6	0.0177	0.0082	0.1945	0	0.2482	0.3235	0	0.5624	0.6835	0.8953	0.8889	0.6253	0.4658	138.09	76.0182	62.0778	94.1463	42.4298	26.9252	23.8351	41.5163	35.9594	2.4589	0.6372	0.2006
CPSBB_TOM094	1	253.396	3771.7	80.8567	81.28	45.466	57.15	61.0357	0.7031	0.5623	0.7541	0.778	0.7026	1.1073	0.0719	0.1506	0.5776	0.1282	281.1	270.2	0.2397	172.6	177.5	0.0045	0.0173	0	0.1632	0.1207	0	0.219	0.4385	0.635	0.8954	0.8861	0.5617	0.5132	154.562	134.394	85.1593	112.828	60.7976	-0.3714	35.2048	90.6044	35.2068	1.287	0.6366	0.1992
CPSBB_TOM095	1	217.247	2999.56	66.548	67.056	47.498	55.5413	60.21	0.8283	0.7137	0.9025	0.757	0.673	1.1248	0.0455	0.0869	0.552	0.0412	265.2	231.9	0.0355	164.5	160.3	0	0	0	0.1743	0.1085	0	0.1773	0.4146	0.684	0.8889	0.8889	0.7134	0.4719	138.179	72.2981	57.9836	92.2823	41.2995	28.9384	24.9695	40.7893	38.2218	1.6172	0.5584	0.2509
CPSBB_TOM096	1	245.415	3690.73	80.6027	80.6873	46.482	55.7953	58.0555	0.6915	0.5767	0.7203	0.7742	0.7206	1.0743	0.0571	0.1424	0.5957	0.0996	254.9	238.9	0.159	194.9	171.1	0.0102	0.0047	0	0.1197	0.0836	0	0.152	0.4841	0.6657	0.8902	0.8866	0.5763	0.4922	136.564	72.5411	59.6144	92.2883	41.0288	28.2417	23.2785	39.4974	36.5989	1.0682	0.6851	0.169
CPSBB_TOM097	1	209.69	2974.02	54.61	55.0333	60.706	64.6853	65.3618	1.1754	1.1116	1.1987	0.8171	0.6496	1.2578	0.0445	0.071	0.5604	0.0458	229.8	190.9	0.0827	172.8	146	0	0	0	0.1808	0.0848	0	0.2079	0.4306	0.7497	0.8896	0.8868	1.1128	0.4434	142.608	69.447	59.5659	95.0461	41.3601	32.7676	24.0112	36.233	40.6233	1.8163	0.4995	0.2915
CPSBB_TOM098	1	208.196	2831.25	57.15	57.4887	53.34	58.7587	59.6022	1.0221	0.9333	1.0285	0.8193	0.6904	1.1867	0.0481	0.0508	0.601	0.0693	252.8	217.2	0.1506	170.1	160.7	0	0	0	0.1528	0.071	0	0.1818	0.4654	0.7273	0.8889	0.8873	0.9368	0.4608	143.287	74.4752	58.5274	94.9419	42.5807	29.8434	26.5245	41.6304	39.9272	1.132	0.5589	0.25
CPSBB_TOM099	1	269.167	4503.09	88.4767	88.8153	50.8	64.0927	62.1341	0.7216	0.5742	0.7029	0.7512	0.644	1.1664	0.0602	0.1398	0.5592	0.1152	249.6	232.7	0.2373	198.4	190.3	0.1346	0.0382	0	0.1552	0.2884	0	0.1707	0.4531	0.6349	0.8939	0.8889	0.5755	0.4995	143.083	71.192	61.8216	96.3199	41.8842	32.1687	23.2467	35.8537	39.6892	0.9692	0.7175	0.152
CPSBB_TOM100	1	163.952	1864.71	46.5667	46.8207	47.5827	49.276	50.2845	1.0524	1.0218	1.0882	0.72	0.6073	1.1856	0.0249	0.0357	0.5069	0.0363	236.3	182	0.055	167.5	146.7	0	0	0	0.1342	0.0877	0	0.1138	0.4725	0.7711	0.8889	0.8871	1.0182	0.4048	140.298	79.1004	63.2577	95.7535	43.4249	26.1617	24.3778	42.9784	35.759	1.085	0.558	0.2514
CPSBB_TOM101	1	246.197	4200.51	70.4427	70.612	70.0193	73.2367	72.7531	1.0372	0.994	1.0365	0.7284	0.6202	1.1744	0.027	0.0338	0.5292	0.0266	214.3	175.9	0.0559	171.6	147.8	0	0	0	0.1349	0.1111	0	0.156	0.4751	0.7639	0.8895	0.8871	0.994	0.4126	140.936	62.9276	54.2683	91.7446	39.5517	35.43	24.9295	35.1313	43.3216	0.8054	0.5884	0.2321
CPSBB_TOM102	1	253.689	3986.47	82.9733	83.4813	51.054	59.6053	61.4718	0.714	0.6153	0.7506	0.7724	0.648	1.1921	0.0548	0.1323	0.5611	0.0949	241.1	241.5	0.1853	176.8	171.2	0	0	0	0.1467	0.1311	0	0.2157	0.4872	0.6828	0.8889	0.8872	0.6122	0.4685	131.285	60.1786	51.8844	86.0939	37.1536	32.7056	22.9351	35.0404	39.9459	0.8043	0.6047	0.2205
CPSBB_TOM103	1	269.31	4242.26	73.3213	75.946	62.9073	76.1153	79.4915	1.0022	0.858	1.0755	0.7968	0.4607	1.7293	0.0841	0.0873	0.4798	0.123	270.8	291.6	0.2308	149.3	120.2	0	0	0	0.2853	0.0555	0	0.6133	0.3793	0.6592	0.8889	0.8862	0.8555	0.4563	125.084	60.8545	48.7959	81.761	36.1369	29.2926	23.3501	38.5596	37.4604	2.5928	0.702	0.1598
CPSBB_TOM104	1	250.523	3726.89	80.518	81.1953	47.1593	57.8273	60.7896	0.7122	0.5857	0.751	0.796	0.5626	1.415	0.0645	0.1454	0.5632	0.0842	266.3	262.3	0.1635	200.2	167.3	0.0521	0.0187	0	0.2135	0.1023	0	0.2814	0.4348	0.651	0.8898	0.8862	0.5842	0.4902	104.742	104.556	70.8856	83.6253	46.1623	-6.9715	22.2158	107.422	23.284	0.9241	0.7179	0.1517
CPSBB_TOM105	1	142.68	1389.12	39.878	40.132	39.878	42.418	43.7488	1.057	1	1.0994	0.7537	0.6221	1.2116	0.0324	0.0407	0.5394	0.045	241.3	165	0.0748	170.2	154.4	0	0	0	0.1943	0.0418	0	0.1203	0.4132	0.752	0.8868	0.8889	1	0.427	134.333	72.2639	57.2532	90.1299	40.6023	27.224	24.3225	41.7782	36.5065	0.6061	0.557	0.2535
CPSBB_TOM106	1	312.38	5682.14	102.023	102.447	54.356	68.58	69.2641	0.6694	0.5328	0.6747	0.8025	0.6697	1.1983	0.0716	0.1712	0.5764	0.1476	264.6	261.4	0.3035	192.5	164.95	0.0231	0.0159	0	0.1567	0.2585	0	0.2612	0.484	0.6329	0.8904	0.8858	0.5322	0.512	124.933	80.0136	62.9145	88.3963	41.3498	18.4744	21.1251	48.8296	28.0637	1.7231	0.7185	0.1505
CPSBB_TOM107	1	275.713	4622.76	82.55	83.1427	58.0813	69.4267	71.5481	0.835	0.7036	0.8658	0.7733	0.6605	1.1708	0.0576	0.0991	0.5616	0.0898	290.3	236.1	0.0874	206.2	169.1	0.066	0.0075	0	0.1579	0.2206	0	0.2513	0.4268	0.6691	0.8969	0.8867	0.7044	0.4808	124.818	58.5633	45.5196	80.1417	35.4656	30.3127	24.8988	39.3996	39.2276	1.1372	0.7181	0.151
CPSBB_TOM108	1	270.896	4037.3	89.0693	89.154	39.7933	55.9647	60.1324	0.6277	0.4468	0.6764	0.7766	0.751	1.0342	0.0863	0.1986	0.6118	0.1551	311.3	260.8	0.2157	214.4	200.3	0.0324	0.0075	0	0.1198	0.1564	0	0.1204	0.4992	0.5697	0.891	0.8868	0.4476	0.5596	124.596	60.6129	48.3925	81.356	36.0233	29.2149	23.6367	38.9751	37.5793	0.6977	0.6361	0.2025
CPSBB_TOM109	1	126.648	1110.66	36.1527	36.2373	34.7133	36.6607	37.8214	1.0117	0.9602	1.0486	0.7728	0.6745	1.1458	0.0345	0.0361	0.5709	0.0336	227.8	171.6	0.0481	173.5	161	0.0006	0.0048	0	0.1584	0.0432	0	0.0815	0.448	0.7593	0.8913	0.8889	0.9647	0.4347	111.705	60.4689	44.3974	73.3956	33.64	23.0069	22.4928	44.3527	32.1752	0.7532	0.5567	0.2512
CPSBB_TOM110	1	200.305	2735.44	55.5413	56.388	61.5527	62.738	62.6471	1.1126	1.1082	1.1297	0.7363	0.4741	1.5531	0.0313	0.0429	0.4929	0.0292	215.7	180.933	0.0409	140.4	122.7	0	0	0	0.1943	0.0637	0	0.2548	0.4534	0.7838	0.8896	0.8869	1.1069	0.3745	98.2075	60.4005	49.2621	69.2472	31.5694	17.0787	15.4085	42.0571	23.0023	0.7013	0.7004	0.1623
CPSBB_TOM111	1	196.36	2605.06	56.642	56.8113	52.7473	57.404	56.8044	1.0104	0.9312	1.0026	0.6861	0.6263	1.0955	0.0295	0.0306	0.5286	0.0644	257.1	206	0.0973	169.633	155.8	0.03	0.0546	0	0.1204	0.0945	0	0.1253	0.4661	0.7326	0.8905	0.8857	0.9288	0.4276	133.068	68.3998	54.6713	88.2856	39.3998	28.7534	24.2866	40.1862	37.6377	0.9221	0.6195	0.2096
CPSBB_TOM112	1	188.054	2315.31	58.2507	58.5893	44.3653	50.1227	50.4697	0.8555	0.7616	0.8775	0.7253	0.5945	1.22	0.0362	0.0672	0.5248	0.0706	261.5	211.1	0.0894	166.4	151.6	0	0	0	0.1305	0.0943	0	0.1563	0.4916	0.7073	0.8856	0.8875	0.76	0.441	102.684	53.2104	42.0863	68.0197	30.2684	23.2565	18.8955	39.0931	29.9651	0.6823	0.6181	0.2125
CPSBB_TOM113	1	150.841	1570.49	45.8047	45.8047	39.2007	41.9947	42.5228	0.9168	0.8558	0.9301	0.732	0.6377	1.1478	0.026	0.0417	0.5538	0.0486	252.1	195.2	0.07	169.1	160.5	0	0	0	0.1104	0.0379	0	0.0842	0.498	0.7434	0.8889	0.8846	0.8519	0.4301	118.474	72.8692	46.9181	77.837	38.1194	18.2562	27.2025	56.1335	32.7607	1.0996	0.5873	0.2326
CPSBB_TOM114	1	220.257	2972.35	71.628	71.7127	42.2487	51.308	52.626	0.7155	0.5898	0.7365	0.7671	0.6702	1.1446	0.0589	0.1398	0.5514	0.0847	273.7	234.5	0.1581	192.5	190.1	0.2032	0.0558	0	0.1418	0.1836	0	0.1475	0.4901	0.6579	0.8904	0.8884	0.5888	0.4904	147.542	86.9489	46.4257	91.2787	46.1244	23.0019	39.5859	59.8407	45.7835	4.7908	0.7706	0.1188
CPSBB_TOM115	1	104.668	761.683	31.5807	31.75	28.2787	29.464	31.52	0.928	0.8954	1.0007	0.6997	0.6649	1.0524	0.022	0.0263	0.5432	0.0388	211.9	173.6	0.0671	176.5	160.7	0	0	0	0.0863	0.0283	0	0.0284	0.5287	0.7666	0.8896	0.8867	0.8986	0.418	123.593	67.631	52.7715	82.9273	37.6241	24.7322	22.675	42.5153	33.5535	1.7897	0.557	0.253
CPSBB_TOM116	1	138.026	1277.08	43.688	43.7727	32.9353	36.83	38.4131	0.8414	0.7539	0.881	0.7422	0.5814	1.2767	0.0341	0.0762	0.5137	0.038	238.2	205.3	0.049	179.4	159.4	0.0005	0.0033	0	0.1434	0.1286	0	0.1172	0.4759	0.7143	0.8883	0.8857	0.7524	0.4369	124.714	61.8595	42.8191	78.8261	36.2243	28.0153	27.6657	44.6403	39.3732	0.6927	0.6661	0.1833
CPSBB_TOM117	1	148.6	1500.05	35.6447	35.7293	51.1387	51.308	52.523	1.436	1.4347	1.4735	0.6651	0.6675	0.9964	0.0364	0.1209	0.5215	0.0075	172.7	136.9	0.0152	161.3	131.9	0	0	0.0992	0	0.0426	0.0624	0	0.4934	0.7967	0.8877	0.8877	1.4345	0.3922	121.755	70.2248	55.0664	83.1846	37.986	22.4449	21.5497	43.8344	31.1153	1.1899	0.5563	0.2507
CPSBB_TOM118	1	99.6586	674.214	30.0567	30.226	25.7387	27.7707	29.5194	0.9188	0.8563	0.9877	0.738	0.6113	1.2074	0.0287	0.0375	0.5316	0.0551	246.5	206.4	0.0758	168.6	149.2	0	0	0	0.1751	0.0235	0	0.0795	0.439	0.7401	0.8864	0.8864	0.8582	0.4301	126.849	100.856	50.5549	83.5963	47.2815	3.9818	37.6349	83.9605	37.845	0.7089	0.5531	0.2539
CPSBB_TOM119	1	118.829	951.618	36.9147	36.9993	28.448	30.9033	32.4324	0.8352	0.7706	0.8806	0.7615	0.6697	1.137	0.0329	0.0677	0.5704	0.0452	235.2	197.9	0.0398	1.6	161.2	0	0.0047	0	0.1362	0.0269	0	0.06	0.4575	0.7363	0.8904	0.8904	0.7701	0.4482	133.243	76.3641	58.3458	90.1256	41.3819	24.122	24.4719	45.4126	34.362	1.1728	0.633	0.2042
CPSBB_TOM120	1	116.537	948.314	35.052	35.1367	31.242	33.02	33.6098	0.9398	0.8913	0.9546	0.7174	0.6546	1.0959	0.0251	0.0292	0.545	0.0398	221.4	166.7	0.0872	172.8	160	0	0	0	0.1436	0.0224	0	0.0623	0.4641	0.7558	0.8909	0.8855	0.8909	0.424	133.964	112.354	62.3107	92.3665	51.6287	1.2754	36.454	87.9963	36.4763	1.5028	0.5409	0.2611
CPSBB_TOM121	1	117.14	946.292	31.8347	32.0887	35.56	36.83	37.4617	1.1478	1.117	1.1827	0.7261	0.5824	1.2466	0.0284	0.0589	0.4844	0.0312	243.4	174.4	0.048	165.9	140.9	0	0	0	0.164	0.0796	0	0.1068	0.4506	0.7742	0.8889	0.8889	1.12	0.4003	119.774	68.2891	50.803	80.2404	37.0792	22.2979	23.0929	46.0034	32.1011	0.7144	0.5568	0.2519
CPSBB_TOM123	1	172.326	2056.01	47.9213	48.006	51.9007	53.9327	54.1932	1.1235	1.083	1.1329	0.6113	0.6661	0.9178	0.0197	0.0421	0.523	0.0189	208.8	153.6	0.0566	188.6	152.4	0.0009	0.0058	0.1151	0	0.0439	0.0619	0	0.4851	0.7673	0.8889	0.8857	1.0796	0.396	143.296	105.212	65.9188	98.4554	50.5863	11.1472	33.1562	71.4173	34.9799	0.8191	0.6027	0.222
CPSBB_TOM124	1	144.673	1469.27	40.386	40.5553	46.6513	46.99	47.9423	1.1587	1.1551	1.2099	0.5367	0.6164	0.8707	0.0204	0.06	0.4473	0	164.5	126.3	0	169	148.5	0	0	0.1227	0	0.106	0.1185	0	0.5027	0.7942	0.8871	0.8889	1.1579	0.3593	109.866	61.9348	45.1671	72.9367	33.9162	21.2741	22.2819	46.3256	30.807	0.7899	0.5582	0.2505
CPSBB_TOM125	1	198.702	2683.02	63.9233	64.008	47.752	50.8847	51.6811	0.795	0.747	0.8096	0.7086	0.6927	1.0229	0.0344	0.0798	0.559	0.0502	215.1	198.6	0.0892	190.9	173.2	0.03	0.0459	0	0.0819	0.0361	0	0.0493	0.5341	0.75	0.8893	0.8876	0.7475	0.4315	98.8158	64.1018	48.0959	69.111	32.7436	14.7366	18.1983	51.0003	23.4168	0.8668	0.7004	0.1597
CPSBB_TOM126	1	102.443	717.554	26.2467	26.5007	31.75	33.3587	34.5836	1.2588	1.2097	1.3219	0.7677	0.5774	1.3296	0.0415	0.0809	0.5419	0.0343	225.8	174.5	0.0373	149.2	127.3	0	0	0	0.1905	0.0149	0	0.1208	0.4365	0.7583	0.8896	0.8843	1.2016	0.4201	129.276	80.9322	51.5461	85.0928	41.9283	18.6232	29.7585	57.9612	35.1054	1.1431	0.5984	0.2226
CPSBB_TOM127	1	105.524	774.249	29.718	29.8027	30.3107	32.0887	32.5691	1.0767	1.0199	1.0991	0.7151	0.6239	1.1461	0.0284	0.0395	0.5369	0.0423	236.6	175.533	0.077	165.1	148.4	0	0	0	0.14	0.028	0	0.0668	0.4538	0.7566	0.891	0.8882	1.0214	0.4177	114.594	78.4599	49.116	77.0393	39.098	12.7827	26.9174	64.5976	29.7984	0.8469	0.5999	0.225
CPSBB_TOM128	1	134.583	1229.98	39.2007	39.5393	34.7133	37.7613	39.1966	0.955	0.8855	1.0021	0.7862	0.6307	1.2466	0.036	0.0372	0.5501	0.0605	250.3	198.4	0.0981	169.5	157.9	0	0	0	0.1947	0.036	0	0.119	0.4103	0.7371	0.8913	0.8889	0.8913	0.4475	130.124	72.5296	56.5021	87.7999	39.9508	25.0963	23.862	43.5559	34.6298	1.2472	0.6013	0.2217
CPSBB_TOM129	1	188.21	2330.83	50.8	51.308	49.3607	54.864	57.0403	1.0693	0.9717	1.121	0.8267	0.63	1.3122	0.0488	0.0584	0.5612	0.0664	276	207	0.0865	163.3	150.2	0	0	0	0.2268	0.0704	0	0.2345	0.412	0.7172	0.8906	0.8838	0.9667	0.462	146.536	85.1677	67.1897	100.552	45.8792	25.6907	25.7499	45.0659	36.374	0.8831	0.5156	0.281
CPSBB_TOM131	1	297.556	5234.32	64.6853	67.3947	93.218	103.801	103.964	1.5402	1.4411	1.6093	0.8783	0.4018	2.1857	0.0716	0.1396	0.4762	0.0539	272.2	210.3	0.1024	88.4	86.3	0	0	0	0.3316	0.1516	0	0.8905	0.3214	0.7184	0.8898	0.888	1.4426	0.4226	150.258	77.1974	64.5653	101.076	44.5794	31.8416	25.5175	38.7082	40.8048	2.1257	0.5726	0.2401
CPSBB_TOM132	1	119.211	971.296	31.496	31.8347	37.2533	40.386	41.0667	1.2686	1.1828	1.3065	0.7554	0.2823	2.6762	0.0381	0.0628	0.4772	0.0052	167.8	168.1	0.0024	82.9	98.8	0.0021	0.2298	0	0.2612	0.1316	0	0.2654	0.4298	0.7395	0.8911	0.8866	1.1892	0.3961	144.836	75.5282	58.1203	95.4623	43.06	29.9197	27.5024	42.5895	40.6395	2.2151	0.5704	0.2441
CPSBB_TOM133	1	177.299	2149.4	52.4087	52.7473	48.0907	51.4773	51.7035	0.9759	0.9176	0.9863	0.727	0.5897	1.2329	0.0345	0.0369	0.5253	0.0408	233.2	201.8	0.0841	168.3	153.2	0	0	0	0.1563	0.0998	0	0.1789	0.4309	0.7479	0.8902	0.8885	0.919	0.4125	138.407	70.7982	56.1765	91.5344	40.892	29.7781	25.4443	40.5127	39.1682	0.689	0.5717	0.239
CPSBB_TOM134	1	118.975	625.282	38.354	38.608	8.72067	22.7753	28.0039	0.5899	0.2274	0.7525	0.7439	0.3157	2.3566	0.1339	0.2949	0.5979	0.1289	302.5	260.2	0.1469	244.4	272.8	0.3062	0.0179	0	0.0904	0.2116	0	0.0381	0.5242	0.2985	0.8889	0.8696	0.2222	0.7407	118.328	61.1217	45.1034	76.8757	34.9706	25.6923	23.9924	43.0405	35.153	10.7986	0.6336	0.192
CPSBB_TOM135	1	168.503	1854.14	53.34	53.34	37.9307	43.0953	42.784	0.8079	0.7111	0.7943	0.7429	0.6698	1.109	0.0424	0.096	0.5555	0.0801	243.2	223.3	0.1835	177.9	167.6	0	0	0	0.1145	0.1146	0	0.1327	0.4813	0.7047	0.8905	0.8883	0.7103	0.4521	153.702	79.5615	45.8689	93.9143	45.3396	30.5301	39.1699	52.0662	49.6626	1.5734	0.6671	0.1822
CPSBB_TOM136	1	211.408	2444.73	38.5233	41.2327	78.0627	79.8407	78.8316	1.9363	2.0264	2.0542	0.844	0.4593	1.8373	0.0581	0.2198	0.4566	0.0205	211.9	170.8	0.1894	91.3	63.3	0.0021	0.5974	0	0.1535	0.195	0	0.4904	0.4973	0.7813	0.8793	0.8878	2.0331	0.3864	141.323	74.9129	59.2796	94.3855	42.3984	28.8523	25.4595	41.4255	38.4791	1.6141	0.65	0.1915
CPSBB_TOM137	1	186.173	2328.32	58.166	58.3353	44.3653	48.768	50.0867	0.836	0.7627	0.8579	0.7307	0.6638	1.1009	0.0358	0.0678	0.5392	0.0512	271.3	215.1	0.0724	175.9	167	0	0	0	0.1302	0.0655	0	0.0961	0.4774	0.727	0.8894	0.8875	0.7628	0.4461	156.679	86.762	54.3647	99.3141	47.6439	27.9876	36.7938	52.7411	46.2286	0.8677	0.7485	0.1342
CPSBB_TOM138	1	181.546	2131.64	55.88	56.134	41.9947	47.8367	49.0859	0.8522	0.7515	0.8797	0.7424	0.6121	1.2129	0.0383	0.0766	0.5202	0.0655	251.4	223.4	0.1094	169.5	159.1	0	0	0	0.1386	0.1295	0	0.1631	0.4726	0.7021	0.8899	0.8879	0.75	0.4478	123.627	94.0616	66.8811	89.7613	45.1918	8.7852	23.8751	69.7982	25.4402	1.7872	0.7199	0.1494
CPSBB_TOM139	1	113.248	845.002	28.6173	29.2947	36.9147	38.6927	39.219	1.3208	1.2899	1.3786	0.7722	0.2485	3.1071	0.0333	0.0745	0.4762	0	198.983	158.1	0.0192	70.2	113	0.0031	0.0769	0	0.2722	0.0488	0	0.2692	0.3961	0.7632	0.89	0.881	1.2889	0.374	122.2	61.76	46.5684	79.381	35.8435	27.2159	24.3294	41.7949	36.5052	0.9614	0.5714	0.2423
CPSBB_TOM140	1	112.677	834.149	26.2467	26.67	38.1	38.9467	39.5288	1.4603	1.4516	1.5109	0.6452	0.671	0.9615	0.0369	0.1338	0.5135	0.0228	187.15	132	0.0204	168	132	0	0	0.0948	0	0.035	0.0548	0	0.487	0.7843	0.8911	0.8889	1.4516	0.3974	129.257	104.811	57.8927	88.0703	48.8627	3.4381	35.1833	84.4188	35.3509	0.7608	0.5703	0.2423
CPSBB_TOM141	1	172.33	1947.38	54.0173	54.7793	40.7247	44.8733	46.3981	0.8192	0.7539	0.8681	0.7555	0.6113	1.2359	0.0379	0.0765	0.5428	0.0549	238	198.6	0.0597	171.4	138.3	0.022	0.0275	0	0.1851	0.1249	0	0.1628	0.4358	0.7259	0.8868	0.8889	0.7529	0.4338	163.619	86.3899	52.8495	101.867	48.6019	31.2622	39.3772	51.5534	50.2781	2.461	0.6843	0.1707
CPSBB_TOM142	1	150.725	1499.79	45.6353	46.1433	41.0633	42.7567	41.636	0.9266	0.8998	0.9366	0.4137	0.5993	0.6904	0.0485	0.0582	0.494	0.0721	242.7	225.4	0.2368	165.8	150.6	0	0	0.1132	0	0.1949	0.14	0	0.4673	0.7659	0.8894	0.8853	0.8977	0.3769	126.107	67.7616	53.4809	84.4927	37.9953	25.9632	22.908	41.4228	34.6246	0.8451	0.6675	0.1823
CPSBB_TOM143	1	93.6682	589.174	22.5213	22.606	32.258	32.512	34.1074	1.4382	1.4323	1.5201	0.6579	0.6353	1.0355	0.0367	0.1262	0.5123	0.0078	168.9	137.2	0.0085	154.1	127.9	0	0	0.1111	0	0.0303	0.0424	0	0.513	0.7937	0.8889	0.8889	1.434	0.3841	132.326	62.2162	49.0431	85.2993	37.7029	31.7394	25.6795	38.9754	40.8268	0.8765	0.5651	0.247
CPSBB_TOM144	1	91.1658	586.859	27.8553	27.8553	24.8073	25.5693	26.6005	0.9179	0.8906	0.9578	0.7082	0.6717	1.0543	0.0224	0.0334	0.5535	0.0248	199.7	186	0.0443	174.9	161.2	0	0	0	0.1084	0.0098	0	0.0182	0.4901	0.7708	0.8889	0.8821	0.8855	0.4169	125.655	63.4719	50.1636	82.6745	36.8631	28.0949	23.3639	39.7472	36.5404	1.8728	0.5832	0.2359
CPSBB_TOM145	1	149.25	1409.07	35.6447	36.6607	48.1753	50.7153	50.8383	1.3834	1.3515	1.4296	0.8527	0.266	3.2054	0.0473	0.096	0.5056	0.0359	242.1	190.5	0.1159	76.4	104.2	0.001	0.1212	0	0.3316	0.0734	0	0.3795	0.3322	0.7592	0.8885	0.885	1.3512	0.3905	135.192	74.5907	40.7523	82.7958	41.0403	24.7291	36.0178	55.5272	43.6899	2.8031	0.6031	0.219
CPSBB_TOM146	1	295.637	4583.5	92.7947	93.98	42.5873	63.3307	64.9884	0.6739	0.4589	0.6991	0.7646	0.719	1.0635	0.0911	0.1948	0.5691	0.1585	266.4	273.8	0.4119	214.2	209.1	0.1109	0.0088	0	0.1526	0.3525	0	0.2541	0.4184	0.5355	0.8929	0.885	0.4566	0.5696	149.899	79.2764	62.017	99.6904	45.1966	29.8912	28.1364	43.2679	41.0505	1.1402	0.604	0.2216
CPSBB_TOM147	1	267.821	4320.14	84.7513	85.09	51.2233	63.3307	64.7019	0.7443	0.6044	0.7634	0.7852	0.6503	1.2074	0.0588	0.1273	0.5726	0.1397	261.9	257.1	0.2688	175.8	173.7	0.0046	0.0038	0	0.1331	0.146	0	0.2497	0.4893	0.6452	0.8893	0.8877	0.6025	0.4975	132.269	61.4275	49.9633	85.6994	37.6059	32.1803	25.194	38.0575	40.8695	1.6849	0.7733	0.1208
CPSBB_TOM148	1	224.417	3428.02	70.9507	70.9507	54.7793	58.8433	59.2634	0.8294	0.7721	0.8363	0.6981	0.6945	1.0052	0.0333	0.0716	0.5547	0.0504	223	203.8	0.1294	176.9	166.4	0	0	0.113	0	0.1038	0.0727	0	0.4993	0.7435	0.8897	0.8866	0.7701	0.4322	144.838	83.6728	51.0783	92.1952	45.0443	24.2214	34.9588	55.2836	42.5299	1.082	0.7177	0.1522
CPSBB_TOM149	1	185.518	2282.15	44.7887	46.0587	64.0927	65.9553	67.0139	1.432	1.431	1.499	0.6711	0.4348	1.5435	0.0352	0.1125	0.4586	0.0019	172.9	132.4	0.0035	110.8	120.5	0.0003	0.0406	0	0.2343	0.0844	0	0.3173	0.4082	0.7763	0.8895	0.8818	1.4313	0.3712	143.209	125.404	76.3244	103.311	56.7124	-1.025	34.767	91.6887	34.7821	0.6778	0.5868	0.2328
CPSBB_TOM150	1	102.038	733.74	28.448	28.5327	31.75	32.4273	33.4533	1.1365	1.1161	1.1794	0.6905	0.5655	1.2211	0.0263	0.0469	0.5129	0.0145	195	168.2	0.0159	158.5	135.7	0	0	0	0.1446	0.0371	0	0.0747	0.4726	0.7801	0.8896	0.8843	1.1119	0.3872	113.46	69.4087	49.9351	76.8531	36.381	18.4837	22.4555	50.5413	29.0844	0.5957	0.5988	0.2245
CPSBB_TOM151	1	99.1025	693.712	29.6333	29.8873	27.94	28.448	30.0376	0.9518	0.9429	1.0035	0.7057	0.6486	1.0881	0.0154	0.0185	0.5375	0.0149	188.1	167.9	0.012	169.6	154.2	0	0	0	0.1043	0.0167	0	0.0224	0.5	0.7881	0.8889	0.8889	0.9429	0.4001	110.577	97.7567	55.1476	77.9907	44.4184	-1.6695	30.2593	93.1581	30.3053	0.8229	0.5701	0.2425
CPSBB_TOM152	1	102.243	697.568	22.9447	23.0293	35.9833	36.2373	37.345	1.5735	1.5683	1.6336	0.7343	0.6642	1.1056	0.0439	0.1489	0.5406	0.0012	176.3	136.8	0.0012	143.9	121	0	0	0	0.0647	0.0368	0	0.0547	0.5421	0.7916	0.8895	0.8848	1.5648	0.4108	121.905	57.9495	47.5449	79.6288	34.7743	29.5989	22.1575	36.8182	36.9737	0.6744	0.5543	0.2552
CPSBB_TOM153	1	35.6233	84.1647	10.7527	10.8373	8.7207	9.652	10.9606	0.8906	0.811	1.0273	0.2047	0.7953	0.2574	0.0179	0.0434	0.5224	0.0117	147.6	159.5	0.0187	353.4	152.1	0	0	0.1882	0	795.278	578.991	0	0.4889	0.7965	0.8911	0.8911	0.9	0.398	97.3046	95.5735	60.4865	75.0117	42.3274	-6.1249	23.1695	104.808	23.9654	0.9755	0.5447	0.2519
CPSBB_TOM155	1	54.4695	198.208	16.5947	16.8487	13.97	14.8167	17.3803	0.8794	0.8418	1.0527	0.699	0.602	1.161	0.0227	0.0444	0.5246	0.0451	243.6	16.1	0.0908	4.9	157.3	0	0	0	0.1448	0.0137	0	0.0244	0.4579	0.7471	0.8904	0.8784	0.8333	0.4239	84.3164	86.9352	54.9076	67.6927	38.2176	-7.7904	20.9175	110.427	22.3211	1.9674	0.6246	0.2071
CPSBB_TOM156	1	50.0477	177.842	15.3247	15.4093	14.478	14.478	16.4737	0.9396	0.9448	1.0791	0.6796	0.5856	1.1604	0.0145	0.0243	0.52	0	162	161.1	0	164.2	143.5	0	0	0	0.1556	0.0048	0	0.0199	0.4444	0.8	0.8889	0.8889	0.9444	0.38	88.3749	96.2111	60.7066	74.337	41.7265	-11.1203	22.205	116.602	24.8339	2.6664	0.5754	0.2367
CPSBB_TOM158	1	56.5801	207.096	17.78	17.9493	14.0547	14.478	19.0544	0.8066	0.7905	1.0768	0.7286	0.5429	1.3421	0.0284	0.0756	0.4938	0.0052	199.1	0.6	0.0145	9	156.4	0.0003	0.008	0	0.1521	0.0359	0	0.0383	0.4607	0.7765	0.9041	0.88	0.7952	0.4043	90.8354	90.463	59.2676	72.7145	40.0983	-6.3643	20.7798	107.028	21.7326	2.2767	0.5502	0.2564
CPSBB_TOM159	1	46.9757	156.896	14.8167	14.9013	12.446	12.8693	14.4121	0.8636	0.84	0.9782	0.72	0.64	1.125	0.0255	0.0527	0.5502	0.0197	197.8	2.1	0.0219	170	159.7	0	0	0	0.1395	0.0106	0	0.0194	0.4605	0.7682	0.8923	0.8788	0.8406	0.4256	94.2457	102.924	59.5249	76.6756	44.5406	-12.7208	27.1043	115.142	29.941	2.5846	0.5745	0.2394
CPSBB_TOM160	1	57.0966	215.161	18.9653	19.2193	14.224	14.8167	15.8265	0.7709	0.75	0.836	0.692	0.433	1.5979	0.0434	0.1198	0.4257	0.0119	13.3	1.3	0.0203	217.5	165	0.1909	0.06	0	0.1924	0.1206	0	0.091	0.4229	0.954	1.0061	0.9822	0.7477	0.0357	99.1015	100.966	70.5174	81.8634	44.346	-7.4818	19.7043	110.792	21.0769	1.7087	0.6258	0.1976
CPSBB_TOM161	1	67.0788	282.645	22.098	22.2673	16.3407	16.8487	19.1836	0.7567	0.7395	0.8648	0.7663	0.6858	1.1173	0.0365	0.0942	0.5627	0.0126	196.4	7.4	0.0238	173.6	164.9	0.0003	0.0091	0	0.1417	0.0233	0	0.0271	0.4724	0.7677	0.8889	0.8786	0.7308	0.3702	111.47	115.278	77.9474	91.4283	50.547	-9.6111	23.8647	111.936	25.7273	2.6792	0.552	0.2557
CPSBB_TOM162	1	49.7997	175.914	15.5787	15.8327	14.0547	14.1393	16.9679	0.893	0.9022	1.1337	0.6576	0.6033	1.0901	0.018	0.0373	0.5149	0.015	164.1	168.8	0.0094	164	147.4	0	0	0	0.1347	0.0317	0	0.0082	0.4251	0.7952	0.8919	0.8859	0.9041	0.3832	127.211	124.524	85.9926	100.379	55.1432	-6.8459	25.43	105.067	26.3353	3.5712	0.5475	0.2516
CPSBB_TOM163	1	38.3531	104.523	12.7	12.7	9.906	10.0753	10.9195	0.7933	0.78	0.8655	0.6733	0.6733	1	0.0299	0.0808	0.5445	0.0042	3.2	1.7	0.0034	166.7	167.2	0.0075	0.0569	0.1231	0	0.0204	0.0029	0	0.4874	0.7797	0.8932	0.8762	0.7667	0.4053	95.2008	96.6896	64.6028	76.6456	42.7624	-7.3603	20.9313	109.374	22.1877	2.0056	0.5462	0.2602
CPSBB_TOM166	1	61.33	265.541	18.8807	19.05	16.4253	16.9333	18.4105	0.8889	0.87	0.9751	0.7354	0.6637	1.1081	0.0233	0.0384	0.5442	0.0275	204.1	173.3	0.0224	172.3	159.6	0	0	0	0.146	0.0147	0	0.0228	0.475	0.7739	0.8902	0.8851	0.875	0.4253	101.251	103.168	73.8032	84.3086	45.5916	-7.1206	19.0011	110.543	20.2915	1.9231	0.5533	0.251
CPSBB_TOM167	1	46.0949	153.734	14.3087	14.3087	13.8007	13.8853	15.6215	0.9704	0.9645	1.1056	0.5148	0.6036	0.8529	0.0209	0.0296	0.4607	0.0099	1	156.3	0.0075	158.5	156.7	0	0	0.1577	0	0.0294	0.029	0	0.5122	0.7853	0.8889	0.8767	0.9552	0.3719	113.043	55.3878	35.0615	69.6956	32.4809	26.0487	27.6436	46.7015	37.983	0.7021	0.5464	0.2583
CPSBB_TOM168	1	72.1233	322.759	19.7273	19.812	19.9813	20.574	23.8091	1.0385	1.0129	1.2069	0.6738	0.5923	1.1377	0.0123	0.0204	0.5068	0.0099	6.4	153.8	0.0073	153.4	143	0	0	0	0.1175	0.0179	0	0.0301	0.4868	0.7355	0.8768	0.8436	0.9889	0.4411	115.719	64.776	45.1175	75.6877	35.4215	22.046	24.5686	48.0976	33.0097	0.7952	0.5521	0.2544
CPSBB_TOM169	1	67.3714	310.2	21.336	21.4207	16.764	17.78	19.0699	0.83	0.7857	0.8938	0.746	0.627	1.1899	0.0316	0.074	0.5461	0.0384	222.8	184.2	0.0467	173.7	157.3	0	0	0	0.1476	0.0395	0	0.0461	0.4524	0.756	0.8927	0.8876	0.79	0.4265	106.816	107.207	73.1398	85.8348	47.4312	-7.2839	22.3519	108.049	23.5088	1.3283	0.5514	0.2523
CPSBB_TOM170	1	46.9261	157.856	13.716	13.8007	13.8853	13.8853	15.3829	1.0061	1.0123	1.1284	0.7037	0.6173	1.14	0.0209	0.0219	0.5334	0	175.4	164.7	0	168.7	154.9	0	0	0	0.1814	0.0105	0	0.0153	0.3963	0.7975	0.8904	0.8844	1.0156	0.4065	120.526	59.7402	44.8871	77.8414	35.0429	27.5722	24.4076	41.5161	36.8233	0.9661	0.5478	0.2593
CPSBB_TOM171	1	47.2151	157.734	15.24	15.24	12.192	12.5307	14.9963	0.8222	0.8	0.9894	0.7056	0.6722	1.0496	0.0269	0.0635	0.5612	0.0135	192.4	177.1	0.0391	188.4	169.1	0.0064	0.0114	0.0887	0	0.0137	0.0061	0	0.473	0.7755	0.8906	0.8837	0.7917	0.4141	125.308	66.2636	48.0525	81.5801	37.5117	25.8674	26.0069	45.1541	36.6808	2.2002	0.5738	0.2421
CPSBB_TOM172	1	42.9903	131.584	13.3773	13.3773	11.938	12.2767	13.1082	0.9177	0.8924	0.986	0.6582	0.6456	1.0196	0.0183	0.0349	0.5138	0.0285	205.6	9.2	0.0463	169.4	161	0	0	0.1394	0	0.0185	0.0169	0	0.5103	0.7778	0.8889	0.8889	0.8889	0.3962	95.3522	100.614	59.08	75.2644	43.9933	-10.7279	26.5285	112.018	28.6156	1.8682	0.548	0.2562
CPSBB_TOM175	1	59.9498	247.225	18.3727	18.4573	15.748	16.764	18.2206	0.9083	0.8571	0.9963	0.7005	0.6083	1.1515	0.0209	0.0393	0.5178	0.0482	238.4	0.5	0.0597	169.9	156.2	0	0	0	0.1325	0.0221	0	0.0278	0.4747	0.7513	0.8916	0.881	0.8605	0.4203	108.076	110.14	74.8715	87.9591	48.4987	-8.3336	22.8894	110.005	24.3592	1.5441	0.5484	0.2604
CPSBB_TOM176	1	66.7316	314.616	21.1667	21.2513	17.1873	17.6953	19.0582	0.8327	0.812	0.9254	0.76	0.664	1.1446	0.0296	0.0614	0.57	0.0191	197.3	186.4	0.0362	173.4	170.4	0.0046	0.0171	0	0.1402	0.0124	0	0.0304	0.4785	0.7692	0.8939	0.8791	0.8	0.4274	91.4698	94.3893	62.7161	74.5478	41.5902	-7.9323	20.4597	111.191	21.9436	1.3578	0.5808	0.2356
CPSBB_TOM177	1	52.9965	200.946	15.748	15.748	15.24	15.5787	17.3038	0.9892	0.9677	1.0825	0.6774	0.6505	1.0413	0.0212	0.0232	0.5286	0.0251	203.7	169	0.0228	170.9	153.5	0	0	0.071	0	0.0203	0.0181	0	0.4402	0.7869	0.8944	0.8889	0.973	0.4029	117.259	53.6574	40.3361	74.1617	32.9759	29.3913	24.6378	39.972	38.352	0.6355	0.549	0.2529
CPSBB_TOM178	1	62.8369	268.774	20.4893	20.4893	15.4093	16.256	18.0494	0.7934	0.7521	0.8845	0.7066	0.6074	1.1633	0.0318	0.0878	0.5133	0.042	214	197.1	0.0933	170.4	159.5	0	0	0	0.1125	0.0367	0	0.038	0.4896	0.7539	0.8889	0.8834	0.75	0.4208	88.4818	88.104	60.8111	71.12	39.214	-5.4791	18.0825	106.857	18.8944	2.824	0.5505	0.2576
CPSBB_TOM179	1	46.1616	153.885	13.716	13.716	14.0547	14.0547	15.4662	1.0247	1.0247	1.101	0.6605	0.6173	1.07	0.0113	0.0172	0.5013	0	172	154	0	162.7	142.8	0.0023	0.0093	0	0.1181	0.012	0	0.0122	0.4819	0.8	0.8919	0.8859	1.0313	0.3818	111.498	53.5829	39.8616	71.2263	31.7949	26.8916	23.1243	40.6925	35.4668	0.9468	0.5491	0.2569
CPSBB_TOM180	1	45.4106	143.355	13.2927	13.462	12.7847	13.208	14.3231	0.9811	0.9618	1.0843	0.6561	0.6879	0.9537	0.0243	0.0262	0.5418	0.0355	216.2	161.7	0.053	164.5	153.3	0	0	0.1656	0	0.0129	0.0245	0	0.5256	0.7742	0.8955	0.8889	0.9677	0.4156	105.218	107.682	74.7952	86.3474	47.5521	-8.161	21.2484	111.011	22.7617	3.0079	0.5181	0.2791
CPSBB_TOM181	1	47.1981	158.853	14.478	14.5627	13.716	13.8853	15.7565	0.9535	0.9474	1.078	0.6316	0.6082	1.0385	0.012	0.0207	0.5105	0.0091	162.6	161	0.0185	169.4	149.6	0.0009	0.0095	0.1062	0	0.0113	0.0096	0	0.5122	0.7853	0.8889	0.8828	0.9412	0.383	120.169	51.5726	39.686	75.2229	32.9291	32.0206	25.1924	38.1942	40.7428	1.3874	0.5492	0.2542
CPSBB_TOM182	1	46.5619	151.398	13.208	13.3773	14.0547	14.3087	15.301	1.0696	1.0641	1.0784	0.7308	0.5385	1.3571	0.0287	0.0337	0.5213	0.0389	227.7	173.6	0.0535	169.7	140.1	0.0062	0.0213	0	0.1752	0.0225	0	0.0452	0.432	0.7857	0.8919	0.8859	1.0645	0.3913	125.184	55.5258	40.8778	78.1418	34.8522	31.7774	27.2461	40.61	41.8587	1.8649	0.5503	0.2549
CPSBB_TOM183	1	29.0653	57.8135	9.144	9.2287	7.62	8.0433	12.1024	0.8716	0.8333	1.3357	0.7315	0.5093	1.4364	0.0342	0.0526	0.5217	0.0105	213.5	168.4	0.0124	163.5	148.9	0	0	0	0.1949	0.0137	0	0.0294	0.4105	0.766	0.9	0.8889	0.8372	0.397	122.952	113.702	64.3118	88.3988	50.9801	-5.0454	33.758	98.5004	34.1329	3.0793	0.5357	0.2647
CPSBB_TOM184	1	48.8914	169.763	15.3247	15.3247	13.716	13.8853	16.1454	0.9061	0.895	1.0617	0.6464	0.5967	1.0833	0.0196	0.0435	0.4988	0.0222	7.4	151.2	0.0224	175	162.8	0	0	0.1183	0	0.0283	0.0266	0	0.5183	0.7853	0.8889	0.8828	0.8889	0.3887	90.4952	98.6255	58.3983	73.9553	42.8692	-11.8481	25.2333	115.152	27.8765	2.9843	0.5533	0.253
CPSBB_TOM185	1	63.1295	272.881	20.2353	20.4893	15.8327	16.6793	19.3207	0.814	0.7824	0.9548	0.7113	0.6192	1.1486	0.0285	0.0679	0.5263	0.0152	200.4	5.8	0.0139	171.4	155.4	0.0018	0.0074	0	0.1447	0.027	0	0.0261	0.4365	0.7551	0.8916	0.881	0.7789	0.4198	115.012	113.634	83.3824	94.1851	50.4845	-5.9521	20.0119	106.564	20.8783	1.7617	0.5513	0.2513
CPSBB_TOM186	1	50.7456	184.566	15.9173	15.9173	14.0547	14.3087	16.0764	0.8989	0.883	1.0153	0.6702	0.6489	1.0328	0.0162	0.0368	0.5319	0	181.5	155.1	0	9.4	161.1	0.0109	0.0113	0.1224	0	0.0053	0.0012	0	0.5089	0.7857	0.8919	0.8859	0.88	0.396	93.6461	96.3739	64.4188	76.4318	42.4936	-7.86	20.6806	110.81	22.1239	1.7533	0.5525	0.2532
CPSBB_TOM188	1	66.7436	316.931	19.9813	19.9813	19.05	19.4733	21.8639	0.9746	0.9534	1.0988	0.6737	0.6737	1	0.0188	0.025	0.5136	0.013	193.8	160.6	0.0127	170.6	162.6	0	0	0.1041	0	0.0367	0.0362	0	0.4957	0.7773	0.89	0.8812	0.9468	0.4055	97.6016	79.0236	47.0066	68.0509	36.9845	3.4379	24.9342	82.1496	25.1701	1.1921	0.5525	0.2533
CPSBB_TOM189	1	133.852	1248.08	39.2853	39.2853	37.6767	38.7773	39.3977	0.9871	0.9591	1.005	0.7306	0.6466	1.13	0.0234	0.023	0.536	0.0351	222.4	189.7	0.0736	164.1	156.6	0	0	0	0.1241	0.0361	0	0.0647	0.4782	0.7746	0.8894	0.885	0.9568	0.4091	123.295	57.7972	48.0879	80.6475	35.0446	30.3115	22.161	36.1709	37.5486	1.3871	0.5861	0.2327
CPSBB_TOM191	1	39.8516	112.208	11.938	11.938	11.7687	12.0227	12.6394	1.0071	0.9858	1.0662	0.5957	0.6312	0.9438	0.0143	0.0146	0.5044	0.0211	203.7	161.8	0.0281	165.8	144.9	0.0006	0.0115	0.1142	0	0.0086	0.013	0	0.5	0.7801	0.8943	0.88	0.9821	0.3818	104.445	106.766	66.0216	81.9526	46.9768	-9.3127	26.3972	109.432	27.9918	1.1787	0.5478	0.2516
CPSBB_TOM192	1	49.5893	172.881	15.5787	15.5787	12.954	13.5467	15.7294	0.8696	0.8315	1.0151	0.6902	0.6576	1.0496	0.0223	0.048	0.5411	0.0219	199.5	1.6	0.0129	190.5	161.4	0.0066	0.0087	0.0865	0	0.0084	0.0083	0	0.4813	0.7547	0.8889	0.8759	0.8219	0.4294	121.722	50.3942	39.3048	75.7715	33.0274	33.2585	25.7419	37.7397	42.0568	0.9191	0.5505	0.2539
CPSBB_TOM193	1	57.6833	231.519	18.034	18.034	15.4093	15.748	16.7692	0.8732	0.8545	0.9342	0.723	0.6291	1.1493	0.0209	0.0473	0.5412	0.0244	201.5	166.6	0.031	167.9	163.9	0	0	0	0.1303	0.0098	0	0.021	0.457	0.7784	0.8889	0.8834	0.8571	0.4117	86.4074	90.537	60.9807	71.896	39.5816	-8.2123	18.9546	113.425	20.6571	3.5021	0.6078	0.2158
CPSBB_TOM001	2	244.336	3797.66	78.994	79.502	51.816	59.69	62.5826	0.7508	0.6559	0.7914	0.7899	0.6227	1.2685	0.0489	0.1169	0.5395	0.0857	246.1	235.2	0.1634	171.8	162.8	0	0	0	0.1861	0.1626	0	0.274	0.4326	0.6932	0.8873	0.8873	0.6559	0.4617	132.683	68.2926	50.1591	86.0217	39.3523	28.1897	27.7774	44.5779	39.5758	1.4503	0.5912	0.2318
CPSBB_TOM002	2	297.769	5356.94	94.8267	95.504	57.15	69.85	71.0356	0.7314	0.6027	0.7478	0.8125	0.6741	1.2053	0.0637	0.1413	0.5588	0.1188	225.7	259.2	0.3701	176.2	173.9	0.0004	0.0015	0	0.1658	0.2817	0	0.3529	0.4545	0.6529	0.8907	0.8863	0.6004	0.4934	131.298	53.0131	38.0313	79.6801	35.4446	35.6833	30.7018	40.7086	47.0733	2.0791	0.7887	0.1112
CPSBB_TOM003	2	340.773	7154.28	102.785	103.632	72.8133	87.122	89.632	0.8407	0.7084	0.877	0.7817	0.6071	1.2877	0.0557	0.0868	0.5416	0.1274	273.5	254	0.2395	173.5	155.4	0	0	0	0.1873	0.1342	0	0.4152	0.4393	0.6693	0.89	0.8889	0.7093	0.4748	158.175	73.774	58.0326	101.736	45.0968	36.583	31.1495	40.4136	48.048	NA	NA	NA
CPSBB_TOM004	2	317.37	6198.73	98.806	99.3987	67.7333	78.74	77.379	0.7922	0.6855	0.7831	0.7609	0.6118	1.2437	0.0507	0.1081	0.5127	0.0897	249.1	236.2	0.221	172.8	164.1	0	0	0	0.1513	0.3274	0	0.3307	0.4602	0.6889	0.8901	0.8889	0.6867	0.4582	148.031	67.4364	52.6897	94.4412	41.7491	35.6283	29.778	39.8887	46.4339	2.4902	0.7025	0.1604
CPSBB_TOM005	2	316.328	5903.79	102.87	103.886	58.0813	69.1727	70.2206	0.6659	0.5646	0.6767	0.8346	0.6379	1.3084	0.0624	0.1601	0.601	0.1169	226.7	247.3	0.2417	173.6	171.4	0.0175	0.0071	0	0.2388	0.15	0	0.3061	0.3745	0.6716	0.8896	0.8882	0.5649	0.4931	144.094	83.3632	60.4507	96.2957	45.0729	24.6742	28.8149	49.4266	37.9357	1.3374	0.7209	0.1503
CPSBB_TOM006	2	269.217	4876.76	77.3853	77.5547	72.3053	77.3007	79.5676	0.9967	0.9344	1.0279	0.7527	0.6171	1.2199	0.0349	0.0347	0.5491	0.0263	227.7	203.2	0.0338	170.7	154.3	0	0	0	0.1445	0.0362	0	0.2478	0.4984	0.7478	0.8892	0.888	0.9342	0.4252	144.331	63.8194	45.3467	89.2559	40.1576	35.5641	32.4916	42.4151	48.1717	3.5768	0.7193	0.1449
CPSBB_TOM007	2	265.707	4758.94	79.5867	79.9253	66.802	73.5753	74.1053	0.9206	0.8394	0.9341	0.7681	0.6117	1.2557	0.0373	0.045	0.5452	0.0715	236.1	217.4	0.1579	169.3	152.2	0	0	0	0.1682	0.1071	0	0.2637	0.4476	0.7258	0.8898	0.8873	0.8378	0.4395	182.565	135.015	63.2099	115.659	63.8476	10.5135	53.7248	78.9276	54.7438	0.9188	0.6366	0.2017
CPSBB_TOM008	2	343.386	7198.37	90.0007	95.0807	88.9	105.071	103.139	1.1051	0.9878	1.1569	0.7686	0.4704	1.634	0.0738	0.0892	0.4208	0.0951	270.4	246.3	0.2804	143.9	110.8	0	0	0	0.2638	0.5148	0	0.8376	0.3513	0.6774	0.8898	0.8833	0.9906	0.4429	145.176	67.7203	50.3303	91.9984	41.35	33.9539	30.7569	42.1716	45.8133	2.0127	0.6301	0.2106
CPSBB_TOM009	2	314.897	5894.68	100.499	101.177	56.4727	72.2207	74.5803	0.7138	0.5619	0.7451	0.8307	0.6554	1.2674	0.0678	0.1467	0.579	0.1583	260.8	266.6	0.3965	201.7	174.1	0.0373	0.0046	0	0.1968	0.1121	0	0.3756	0.4326	0.6244	0.8881	0.8867	0.5612	0.5183	186.007	181.863	115.786	142.406	77.9964	-11.2423	41.9003	105.019	43.3823	4.0798	0.8063	0.1019
CPSBB_TOM010	2	318.184	5532.48	96.9433	97.8747	52.578	73.2367	75.3866	0.7483	0.5424	0.7769	0.821	0.5188	1.5825	0.0878	0.1665	0.542	0.1684	284.6	295.7	0.359	174.1	171.966	0.0103	0.14	0	0.2464	0.3399	0	0.4351	0.3815	0.5741	0.8873	0.8889	0.5427	0.5387	141.279	67.6954	52.6045	91.2203	40.6523	32.5579	28.1528	40.85	43.0418	1.0241	0.77	0.1495
CPSBB_TOM011	2	134.472	1207.22	43.3493	43.5187	30.8187	34.1207	35.7874	0.784	0.7109	0.8333	0.7363	0.6445	1.1424	0.0392	0.0904	0.5463	0.061	246.9	210.9	0.0865	180	168	0	0	0	0.1415	0.0655	0	0.0862	0.4467	0.7214	0.8896	0.8869	0.7108	0.4482	109.091	54.0861	37.3392	68.8959	31.3972	25.226	24.4744	44.1336	35.1475	0.5529	0.5875	0.2323
CPSBB_TOM012	2	138.312	1303.32	35.7293	36.9993	41.8253	44.3653	44.9331	1.1991	1.1706	1.2546	0.8057	0.5166	1.5596	0.0451	0.0695	0.5296	0.0182	232	183.4	0.0332	136.066	123	0	0	0	0.2672	0.0466	0	0.2214	0.3836	0.7533	0.8894	0.8894	1.1726	0.4281	123.006	77.821	60.2394	86.2197	40.1332	18.6388	21.2842	48.7911	28.2917	0.6929	0.5573	0.2528
CPSBB_TOM013	2	174.468	2002.53	44.958	45.3813	49.9533	52.2393	54.182	1.1511	1.1111	1.1727	0.7872	0.6817	1.1547	0.0394	0.064	0.5765	0.0381	222.1	189.2	0.06	171.4	150	0	0	0	0.1132	0.0519	0	0.1117	0.5089	0.7662	0.8906	0.8889	1.1132	0.4373	129.356	64.7336	49.0509	83.9254	37.8794	28.7845	26.1175	42.2189	38.8674	0.7184	0.5284	0.272
CPSBB_TOM014	2	238.584	3692.7	74.676	74.8453	54.7793	60.3673	62.726	0.8066	0.7336	0.84	0.7687	0.6315	1.2172	0.0373	0.0838	0.5488	0.0379	243.1	210.1	0.0446	174.7	161.3	0	0	0	0.1466	0.1112	0	0.197	0.4684	0.7247	0.8897	0.8866	0.733	0.4461	134.774	55.2934	43.0787	83.6844	36.5799	36.2714	28.6164	38.2718	46.2007	1.1371	0.6045	0.2216
CPSBB_TOM015	2	166.529	1924.71	47.244	47.3287	47.244	49.6147	50.1757	1.0483	1	1.064	0.7634	0.6147	1.242	0.0334	0.0394	0.5492	0.0376	219	186	0.059	169.5	148.3	0	0	0	0.162	0.0309	0	0.148	0.4488	0.7624	0.8902	0.8884	1	0.4181	131.077	61.4775	47.1063	83.7763	37.2179	31.3938	26.6658	40.3445	41.1902	2.5169	0.528	0.2719
CPSBB_TOM016	2	175.457	2104.73	50.3767	51.054	48.768	51.1387	52.3437	1.0017	0.9681	1.0408	0.7731	0.5714	1.3529	0.0353	0.0363	0.5306	0.0381	228.6	172.7	0.0625	167.9	140.9	0	0	0	0.2199	0.023	0	0.1972	0.4123	0.7629	0.8897	0.888	0.9705	0.4167	112.941	71.0274	53.7479	78.4048	36.5606	17.5552	20.3091	49.1599	26.8448	1.6518	0.573	0.2418
CPSBB_TOM017	2	278.735	4284.36	91.186	91.7787	46.3127	60.706	64.8561	0.6614	0.5079	0.7215	0.8143	0.5952	1.3682	0.082	0.1856	0.5586	0.1326	235.9	275.3	0.31	171.2	164	0	0	0	0.1638	0.3099	0	0.3581	0.4644	0.6089	0.8898	0.8862	0.507	0.5073	129.816	59.7741	41.5448	80.6334	36.6516	31.3066	29.6821	43.4741	43.1408	1.8982	0.719	0.1498
CPSBB_TOM018	2	158.74	1746.76	48.514	48.6833	42.0793	44.2807	44.5083	0.9096	0.8674	0.9235	0.7208	0.6213	1.1601	0.0235	0.0382	0.532	0.0296	242.5	189.1	0.0527	172.1	158.3	0	0	0	0.1471	0.0532	0	0.0856	0.4704	0.7586	0.8899	0.8859	0.8684	0.418	139.693	67.4084	50.6748	89.5539	40.267	31.7799	28.6597	42.0447	42.7941	1.0498	0.5583	0.2504
CPSBB_TOM019	2	173.808	2078.28	52.4087	52.6627	46.482	49.53	49.9961	0.9405	0.8869	0.9555	0.7157	0.5945	1.2038	0.0269	0.0318	0.5265	0.0327	214.8	197.4	0.0647	175.8	152.4	0	0	0	0.1619	0.0552	0	0.1388	0.4462	0.75	0.8902	0.8866	0.8866	0.4138	136.426	78.1308	50.1818	87.8228	42.1967	23.6871	31.5347	53.0882	39.44	0.5177	0.5589	0.2493
CPSBB_TOM020	2	347.899	7463.06	84.1587	85.5133	111.506	116.078	118.375	1.3574	1.3249	1.4172	0.7726	0.4115	1.8778	0.05	0.1014	0.4678	0.053	279.1	200.1	0.0604	109	92.9	0	0	0	0.238	0.1439	0	0.7004	0.434	0.7679	0.884	0.8878	1.3249	0.3699	141.059	64.3696	50.0457	89.8995	39.9235	34.0472	28.7928	40.2203	44.5896	NA	NA	NA
CPSBB_TOM021	2	343.587	6867.13	113.877	114.131	57.5733	78.0627	80.4714	0.684	0.5056	0.707	0.7874	0.5978	1.3172	0.0731	0.175	0.535	0.1044	257	256.7	0.1857	191	162.6	0.1079	0.0408	0	0.1621	0.3969	0	0.4361	0.4544	0.5907	0.8903	0.8903	0.5065	0.521	150.547	68.5554	52.6652	95.6129	42.4798	35.9884	31.0496	40.7866	47.5315	3.2381	0.7023	0.1597
CPSBB_TOM022	2	96.092	634.823	29.21	29.3793	24.5533	26.2467	28.1157	0.8934	0.8406	0.9569	0.7333	0.6638	1.1048	0.0278	0.046	0.5512	0.0516	234.4	202.6	0.0799	173.7	159.1	0.0012	0.0056	0	0.1248	0.0215	0	0.0429	0.4871	0.7508	0.8958	0.8889	0.8467	0.4362	128.012	114.662	63.4223	90.1302	51.6265	-3.081	35.5495	94.9533	35.6828	0.5014	0.5563	0.2519
CPSBB_TOM023	2	123.053	1018.41	38.1	38.7773	30.5647	32.512	33.8715	0.8384	0.8022	0.889	0.7778	0.6	1.2963	0.0328	0.0585	0.5384	0.0326	222.9	198.3	0.039	172.1	157.4	0	0	0	0.213	0.0194	0	0.1179	0.4115	0.752	0.8889	0.8889	0.8	0.4268	77.8189	56.3255	40.0101	55.5117	27.0824	8.3324	14.9994	60.9473	17.1584	0.5115	0.6165	0.2127
CPSBB_TOM024	2	118.455	909.066	26.5007	26.5007	40.5553	41.9947	42.4875	1.5847	1.5304	1.6084	0.7572	0.5815	1.3022	0.0467	0.1453	0.5532	0.0292	214.5	146.6	0.0401	129.5	110.4	0	0	0	0.08	0.0125	0	0.0978	0.5363	0.7717	0.8904	0.8884	1.5403	0.4133	125.148	70.8995	52.3222	83.4839	38.6247	23.3216	24.6125	46.5426	33.9068	0.8787	0.555	0.2532
CPSBB_TOM025	2	102.253	728.493	27.7707	28.0247	31.1573	32.1733	33.1799	1.148	1.122	1.1984	0.7134	0.622	1.1471	0.0273	0.0526	0.5343	0.0132	206.6	173.4	0.0141	166.9	141.9	0	0	0	0.1289	0.028	0	0.0521	0.4711	0.7757	0.8909	0.8882	1.1221	0.4047	119.041	62.5877	45.4349	77.3842	35.467	25.1604	24.862	44.6582	35.3718	0.755	0.5552	0.2546
CPSBB_TOM026	2	46.3805	152.989	14.9013	14.9013	12.192	12.6153	15.7492	0.8466	0.8182	1.069	0.6932	0.6307	1.0991	0.0224	0.0535	0.5355	0.0168	201.6	175.4	0.0122	170.9	158.1	0	0	0	0.1205	0.0022	0	0.0142	0.4966	0.7703	0.8906	0.8837	0.8143	0.4127	88.6357	91.2831	55.0402	69.9865	40.0468	-8.3345	23.622	109.434	25.0492	1.4879	0.5766	0.2361
CPSBB_TOM027	2	78.6897	430.608	20.9127	21.1667	25.0613	25.4847	26.1401	1.204	1.1984	1.2197	0.6559	0.6154	1.0658	0.0234	0.0666	0.4873	0.0219	206.1	149.4	0.0323	162.4	135	0	0	0	0.0802	0.0415	0	0.0526	0.5017	0.7867	0.8906	0.8872	1.2041	0.3952	106.919	51.5839	35.3758	66.9478	30.2822	25.6569	24.1917	43.3164	35.2635	0.4318	0.5557	0.252
CPSBB_TOM028	2	81.7703	465.261	24.13	24.2993	22.9447	23.7913	24.7021	0.9791	0.9509	1.0237	0.7123	0.6105	1.1667	0.0205	0.0205	0.5281	0.0249	214.7	175.6	0.029	161	147.2	0	0	0	0.1576	0.0241	0	0.05	0.452	0.7714	0.8852	0.8889	0.9558	0.4093	110.615	60.0059	43.4185	72.4559	33.3203	22.6896	22.7057	45.0204	32.0993	0.6244	0.5833	0.2304
CPSBB_TOM029	2	75.3987	399.892	22.9447	23.114	21.2513	21.6747	22.1958	0.9377	0.9262	0.9626	0.6863	0.5904	1.1625	0.0161	0.0271	0.5199	0.0156	199.9	169.1	0.0294	164.5	142.2	0	0	0	0.1409	0.0208	0	0.0343	0.4727	0.7843	0.8889	0.8889	0.9259	0.3918	98.8698	55.6204	37.5864	64.1988	30.1715	19.2957	21.969	48.7067	29.2397	0.6049	0.5531	0.2539
CPSBB_TOM030	2	77.046	415.691	23.2833	23.368	21.59	22.352	23.2075	0.9565	0.9273	0.9999	0.6691	0.6109	1.0952	0.0168	0.0194	0.521	0.0208	210.3	170.5	0.0374	159.2	148	0	0	0	0.1353	0.0168	0	0.0228	0.4508	0.7681	0.8899	0.8821	0.9266	0.4036	120.601	100.961	49.9548	80.2769	46.5617	0.6538	36.9053	88.9851	36.9111	0.5958	0.5529	0.2501
CPSBB_TOM031	2	111.479	853.038	33.1047	33.274	29.21	30.6493	35.0916	0.9211	0.8824	1.037	0.7442	0.6982	1.0659	0.0295	0.0383	0.5687	0.0499	240.4	174.266	0.0642	156.166	126.1	0.0033	0.0145	0	0.1522	0.0308	0	0.0479	0.4392	0.759	0.8896	0.8839	0.8782	0.4358	107.103	58.4986	40.3682	69.4007	32.3138	21.627	23.3871	47.2393	31.8541	0.8859	0.5856	0.2313
CPSBB_TOM032	2	123.047	822.844	21.082	25.4847	46.3973	46.482	47.0902	1.8239	2.2008	2.2427	0.5743	0.9157	0.6272	0.0993	0.2436	0.4176	0	130.2	72.5	0	159.8	125.8	0	0	0.4059	0	0.0086	0.509	0	0.7031	0.7993	0.8921	0.8884	2.2121	0.4066	146.514	134.712	71.3694	102.555	59.7936	-5.9697	42.2887	98.0351	42.7079	1.5905	0.5543	0.2525
CPSBB_TOM033	2	51.476	178.286	16.5947	16.764	11.938	13.2927	15.5433	0.7929	0.7194	0.9728	0.7296	0.6276	1.1626	0.0376	0.0875	0.5337	0.0575	245.5	208.6	0.0696	175.4	162.2	0	0	0	0.134	0.0252	0	0.034	0.4713	0.7179	0.8889	0.8889	0.7179	0.4483	96.8461	109.556	59.5113	79.5742	46.9013	-15.6511	30.7525	116.973	34.5061	1.0587	0.5496	0.2568
CPSBB_TOM034	2	225.367	3387.7	69.6807	70.2733	53.086	59.0973	60.4578	0.841	0.7618	0.8717	0.7837	0.6488	1.2079	0.0438	0.0738	0.5546	0.0646	225.8	229.3	0.1654	174.3	164.8	0.0019	0.0453	0	0.1726	0.117	0	0.2099	0.4441	0.7174	0.8897	0.8865	0.7622	0.4549	143.984	61.3399	48.8365	90.7242	39.6729	37.1324	29.336	38.3101	47.3225	0.9062	0.6523	0.1909
CPSBB_TOM035	2	214.276	2920.76	68.7493	68.7493	43.6033	51.4773	54.2223	0.7488	0.6342	0.7897	0.7857	0.7106	1.1057	0.0533	0.1186	0.5848	0.0823	260.2	230.1	0.1356	175.5	171.9	0	0	0	0.12	0.1051	0	0.1613	0.4819	0.6755	0.8894	0.8855	0.6327	0.4879	170.129	97.4514	52.6401	104.833	52.2769	27.4345	44.801	58.5183	52.5336	1.124	0.5591	0.2514
CPSBB_TOM036	2	185.359	2349.54	57.3193	57.404	47.498	51.054	51.856	0.8894	0.8287	0.906	0.7223	0.616	1.1727	0.0296	0.047	0.5322	0.0514	230.7	206.3	0.1438	157.1	148.4	0	0	0	0.1535	0.0803	0	0.1271	0.4577	0.7442	0.8889	0.8889	0.8296	0.4203	127.5	70.9721	51.5269	84.2436	38.9956	24.2457	25.719	46.689	35.3457	0.8768	0.5885	0.2316
CPSBB_TOM037	2	227.684	3265.38	64.77	65.1933	55.2873	60.452	63.2222	0.9273	0.8536	0.9761	0.8288	0.6196	1.3376	0.0438	0.0446	0.5714	0.0539	258.4	203.8	0.0584	169.8	155.8	0	0	0	0.2123	0.0204	0	0.2559	0.423	0.7293	0.8889	0.8844	0.8525	0.4531	139.505	60.2334	47.3784	87.9381	38.4386	35.8074	28.3098	38.3303	45.6466	1.047	0.5594	0.2487
CPSBB_TOM038	2	245.657	3961.05	77.5547	77.978	58.166	63.5	65.8239	0.8143	0.75	0.857	0.7871	0.5437	1.4478	0.0358	0.08	0.5312	0.0482	244.2	208.8	0.0775	163.4	151.3	0	0	0	0.166	0.0762	0	0.2757	0.5	0.7316	0.8882	0.8867	0.7486	0.4298	137.358	56.8533	45.2962	85.9357	37.3725	36.7002	28.2109	37.549	46.29	1.2373	0.5891	0.2309
CPSBB_TOM039	2	213.423	2954.1	68.326	68.4107	47.244	53.594	55.0943	0.7834	0.6914	0.8073	0.7683	0.6121	1.2551	0.0404	0.089	0.5498	0.0611	247.1	210.9	0.0788	148.466	168.8	0.0158	0.0049	0	0.1358	0.0732	0	0.1727	0.4961	0.7057	0.8902	0.8884	0.6925	0.4526	139.798	53.9896	42.0402	85.5506	37.208	39.0627	30.4461	37.9334	49.5263	2.2905	0.5888	0.2306
CPSBB_TOM040	2	224.749	3255.64	69.088	69.7653	50.4613	57.4887	60.5904	0.824	0.7304	0.8876	0.8039	0.6091	1.3199	0.0479	0.0786	0.5461	0.0768	270.9	227.4	0.091	169.2	158.1	0.0152	0.0296	0	0.2156	0.1051	0	0.2473	0.4197	0.7021	0.8864	0.8881	0.7301	0.4633	164.851	84.2961	66.6512	108.916	48.5224	34.0478	30.3947	41.7555	45.6408	1.1935	0.5591	0.2504
CPSBB_TOM041	2	205.356	2823.36	64.516	65.1087	49.022	52.4933	54.2145	0.8062	0.7598	0.8383	0.7822	0.6457	1.2114	0.0375	0.074	0.5587	0.0436	236.8	202.5	0.0709	175.4	165.9	0	0	0	0.1696	0.0858	0	0.1621	0.4532	0.7464	0.8902	0.8868	0.7599	0.4399	147.266	62.0464	43.8597	89.9318	40.2163	37.8546	33.684	41.6635	50.6713	1.0523	0.5597	0.2509
CPSBB_TOM042	2	232.966	3627.01	69.342	69.5113	57.5733	63.5	63.431	0.9135	0.8303	0.9145	0.7448	0.7009	1.0627	0.0379	0.0498	0.5793	0.05	233	210.1	0.0919	188.6	172.3	0.0649	0.032	0	0.069	0.0894	0	0.1131	0.54	0.7263	0.8903	0.8889	0.8318	0.4477	144.346	64.6604	46.3605	89.7361	40.2976	35.2284	31.8836	42.1468	47.5143	1.6783	0.6368	0.2011
CPSBB_TOM043	2	169.374	1982.77	50.3767	50.4613	45.8047	48.1753	48.2328	0.9547	0.9092	0.9574	0.7076	0.6487	1.0907	0.0231	0.0271	0.546	0.031	210.9	190.9	0.0603	176.8	158.9	0	0	0	0.086	0.0501	0	0.0657	0.5132	0.7606	0.8889	0.8889	0.9114	0.4186	156.285	73.711	56.4599	100.108	44.568	35.7967	31.2918	41.1584	47.5456	1.7367	0.5888	0.2302
CPSBB_TOM045	2	194.745	2607.39	60.1133	60.2827	49.53	52.324	53.5558	0.868	0.8239	0.8922	0.738	0.6634	1.1125	0.0273	0.0516	0.5496	0.0364	230.5	189.3	0.059	169.9	165.4	0	0	0	0.108	0.0558	0	0.0821	0.5146	0.7553	0.8893	0.8859	0.8204	0.4285	139.757	54.2192	38.4977	83.8674	37.1635	38.6976	32.9833	40.4421	50.8469	0.8818	0.6038	0.2214
CPSBB_TOM046	2	193.805	2502.36	47.6673	49.022	60.706	63.4153	64.0975	1.2936	1.2735	1.3471	0.7869	0.6004	1.3107	0.043	0.0943	0.5146	0.0361	220.6	168.9	0.0589	151.3	129.9	0	0	0	0.2458	0.0921	0	0.2552	0.3778	0.7647	0.8854	0.8868	1.2768	0.4234	145.589	70.7369	52.1571	93.0309	41.9847	32.5858	30.2926	42.9113	44.4913	1.5356	0.5782	0.2718
CPSBB_TOM047	2	206.802	2870.82	52.4087	52.832	64.6853	68.072	68.7097	1.2885	1.2342	1.3132	0.7254	0.5897	1.2301	0.0346	0.0858	0.5087	0.0299	211.4	159.3	0.046	164.2	137.7	0	0	0	0.1923	0.1123	0	0.1894	0.4341	0.7597	0.8892	0.8879	1.2348	0.409	150.277	62.5155	45.8715	92.2916	40.864	38.9452	33.3394	40.5655	51.2664	1.1261	0.5586	0.2517
CPSBB_TOM048	2	178.335	2204.56	46.99	47.4133	55.118	57.404	57.7656	1.2107	1.173	1.2315	0.6883	0.6216	1.1072	0.0281	0.0639	0.5199	0.028	222.1	160.3	0.0502	157.4	135	0	0	0	0.0962	0.0829	0	0.106	0.4956	0.7681	0.8889	0.8889	1.1765	0.413	150.791	67.9696	48.8647	93.9429	42.2469	36.2515	33.3142	42.5822	49.2342	0.5397	0.5139	0.281
CPSBB_TOM049	2	173.478	2022.82	44.8733	45.212	53.848	56.388	57.038	1.2472	1.2	1.2735	0.7623	0.4962	1.5361	0.0332	0.0707	0.5051	0.027	237	170	0.0374	136.9	123.2	0	0	0	0.2113	0.055	0	0.242	0.4294	0.7639	0.8897	0.8881	1.1981	0.4005	156.93	75.6282	57.0113	100.67	45.1737	34.9643	31.8376	42.3202	47.2878	1.8779	0.5948	0.25
CPSBB_TOM050	2	187.9	2244.38	45.0427	46.0587	55.7953	58.928	60.1101	1.2794	1.2387	1.3438	0.8026	0.6485	1.2377	0.0446	0.091	0.536	0.0286	239.6	175.3	0.0459	160	131.5	0	0	0	0.199	0.145	0	0.1856	0.4098	0.7453	0.8885	0.8721	1.216	0.4464	159.006	85.931	46.6798	96.7927	47.6625	29.0229	42.0655	55.3965	51.1062	1.5058	0.5231	0.2786
CPSBB_TOM051	2	209.021	2922.36	56.0493	56.5573	60.198	64.1773	73.7862	1.1347	1.074	1.2865	0.6647	0.6616	1.0046	0.0329	0.053	0.517	0	152.4	132.1	0	155.8	132.7	0	0	0.0591	0	NA	NA	0	0.4361	0.7847	0.8986	0.9195	1.125	0.3958	157.748	77.7473	61.0205	102.934	45.7445	34.4587	29.8265	40.8786	45.5744	1.2262	0.5285	0.2698
CPSBB_TOM052	2	177.726	1928.78	36.9147	37.1687	66.4633	67.1407	67.2759	1.8064	1.8005	1.8266	0.6674	0.5734	1.164	0.049	0.1923	0.4611	0.0108	244	118.2	0.0168	125.8	100.6	0	0	0	0.1032	0.0927	0	0.1575	0.5069	0.7904	0.8892	0.8854	1.7989	0.3641	110.649	50.9428	42.3724	71.9309	31.0869	28.4009	20.2216	35.451	34.8644	2.0381	0.5267	0.2711
CPSBB_TOM053	2	188.99	2321.57	56.8113	59.182	45.3813	50.8	52.1298	0.8584	0.7988	0.9245	0.8256	0.5186	1.592	0.0608	0.0752	0.5056	0.0875	260.7	225.5	0.1875	163.5	133.9	0	0	0	0.286	0.115	0	0.3428	0.36	0.7145	0.8898	0.8898	0.7985	0.4437	151.615	86.6317	69.1284	103.851	47.1401	27.2044	26.2659	43.9945	37.815	1.0475	0.7512	0.1309
CPSBB_TOM054	2	231.693	3437.18	75.438	75.692	49.022	55.2027	55.8453	0.7293	0.6498	0.7453	0.7262	0.7172	1.0125	0.0468	0.1139	0.5737	0.0868	230.7	227.7	0.1775	184.7	172.9	0.0054	0.0061	0	0.0968	0.064	0	0.1023	0.4923	0.7097	0.8902	0.8868	0.6489	0.4612	138.934	79.9036	62.58	94.8244	43.4459	24.8037	24.5983	44.7618	34.9328	3.8825	0.7532	0.1299
CPSBB_TOM055	2	220.731	3223.4	58.928	60.1133	62.738	68.072	68.7942	1.1324	1.0647	1.1708	0.7543	0.5761	1.3092	0.0451	0.0644	0.4979	0.0642	273.4	200.5	0.1016	164.8	134.4	0	0	0	0.2234	0.1316	0	0.3142	0.3818	0.7372	0.8862	0.8889	1.0647	0.4251	137.812	77.0531	62.234	94.1563	42.7376	26.1224	24.0928	42.6855	35.5365	1.5349	0.588	0.2324
CPSBB_TOM056	2	269.477	4552.71	68.4953	69.4267	80.518	88.9847	88.7531	1.2817	1.1755	1.2974	0.7713	0.3609	2.137	0.0555	0.0862	0.4859	0.0613	237	236.4	0.1732	95.6	99.9	0.0026	0.2138	0	0.2078	0.1769	0	0.5467	0.4615	0.7238	0.891	0.8899	1.1765	0.3929	143.831	75.9445	59.8501	95.8963	43.2946	29.325	26.7358	42.3556	39.6833	NA	NA	NA
CPSBB_TOM057	2	240.159	3469.55	48.3447	50.3767	87.2067	88.646	88.2031	1.7597	1.8039	1.8309	0.7671	0.5464	1.4038	0.0542	0.1781	0.4991	0.0087	198.1	147.4	0.0251	113.5	96.1	0	0	0	0.2557	0.1592	0	0.4146	0.3658	0.7878	0.8889	0.8927	1.807	0.3903	136.475	78.2257	64.2219	94.4421	42.735	25.0847	22.5122	41.9063	33.7052	1.5455	0.6836	0.1723
CPSBB_TOM058	2	194.45	2524.07	58.5893	58.8433	47.6673	51.6467	51.9587	0.8777	0.8136	0.877	0.7572	0.6922	1.0939	0.0352	0.059	0.578	0.0697	239.6	211.8	0.1321	173.3	165.2	0	0	0	0.1523	0.0439	0	0.1009	0.4525	0.7356	0.8889	0.8854	0.8116	0.4484	127.099	69.4042	53.8477	85.1431	38.6768	25.3903	23.6491	42.9665	34.6979	1.3756	0.6368	0.2011
CPSBB_TOM059	2	213.959	3039.58	51.816	52.324	72.0513	72.4747	71.5354	1.3851	1.3905	1.3755	0.6683	0.6601	1.0124	0.0344	0.114	0.5327	0.0384	196.9	200.3	0.044	162.1	134.7	0	0	0.0751	0	0.086	0.0797	0	0.4474	0.7953	0.8901	0.8889	1.3934	0.3853	161.822	95.1405	54.3609	101.733	50.521	25.2063	40.917	58.3654	48.0579	3.4287	0.7181	0.1516
CPSBB_TOM060	2	247.135	3966.31	76.1153	76.5387	55.4567	63.1613	63.1898	0.8252	0.7286	0.832	0.7519	0.7219	1.0416	0.0453	0.0886	0.5864	0.093	240	229.8	0.217	175	170.6	0	0	0.0915	0	0.1316	0.1593	0	0.4772	0.7007	0.8893	0.8862	0.727	0.468	121.137	71.8082	55.9447	83.3164	38.5643	20.8036	21.7714	46.3022	30.1129	5.2883	0.8066	0.0981
CPSBB_TOM061	2	237.419	3382.13	76.962	77.724	43.0953	53.7633	55.1745	0.6917	0.56	0.7161	0.8174	0.6645	1.2301	0.0635	0.1483	0.5785	0.1654	271.6	251.8	0.3093	176.6	169.1	0	0	0	0.1874	0.085	0	0.2547	0.4441	0.6404	0.8904	0.8865	0.5592	0.5093	130.026	66.7949	51.8931	85.5708	38.6073	28.0451	25.1198	41.8506	37.6502	4.2899	0.7527	0.1309
CPSBB_TOM062	2	240.766	3517.99	79.1633	79.3327	44.1113	56.134	55.7295	0.7076	0.5572	0.7095	0.7326	0.6888	1.0637	0.0669	0.1531	0.5638	0.1114	259.2	243.3	0.2191	194.1	176.2	0.0956	0.0453	0	0.1063	0.3294	0	0.2008	0.4781	0.6284	0.8908	0.8889	0.5576	0.5033	148.94	91.6162	74.5729	105.163	48.1577	23.3679	23.9043	45.6501	33.4287	0.775	0.7193	0.15
CPSBB_TOM063	2	246.922	3715.45	82.8887	83.3967	46.736	55.4567	56.9368	0.665	0.5638	0.6928	0.8069	0.6292	1.2825	0.0607	0.1553	0.5585	0.1176	269.4	242.8	0.2144	268.85	166.6	0.0201	0.0301	0	0.1944	0.0998	0	0.2654	0.4397	0.6728	0.8889	0.8853	0.5627	0.4786	133.376	68.6872	55.0106	88.6116	39.5115	28.7194	24.226	40.149	37.5726	3.4674	0.7194	0.1448
CPSBB_TOM064	2	246.143	3739.71	81.7033	81.8727	47.5827	57.7427	56.7729	0.7053	0.5824	0.6953	0.6404	0.7088	0.9035	0.0594	0.1471	0.5311	0.103	262.3	243.2	0.2172	175.9	170.1	0.0088	0.0073	0.1233	0	0.2912	0.2435	0	0.4941	0.6579	0.8889	0.8871	0.5818	0.4807	126.847	72.1943	57.2642	86.5853	39.5094	23.8189	22.548	43.4299	32.7987	1.5419	0.6691	0.1806
CPSBB_TOM065	2	261.558	4095.12	81.4493	81.788	50.8	64.516	66.3069	0.7888	0.6237	0.8141	0.7838	0.5644	1.3886	0.0653	0.1197	0.5334	0.1484	278.3	264.9	0.2665	169.5	159.6	0.0052	0.0181	0	0.1831	0.1686	0	0.3513	0.4462	0.6307	0.8905	0.8889	0.625	0.4932	137.014	70.9032	57.9046	91.7019	40.6589	29.3027	24.0529	39.3806	37.9103	3.0267	0.7186	0.1518
CPSBB_TOM066	2	228.952	3216.18	72.898	74.0833	45.1273	54.61	56.9007	0.7371	0.619	0.7751	0.8316	0.6144	1.3535	0.0588	0.1269	0.553	0.1209	261.8	245.1	0.2601	184.7	164.3	0.0109	0.0265	0	0.2237	0.1384	0	0.3111	0.4341	0.6584	0.8889	0.8852	0.6163	0.4893	141.405	87.2481	67.9255	98.4873	45.6336	21.9256	24.2702	47.9055	32.7074	0.8741	0.6848	0.1716
CPSBB_TOM067	2	242.236	3826.4	75.692	76.2	55.7953	63.1613	63.8408	0.8289	0.7371	0.8393	0.7472	0.5895	1.2676	0.036	0.0776	0.5324	0.1059	255.4	230	0.2221	169.9	153	0	0	0	0.1576	0.0847	0	0.2419	0.4651	0.706	0.8915	0.887	0.7367	0.4474	126.245	82.6232	65.3901	90.1708	42.2119	17.5643	20.559	49.4914	27.0403	0.8433	0.7186	0.1504
CPSBB_TOM068	2	235.561	3473.81	76.3693	76.5387	47.244	56.7267	56.7232	0.7412	0.6186	0.7436	0.6984	0.6896	1.0129	0.0545	0.126	0.5589	0.1242	273.8	245.5	0.2889	172.8	164.4	0	0	0.0996	0	0.1765	0.1541	0	0.4851	0.6667	0.8902	0.8884	0.6194	0.4796	144.822	94.5407	72.6131	102.321	48.2436	19.4166	25.1703	52.3532	31.7891	3.6457	0.7358	0.1412
CPSBB_TOM070	2	289.36	3719.28	35.8987	47.1593	104.987	109.051	116.69	2.3124	2.9245	3.2857	0.8892	0.9858	0.9019	0.1015	0.3064	0.5733	0.0197	233.1	96.4	0.0469	80.5	65.5	0	0	-0.0624	0	0.5003	0.2948	0	0.2997	0.7708	0.9315	0.9126	2.9349	0.4924	154.268	70.8248	59.4896	100.54	43.7039	36.8533	27.81	37.0387	46.1688	3.1213	0.5772	0.2512
CPSBB_TOM071	2	139.034	1265.95	44.2807	44.45	30.988	35.052	37.4263	0.7886	0.6998	0.8589	0.7533	0.6367	1.1832	0.0422	0.0925	0.561	0.0882	251.1	224.7	0.1474	173.3	162.3	0	0	0	0.1414	0.0485	0	0.1018	0.4879	0.707	0.8902	0.8875	0.7019	0.4598	136.077	80.6142	59.8888	92.2792	43.0941	23.0051	26.3364	48.8625	34.9691	0.8735	0.6351	0.2009
CPSBB_TOM072	2	219.84	3257.69	60.7907	61.0447	68.9187	69.6807	66.9627	1.1415	1.1337	1.1077	0.4401	0.6072	0.7248	0.0324	0.0628	0.4586	0.053	257.4	199.7	0.1074	174.2	141.9	0	0	0.1127	0	0.2256	0.2614	0	0.48	0.7908	0.8904	0.888	1.1324	0.3552	134.178	69.3405	57.6139	90.2004	40.0321	28.9079	23.0572	38.5762	36.977	1.1248	0.6675	0.1815
CPSBB_TOM073	2	230.563	3311.66	52.7473	52.9167	78.6553	82.3807	82.4586	1.5568	1.4912	1.559	0.626	0.5345	1.1712	0.041	0.1471	0.4738	0.0288	224.6	136.7	0.0678	127.5	106.3	0	0	0	0.0938	0.0992	0	0.1577	0.52	0.7634	0.8897	0.8876	1.496	0.3743	111.94	79.7607	58.9204	80.5201	39.249	11.9538	20.5058	59.76	23.7357	0.9236	0.6498	0.1927
CPSBB_TOM074	2	166.718	1895.35	53.5093	53.594	40.9787	43.688	44.6218	0.8152	0.7658	0.8366	0.7358	0.6123	1.2016	0.0311	0.0702	0.5415	0.0533	210.1	213.2	0.1342	176	164.9	0	0	0	0.1601	0.0227	0	0.1138	0.4554	0.7495	0.8894	0.8874	0.7659	0.4221	139.575	71.2487	54.2967	91.2063	41.1442	29.8575	27.4045	42.547	40.5275	0.6894	0.6193	0.2093
CPSBB_TOM076	2	250.822	4026.09	64.3467	64.3467	70.9507	79.756	81.8423	1.2395	1.1026	1.2786	0.6961	0.6039	1.1525	0.0413	0.0798	0.5175	0.0516	275.7	228.05	0.0804	347.1	137.3	0	0	0	0.1048	0.2094	0	0.1563	0.5011	0.712	0.8898	0.8886	1.102	0.4303	127.558	65.7531	52.6003	84.746	38.0961	27.6473	23.8295	40.7585	36.4995	1.7201	0.5887	0.2306
CPSBB_TOM077	2	305.595	5410.89	104.309	104.817	48.9373	63.1613	63.6061	0.6026	0.4692	0.6085	0.7963	0.7443	1.0698	0.0732	0.1971	0.5942	0.1227	216.3	252.3	0.3096	221.6	169.5	0.0926	0.0079	0	0.1407	0.2097	0	0.2016	0.4584	0.6201	0.8902	0.8885	0.4695	0.527	143.602	76.6401	61.8842	96.6471	43.4204	28.9196	25.4258	41.3216	38.5074	1.8707	0.7191	0.1481
CPSBB_TOM078	2	234.644	3373.56	77.0467	77.5547	44.3653	53.4247	54.9987	0.6889	0.5758	0.7238	0.7901	0.6879	1.1486	0.0586	0.143	0.5819	0.1456	279.4	245	0.2948	175.6	168.1	0	0	0	0.1609	0.0834	0	0.2089	0.4659	0.6635	0.8894	0.8875	0.5742	0.4922	132.575	60.6669	51.3002	86.4369	37.5008	32.931	23.9222	35.996	40.7029	1.4766	0.637	0.1995
CPSBB_TOM079	2	227.311	3389.91	69.2573	69.596	54.0173	59.944	62.2992	0.8613	0.78	0.906	0.7408	0.6773	1.0939	0.0371	0.0669	0.5524	0.0393	243.6	214.3	0.0538	176.9	163.7	0.0068	0.0268	0	0.1318	0.1206	0	0.1363	0.4576	0.7214	0.8885	0.8885	0.7798	0.446	132.598	66.2888	54.0048	87.7805	38.8633	29.7716	23.8712	38.7231	38.16	1.2529	0.6687	0.1816
CPSBB_TOM080	2	316.535	4964.03	102.87	103.124	38.9467	64.6007	79.955	0.6264	0.3786	0.7795	0.3095	0.6971	0.4439	0.1189	0.2532	0.523	0.0605	285.6	326.2	0.1094	167.4	175.7	0.0118	0.0513	0.1114	0	0.5071	0.4638	0	0.4758	0.4829	0.8889	0.8889	0.3794	0.5951	146.899	77.6358	62.8188	98.6671	44.2233	29.8529	26.0676	41.1275	39.6323	NA	NA	NA
CPSBB_TOM081	2	203.127	2761.69	54.0173	55.7953	63.6693	65.278	65.1415	1.17	1.1787	1.2059	0.5298	0.7163	0.7396	0.0403	0.0719	0.4633	0.0208	216.7	132.3	0.0582	172	155.5	0	0	0.2434	0	0.0523	0.3241	0	0.6005	0.7792	0.8863	0.8876	1.1765	0.3762	102.12	74.0565	56.2954	74.8152	36.0768	10.7433	17.457	58.3913	20.4979	0.5459	0.6663	0.1826
CPSBB_TOM082	2	240.627	3674.9	75.8613	76.5387	50.7153	57.7427	59.4464	0.7544	0.6685	0.7862	0.8192	0.7098	1.1541	0.0551	0.1166	0.5907	0.0821	236	241.4	0.1999	175.2	169.1	0.0019	0.0032	0	0.1898	0.1097	0	0.2137	0.4135	0.7019	0.8918	0.8885	0.6676	0.4757	143.738	79.7735	64.7944	98.1122	44.1988	27.4096	24.4315	41.7121	36.7176	1.4041	0.6363	0.2
CPSBB_TOM083	2	280.357	4583.62	91.694	92.0327	46.0587	62.3147	63.2862	0.6771	0.5023	0.6896	0.8218	0.6436	1.2769	0.0741	0.1686	0.5894	0.1602	265.4	253.2	0.2808	201.2	176	0.1098	0.0227	0	0.1934	0.1197	0	0.2886	0.4416	0.5905	0.8912	0.8857	0.5023	0.5394	144.829	84.3133	68.2097	100.243	45.5859	25.3492	24.1563	43.6197	35.0158	2.9179	0.736	0.1411
CPSBB_TOM084	2	164.121	1753.7	50.8847	51.308	36.322	41.4867	43.1816	0.8086	0.7138	0.8486	0.8037	0.6423	1.2513	0.0438	0.0853	0.5695	0.0949	276.1	224.1	0.1481	177.7	165.6	0	0	0	0.2063	0.0226	0	0.1606	0.4102	0.6994	0.8906	0.886	0.7125	0.473	149.598	81.987	64.5381	100.748	45.5601	28.6387	26.9365	43.2457	39.316	1.4202	0.602	0.2226
CPSBB_TOM085	2	102.893	731.49	30.48	30.5647	27.6013	29.3793	30.4556	0.9612	0.9056	1.002	0.7611	0.6	1.2685	0.0317	0.0401	0.5232	0.0403	237.3	190.5	0.0663	171.2	161.5	0	0	0	0.1753	0.0636	0	0.0923	0.4294	0.7514	0.8904	0.8874	0.9028	0.4237	128.477	83.1114	48.5975	83.3282	42.2655	16.5494	32.307	62.876	36.2991	0.6783	0.6003	0.2253
CPSBB_TOM086	2	173.358	2038.2	52.7473	53.086	43.7727	47.4133	48.9044	0.8931	0.8299	0.927	0.7737	0.5939	1.3027	0.0343	0.0458	0.5488	0.0554	238.6	205	0.0846	167.2	155.7	0	0	0	0.2062	0.0248	0	0.1806	0.425	0.737	0.8898	0.886	0.8306	0.4355	122.504	65.0825	51.3622	81.7744	36.7671	25.7686	22.5198	41.151	34.2223	0.7276	0.5587	0.2519
CPSBB_TOM087	2	225.076	3239.55	70.612	71.12	47.752	55.5413	57.564	0.781	0.6763	0.8142	0.7914	0.6583	1.2022	0.0469	0.0991	0.555	0.0816	271.9	229.5	0.1285	199	170.6	0.0398	0.0073	0	0.1935	0.0803	0	0.1905	0.4284	0.687	0.8893	0.8876	0.6757	0.4791	136.689	79.9075	44.7653	85.3892	42.6313	22.4413	35.8089	57.9248	42.2598	0.8482	0.6197	0.2107
CPSBB_TOM088	2	196.987	2583.74	52.832	53.594	60.0287	62.8227	63.5148	1.1722	1.1362	1.2041	0.7724	0.3205	2.41	0.0325	0.047	0.5103	0.0297	214.1	174.8	0.0582	78.3	132.5	0.0017	0.1068	0	0.2663	0.0441	0	0.3808	0.4043	0.7638	0.8913	0.8844	1.1365	0.3858	136.224	117.11	67.2825	95.778	53.2777	-0.0027	35.7475	90.0043	35.7475	1.5397	0.5588	0.2496
CPSBB_TOM089	2	249.457	3947.58	76.5387	77.724	53.594	63.3307	65.8736	0.8148	0.7002	0.8624	0.8352	0.604	1.3828	0.0541	0.0965	0.5514	0.0943	255	240.6	0.1794	172.3	162.5	0	0	0	0.2358	0.1417	0	0.3444	0.385	0.6747	0.8873	0.8858	0.6981	0.481	140.132	74.4388	61.8328	94.9744	42.1689	28.8368	23.434	39.0988	37.1579	1.1372	0.6373	0.1999
CPSBB_TOM090	2	212.754	2870.39	63.3307	64.008	48.1753	56.9807	58.4227	0.8902	0.7607	0.9213	0.7687	0.6163	1.2473	0.0518	0.0726	0.5508	0.0961	250.1	255.4	0.1917	164.5	153.6	0	0	0	0.1914	0.1087	0	0.2511	0.4086	0.6756	0.8902	0.8867	0.7592	0.4675	148.884	99.3898	62.1637	99.3166	49.8489	17.0895	34.4807	63.6359	38.4833	0.9679	0.6354	0.202
CPSBB_TOM091	2	140.864	1378.02	37.5073	37.592	44.8733	46.0587	46.9647	1.2252	1.1964	1.2258	0.6275	0.6388	0.9823	0.0239	0.0683	0.5148	0.0231	207.7	154.3	0.0779	165.3	146.2	0	0	0.1306	0	0.0274	0.0423	0	0.5294	0.7808	0.8908	0.8889	1.2045	0.3902	137.419	74.6994	60.7851	93.243	41.7557	27.4088	23.631	40.7669	36.1893	0.9147	0.586	0.2313
CPSBB_TOM092	2	152.617	1615.55	44.0267	44.1113	44.5347	45.72	44.8108	1.0365	1.0115	1.0042	0.6808	0.6269	1.0859	0.0222	0.0257	0.5311	0.0393	216	174.5	0.0763	171.2	152.4	0	0	0	0.1229	0.0599	0	0.0812	0.4648	0.7792	0.8898	0.8879	1.0096	0.3911	133.673	100.764	66.2401	94.1807	48.3156	9.4473	29.2891	72.1228	30.775	0.4985	0.5581	0.2518
CPSBB_TOM093	2	236.97	3799.47	70.104	70.1887	62.3147	67.9873	66.6194	0.9686	0.8889	0.9503	0.6425	0.6981	0.9204	0.0308	0.0367	0.5417	0.0625	234	217.5	0.1779	186.6	167.9	0.0056	0.0093	0.1521	0	0.1109	0.1567	0	0.5243	0.7332	0.8909	0.8882	0.8882	0.4232	151.052	79.6639	64.0797	101.224	45.3691	30.6429	27.1918	41.5851	40.968	1.1155	0.6369	0.2009
CPSBB_TOM094	2	215.778	2912.37	69.85	70.7813	43.5187	50.3767	53.0547	0.7117	0.623	0.7555	0.8206	0.6582	1.2468	0.0552	0.1284	0.5746	0.1074	253.6	238.5	0.1795	175.7	166.2	0	0	0	0.2079	0.057	0	0.2321	0.4084	0.6902	0.8913	0.8874	0.6231	0.4785	148.958	138.24	94.8312	114.873	61.5401	-4.1858	29.8481	97.9829	30.1401	2.8654	0.7522	0.1308
CPSBB_TOM095	2	194.867	2488.93	58.42	58.7587	47.6673	54.1867	55.5538	0.9222	0.8159	0.9543	0.7319	0.5623	1.3015	0.0392	0.0489	0.5164	0.0677	244.2	222.8	0.1054	147	145.2	0	0	0	0.1667	0.137	0	0.2003	0.4469	0.7011	0.8889	0.8854	0.8116	0.4406	144.775	78.1593	62.6429	97.5798	43.8849	28.6389	25.4995	41.6812	38.3459	0.6886	0.5589	0.25
CPSBB_TOM096	2	222.25	2878.77	72.8133	73.3213	38.0153	48.1753	52.4492	0.657	0.5221	0.7188	0.8174	0.6837	1.1956	0.0668	0.1624	0.5901	0.0853	277.4	224.3	0.09	237.2	191.3	0.0664	0.0054	0	0.1859	0.086	0	0.1735	0.4394	0.6303	0.8905	0.8818	0.5203	0.5183	137.819	71.1447	57.0633	91.6305	40.7101	29.2695	24.7032	40.1641	38.3008	1.7368	0.7176	0.1515
CPSBB_TOM097	2	201.557	2738.12	52.832	53.086	62.9073	64.0927	63.8648	1.2073	1.1907	1.2108	0.7035	0.6346	1.1086	0.0327	0.0692	0.5416	0.0325	209.4	158.6	0.0336	172.4	143.4	0	0	0	0.1521	0.111	0	0.1328	0.4531	0.7831	0.8889	0.8862	1.1888	0.3938	145.144	69.7311	57.3523	95.2271	41.7963	33.4726	26.3579	38.2186	42.6046	0.7321	0.5581	0.2514
CPSBB_TOM098	2	200.417	2594.98	56.4727	59.0127	49.8687	55.118	57.5201	0.934	0.8831	1.014	0.8891	0.5652	1.5729	0.0625	0.0634	0.5356	0.0547	267.1	215.2	0.0886	164.2	145	0	0	0	0.3199	0.0786	0	0.3769	0.3425	0.7231	0.8885	0.8868	0.8835	0.4575	140.449	77.4523	60.0513	94.3352	42.9596	26.8911	25.939	43.9675	37.3626	1.1913	0.5589	0.2507
CPSBB_TOM099	2	274.647	4372.99	88.5613	88.7307	44.704	60.452	61.3162	0.6813	0.5048	0.6917	0.7945	0.7333	1.0834	0.0733	0.1663	0.5894	0.1506	273.8	247.8	0.2963	228.1	168.6	0.0621	0.0053	0	0.1246	0.1928	0	0.1836	0.4804	0.5919	0.8903	0.8884	0.5048	0.5458	140.039	68.431	58.9619	93.5707	40.6838	32.2266	23.3327	35.9053	39.7866	1.9874	0.7186	0.1502
CPSBB_TOM100	2	167.801	1962.33	48.514	48.6833	47.1593	50.6307	49.9909	1.04	0.9721	1.0322	0.6841	0.6213	1.1011	0.0241	0.0287	0.5164	0.0322	215.7	171.8	0.1478	357.9	156.1	0	0	0	0.1361	0.0928	0	0.1044	0.4515	0.7437	0.8916	0.8845	0.9737	0.4191	146.885	73.2368	58.6472	96.682	42.9713	32.1901	27.0764	40.0685	42.0635	1.7181	0.5596	0.2495
CPSBB_TOM101	2	236.254	3792.79	65.8707	66.294	67.4793	71.2893	71.7456	1.0754	1.0244	1.0906	0.6979	0.6157	1.1336	0.0242	0.037	0.5275	0.047	241.4	177.7	0.0529	171.3	147.4	0	0	0	0.1423	0.0478	0	0.1241	0.4679	0.7562	0.8883	0.8883	1.0225	0.4128	143.199	64.6863	56.6698	93.94	40.3588	35.5713	24.4353	34.4867	43.1556	1.2767	0.5883	0.2308
CPSBB_TOM102	2	200.237	2611.54	61.3833	62.0607	46.9053	52.4933	53.9432	0.8458	0.7641	0.8919	0.7738	0.6124	1.2635	0.0403	0.0698	0.5378	0.0653	234.3	224.9	0.111	168.9	158.4	0	0	0	0.2112	0.0705	0	0.2124	0.4129	0.7141	0.8911	0.8876	0.7647	0.4492	137.123	83.2142	67.7558	96.4386	44.1147	22.4752	22.0977	44.5147	31.5189	1.2968	0.6044	0.2205
CPSBB_TOM103	2	283.765	5015.04	82.9733	83.566	67.3947	81.3647	79.4377	0.9737	0.8122	0.9584	0.6173	0.5173	1.1933	0.051	0.0719	0.4508	0.1304	275.7	265.3	0.2532	166.3	135.4	0	0	0	0.0977	0.3363	0	0.3741	0.5078	0.6625	0.8883	0.8883	0.8112	0.4402	121.467	65.7875	53.4418	82.2567	36.8774	24.9336	21.0552	40.1794	32.6344	2.7673	0.6847	0.1713
CPSBB_TOM104	2	209.322	2822.84	67.4793	67.7333	44.6193	50.8847	53.313	0.7512	0.6612	0.7911	0.793	0.6562	1.2084	0.0473	0.1093	0.5764	0.0782	248.7	232.1	0.1618	175	168.4	0	0	0	0.1877	0.026	0	0.1921	0.4376	0.7	0.8898	0.8861	0.6604	0.4672	109.886	109.565	70.5431	85.936	48.3727	-7.7444	25.6825	106.78	26.8247	2.199	0.7016	0.1604
CPSBB_TOM105	2	123.401	1056.39	35.1367	35.3907	34.8827	36.1527	36.9933	1.0215	0.9928	1.0554	0.7446	0.6699	1.1115	0.028	0.0321	0.5612	0.0258	204.3	161.6	0.059	170.7	162.3	0	0	0	0.149	0.0199	0	0.0668	0.4614	0.77	0.8889	0.8865	0.9939	0.4231	133.657	72.921	56.8165	89.6075	40.6308	26.4448	24.6311	42.9663	36.1389	0.645	0.5575	0.2517
CPSBB_TOM106	2	240.227	3441.07	76.454	77.216	44.196	56.2187	59.6155	0.7281	0.5781	0.7763	0.8029	0.66	1.2164	0.0682	0.1443	0.5674	0.1127	285.6	261.3	0.1863	176.5	164.9	0.0088	0.0067	0	0.1638	0.1254	0	0.2761	0.4518	0.6275	0.8889	0.8851	0.5778	0.5099	141.54	78.3324	61.4582	95.5025	43.4188	26.9854	25.6186	43.5117	37.2092	0.6635	0.6687	0.181
CPSBB_TOM107	2	237.444	3657.81	74.7607	75.946	52.7473	58.7587	60.1559	0.7737	0.7055	0.7953	0.8256	0.6353	1.2995	0.0463	0.0955	0.551	0.0767	240.7	223.1	0.1424	181.333	167.1	0.0026	0.0149	0	0.2194	0.1147	0	0.271	0.4078	0.7157	0.8889	0.8873	0.7045	0.4625	135.075	74.3803	59.8764	91.7252	41.3312	26.4709	23.4912	41.587	35.3913	1.2755	0.6204	0.2101
CPSBB_TOM108	2	242.271	3688.09	76.8773	77.0467	50.3767	59.8593	64.0505	0.7769	0.6553	0.835	0.7357	0.663	1.1096	0.0484	0.1098	0.5584	0.0541	260.2	228.9	0.0451	172.2	164.8	0	0	0	0.0828	0.1373	0	0.1693	0.5276	0.6714	0.8893	0.886	0.6529	0.4747	126.279	69.4463	52.0165	83.9037	38.5055	24.7482	24.7971	45.0565	35.0338	3.4354	0.6044	0.2174
CPSBB_TOM109	2	124.247	1066.83	36.6607	36.83	33.1893	35.306	36.4881	0.9586	0.9053	0.9976	0.7159	0.6674	1.0727	0.0248	0.0268	0.5453	0.042	231.9	187.1	0.0536	176.1	156.9	0.001	0.0031	0	0.1311	0.0223	0	0.047	0.4652	0.75	0.8889	0.8864	0.907	0.4336	124.89	65.5388	49.3873	81.9733	37.2286	26.2986	24.6337	43.1278	36.0339	0.6132	0.557	0.2523
CPSBB_TOM110	2	211.24	3012.57	59.944	60.0287	56.388	62.8227	62.5467	1.0465	0.9407	1.0464	0.7105	0.6441	1.1031	0.0359	0.0415	0.5224	0.0546	257	204.3	0.1031	175.9	153.5	0	0	0	0.1143	0.1414	0	0.1716	0.473	0.7179	0.8896	0.8881	0.9399	0.4373	97.8077	67.3302	52.1761	70.5774	33.5622	12.3837	16.2045	52.6124	20.3946	2.0738	0.6674	0.1819
CPSBB_TOM111	2	192.9	2484.17	58.166	58.5047	47.0747	52.1547	52.3484	0.8915	0.8093	0.9018	0.7569	0.6536	1.1581	0.0354	0.0553	0.556	0.0733	273.9	202.1	0.0985	171.7	165	0.0013	0.005	0	0.1472	0.0738	0	0.1405	0.4659	0.722	0.8898	0.888	0.8102	0.4486	128.805	72.2187	58.0946	87.8978	39.7413	24.6863	22.006	41.7147	33.0708	0.881	0.6039	0.2218
CPSBB_TOM112	2	188.542	2362.8	58.0813	58.5893	46.3127	50.4613	51.2775	0.8613	0.7974	0.89	0.7799	0.5845	1.3342	0.0389	0.0585	0.5356	0.0772	242.8	222.3	0.1739	166.2	149.4	0	0	0	0.1956	0.0303	0	0.2234	0.4564	0.7328	0.8898	0.8862	0.7956	0.4307	112.336	58.6468	46.6217	74.7217	33.3706	24.7003	20.4645	39.6421	32.0765	0.609	0.6033	0.2217
CPSBB_TOM113	2	157.75	1721.73	48.006	48.1753	41.7407	44.2807	43.8857	0.9192	0.8695	0.9174	0.7266	0.6226	1.1671	0.027	0.0365	0.5403	0.0392	230.6	191.3	0.0713	170.5	155	0	0	0	0.1407	0.0551	0	0.1114	0.4723	0.751	0.8889	0.8849	0.8673	0.4206	140.622	81.0594	50.439	89.9237	43.7036	23.8854	33.4662	54.484	41.1157	0.9457	0.5877	0.2326
CPSBB_TOM114	2	237.143	3447.08	78.8247	79.0787	44.6193	56.388	55.6035	0.7131	0.5661	0.7115	0.3566	0.6971	0.5116	0.0614	0.1508	0.5079	0.0805	280.6	227.3	0.1105	221.9	188	0.0563	0.0078	0.1392	0	0.3824	0.2565	0	0.506	0.6316	0.8861	0.8861	0.5645	0.4896	151.868	92.9641	56.9	98.2436	48.4907	22.0696	36.0799	58.5464	42.2945	1.5032	0.7529	0.1305
CPSBB_TOM115	2	108.406	810.995	33.02	33.274	29.1253	30.48	31.4934	0.916	0.8821	0.9562	0.6872	0.6513	1.0551	0.0255	0.0402	0.5249	0.0368	225.9	16.2	0.0836	176.1	154.5	0	0	0.1361	0	0.05	0.0485	0	0.5444	0.7632	0.8896	0.8867	0.8782	0.4065	125.635	72.2081	56.6107	85.7334	39.1873	23.1538	22.2548	43.8657	32.115	0.8762	0.5563	0.2539
CPSBB_TOM116	2	144.885	1412.04	44.958	45.212	35.814	38.5233	39.306	0.8521	0.7966	0.874	0.7495	0.6064	1.236	0.0307	0.0642	0.5413	0.0698	257.1	207.8	0.1473	168.3	155.5	0	0	0	0.1775	0.0242	0	0.1184	0.4352	0.7401	0.8889	0.8842	0.7925	0.432	136.97	94.5793	54.104	90.0105	46.8385	13.6595	35.1846	68.7826	37.743	2.0186	0.6862	0.1734
CPSBB_TOM117	2	132.539	1201.17	34.1207	34.7133	43.942	44.0267	45.3741	1.2683	1.2878	1.3539	0.6104	0.6799	0.8978	0.0272	0.0916	0.461	0	174.1	141.5	0	159.7	139.4	0	0	0.1731	0	0.1083	0.1388	0	0.55	0.7977	0.8903	0.8865	1.2938	0.379	114.181	79.5383	58.9509	81.4635	39.4609	13.0483	20.741	57.8257	24.504	1.2743	0.5567	0.2519
CPSBB_TOM118	2	94.9358	640.959	28.3633	28.5327	26.8393	27.3473	28.6772	0.9585	0.9463	1.011	0.6597	0.6955	0.9485	0.0191	0.0207	0.5447	0.0217	201.7	164.6	0.0262	173.7	163.2	0	0	0.1357	0	0.0099	0.0239	0	0.5294	0.7826	0.8905	0.8842	0.9474	0.4112	118.699	87.5092	43.416	76.2942	42.1858	8.1204	35.13	76.9846	36.0563	2.631	0.5554	0.2523
CPSBB_TOM119	2	107.2	797.525	30.226	30.6493	30.9033	32.3427	32.8655	1.0552	1.0224	1.0934	0.7787	0.535	1.4555	0.0365	0.0413	0.5311	0.0353	224.6	186.8	0.052	161.4	125.6	0	0	0	0.2243	0.0187	0	0.141	0.4005	0.7612	0.8923	0.8841	1.0211	0.4186	126.101	65.87	50.4722	83.0605	37.511	26.7973	24.1413	42.0152	36.068	0.586	0.6322	0.2011
CPSBB_TOM120	2	118.275	977.446	34.4593	34.544	33.1893	35.052	35.8046	1.0147	0.9631	1.0416	0.7174	0.6118	1.1727	0.0272	0.0298	0.5273	0.0315	235.7	187.2	0.0512	3.9	151.7	0	0	0	0.1308	0.0418	0	0.0725	0.4831	0.7554	0.8889	0.8864	0.963	0.4177	135.78	114.03	64.2705	94.1575	52.3857	1.3237	36.2563	87.909	36.2805	0.8166	0.5563	0.2507
CPSBB_TOM121	2	117.767	953.482	33.274	33.3587	32.766	35.052	36.0221	1.0508	0.9847	1.0853	0.7405	0.6107	1.2125	0.0295	0.0387	0.5381	0.0435	234.3	176.6	0.0504	173.2	147.3	0	0	0	0.1505	0.024	0	0.0883	0.471	0.7458	0.8902	0.8851	0.9872	0.4326	127.776	73.2243	54.3343	85.6781	39.6983	23.19	24.7036	46.8102	33.8828	0.7507	0.5564	0.25
CPSBB_TOM123	2	164.905	1915	46.9053	47.0747	49.6993	50.9693	51.1765	1.0827	1.0596	1.093	0.6318	0.63	1.0029	0.0197	0.0324	0.5079	0.0227	220.7	158.3	0.0503	174.5	155.3	0.0026	0.0155	0	0.1279	0.0521	0	0.0608	0.4585	0.7787	0.8914	0.8864	1.0588	0.3918	136.333	100.135	63.8207	94.1919	48.2392	10.8533	31.0972	70.7605	32.9367	1.1143	0.5875	0.2324
CPSBB_TOM124	2	145.257	1477.19	41.0633	41.148	45.8047	45.974	46.1603	1.1173	1.1155	1.1223	0.5856	0.633	0.9251	0.0143	0.0402	0.4893	0.0103	181.4	143.8	0.0254	170.1	148.3	0	0	0.1437	0	0.0415	0.0533	0	0.5414	0.797	0.8889	0.8889	1.1192	0.3645	102.814	63.8454	45.8464	69.9843	33.2848	16.6067	20.5403	51.0446	26.4137	0.813	0.5578	0.2525
CPSBB_TOM125	2	182.474	2299.06	54.5253	54.6947	49.784	53.848	56.929	0.9845	0.913	1.038	0.604	0.6258	0.9653	0.0143	0.027	0.4701	0.0795	148.4	117.4	0.0071	170.2	157.1	0	0	0.1037	0	0.1195	0.129	0	0.4827	0.7402	0.8902	0.8885	0.9144	0.4084	99.4511	64.5253	48.1795	69.4804	32.9666	14.8298	18.3767	51.0969	23.6141	0.6306	0.6353	0.2026
CPSBB_TOM126	2	96.1161	634.565	25.0613	25.4	30.5647	31.6653	32.262	1.2467	1.2196	1.2917	0.7466	0.5169	1.4444	0.0366	0.0731	0.5222	0.0214	206.5	161.6	0.0298	138.4	125.8	0	0	0	0.2068	0.037	0	0.1301	0.4519	0.7721	0.8889	0.8889	1.2203	0.397	124.52	82.0391	54.2174	84.1113	41.5657	15.834	27.2765	59.8649	31.5392	1.0851	0.5547	0.2548
CPSBB_TOM127	2	108.006	805.339	29.464	29.6333	32.4273	33.782	34.3853	1.14	1.1006	1.1738	0.7011	0.6236	1.1244	0.0249	0.0522	0.5254	0.0313	208	168.3	0.0455	155.3	143.9	0	0	0	0.1351	0.0393	0	0.0503	0.4586	0.7638	0.8889	0.8837	1.0935	0.4092	110.867	75.2971	46.8549	74.222	37.6466	12.8182	26.2976	64.014	29.2553	1.0463	0.5992	0.227
CPSBB_TOM128	2	131.427	1196.38	40.3013	40.4707	33.8667	36.4913	37.5596	0.9017	0.8403	0.9299	0.6975	0.645	1.0814	0.0234	0.0386	0.5286	0.0581	242	184.5	0.0837	0	164.7	0.0001	0.0063	0	0.1463	0.036	0	0.0619	0.4432	0.7442	0.8914	0.8889	0.8421	0.4278	137.992	73.0032	56.2483	91.3922	41.3848	28.2447	26.19	42.8383	38.5185	0.7085	0.586	0.2299
CPSBB_TOM129	2	196.331	2570.74	54.1867	54.5253	54.4407	58.8433	59.3718	1.0792	1.0047	1.0957	0.7188	0.6109	1.1765	0.0339	0.0443	0.5334	0.0592	291.8	192.1	0.0713	162.7	138.8	0	0	0	0.0933	0.0715	0	0.1286	0.5266	0.7378	0.892	0.8858	1	0.4259	144.069	77.8456	63.513	97.6685	43.6502	28.6403	24.5997	40.66	37.7546	2.2066	0.5142	0.2808
CPSBB_TOM131	2	263.013	3720.78	46.6513	49.1913	98.7213	102.616	99.8072	2.0861	2.1162	2.1551	0.8221	0.3575	2.2995	0.0566	0.2201	0.4786	0.0373	222.8	153.7	0.1001	80.9	91.3	0.0004	0.0391	0	0.2717	0.1378	0	0.6768	0.3812	0.7696	0.8893	0.8885	2.1182	0.3795	139.274	71.7755	62.1908	94.8007	41.4375	30.1165	21.9268	36.0571	37.2531	2.6763	0.5721	0.2399
CPSBB_TOM132	2	110.993	830.694	29.0407	30.1413	36.9147	37.5073	39.2145	1.2444	1.2711	1.3267	0.7726	0.2915	2.65	0.0434	0.0662	0.455	0.009	193.8	170.9	0.0256	87.7	92.6	0.006	0.3139	0	0.2951	0.033	0	0.2926	0.386	0.7873	0.8923	0.8878	1.2794	0.3585	147.978	86.0739	64.59	100.028	46.2812	25.3995	27.8414	47.626	37.6866	2.2458	0.5706	0.2435
CPSBB_TOM133	2	161.746	1838.9	48.768	49.1067	46.482	48.0907	47.2073	0.9793	0.9531	0.9741	0.6684	0.5677	1.1774	0.0215	0.0236	0.5025	0.0235	211	193.6	0.1286	169.7	159.5	0	0	0	0.1556	0.0748	0	0.1211	0.4366	0.7725	0.8902	0.8866	0.9522	0.3831	141.474	69.6099	56.1362	92.952	41.1544	31.8297	25.8745	39.1079	41.0198	1.1349	0.5728	0.2419
CPSBB_TOM134	2	117.709	660.07	38.9467	39.0313	14.3087	21.5053	24.6437	0.551	0.3674	0.6369	0.7652	0.7674	0.9972	0.1185	0.2749	0.6163	0.1004	209.7	223.9	0.3248	315.9	288	0.1765	0.0122	0.1269	0	0.052	0.0458	0	0.5157	0.5296	0.8933	0.8701	0.3641	0.5794	119.745	63.9823	45.3192	77.654	35.9562	24.5907	25.2837	45.7961	35.2699	7.8575	0.6353	0.1838
CPSBB_TOM135	2	185.264	2164.68	60.0287	60.2827	38.2693	44.958	45.6498	0.7458	0.6375	0.7637	0.7786	0.6375	1.2212	0.0525	0.1246	0.5593	0.1041	251.5	230	0.2236	178.1	168.3	0.0072	0.0083	0	0.1611	0.138	0	0.1797	0.452	0.6792	0.8889	0.8867	0.636	0.47	163.452	89.2766	57.9589	104.193	49.3219	29.8128	37.0473	51.1756	47.5531	2.0812	0.6677	0.1823
CPSBB_TOM136	2	246.531	3132.62	38.862	43.5187	85.598	94.9113	96.5332	2.1809	2.2026	2.4632	0.841	0.5185	1.6218	0.067	0.2604	0.4875	0.0228	212.9	126.6	0.0573	89.3	77.4	0	0	0	0.0118	0.3354	0	0.6933	0.6423	0.7214	0.8754	0.9234	2.2077	0.4685	139.316	71.4448	56.5803	92.1754	41.2541	29.7991	25.6412	40.711	39.3123	1.3802	0.6655	0.1818
CPSBB_TOM137	2	151.905	1464.29	49.53	49.784	31.3267	36.9993	37.635	0.7432	0.6325	0.7598	0.7641	0.6085	1.2556	0.0498	0.1221	0.5087	0.1087	269.5	234.7	0.1805	174.5	162.8	0	0	0	0.1721	0.1472	0	0.1603	0.4394	0.6789	0.8916	0.8889	0.6352	0.4696	138.749	79.0563	46.4289	87.142	42.7867	23.915	34.7699	55.4795	42.2004	1.9541	0.6847	0.1711
CPSBB_TOM138	2	235.447	2968.23	77.6393	77.8087	33.4433	47.244	51.5528	0.6072	0.4308	0.6765	0.7743	0.7688	1.0071	0.084	0.2068	0.5975	0.1194	222.9	246.1	0.2875	265.1	216.7	0.1038	0.0045	0.0976	0	0.152	0.1169	0	0.4839	0.5637	0.8895	0.892	0.429	0.564	122.001	67.9537	52.8217	82.2177	37.5555	23.6417	22.5013	43.5842	32.6381	3.0185	0.7003	0.1547
CPSBB_TOM139	2	110.825	846.672	30.48	30.8187	35.2213	35.9833	36.9431	1.1676	1.1556	1.2154	0.7194	0.4167	1.7267	0.0262	0.043	0.4842	0.0086	190.95	156.2	0.0147	129.5	120	0	0	0	0.2061	0.0206	0	0.1621	0.4471	0.783	0.8901	0.8877	1.1528	0.3642	119.895	67.5868	53.4421	81.5278	37.0751	23.0754	21.0609	42.3867	31.2416	1.1888	0.5701	0.2428
CPSBB_TOM140	2	117.656	947.102	29.972	30.1413	38.608	39.2007	39.7662	1.3006	1.2881	1.3343	0.7006	0.5876	1.1923	0.0314	0.0921	0.5024	0.0162	197.15	152.2	0.0255	154.7	132.2	0	0	0	0.1429	0.0572	0	0.0908	0.486	0.7879	0.89	0.8856	1.2908	0.3898	125.582	98.1299	55.0379	84.9975	46.3851	5.7168	33.5086	80.3181	33.9927	0.9538	0.5693	0.2441
CPSBB_TOM141	2	241.661	3883.62	73.2367	73.4907	58.3353	64.9393	66.9232	0.8836	0.7965	0.9075	0.7572	0.6439	1.1759	0.0349	0.0625	0.5269	0.0542	255.6	206.7	0.0614	172.5	161.4	0	0	0	0.1501	0.1882	0	0.2041	0.4537	0.718	0.8914	0.8871	0.7971	0.4498	131.832	74.3767	46.4962	83.9174	40.5207	23.7204	31.4334	52.9609	39.3792	5.0016	0.7154	0.1488
CPSBB_TOM142	2	175.185	1975.8	50.292	52.7473	43.688	49.3607	51.1843	0.9358	0.8687	1.0215	0.8889	0.431	2.0625	0.0676	0.0736	0.4926	0.0821	263.1	215	0.1197	137	130.6	0.0023	0.0403	0	0.3354	0.0942	0	0.408	0.3379	0.7079	0.8785	0.8841	0.8692	0.4435	130.514	77.9725	59.583	89.4583	41.529	21.985	23.683	47.1294	32.3145	1.3947	0.6844	0.1692
CPSBB_TOM143	2	92.9533	599.777	24.384	24.384	30.1413	30.6493	31.2174	1.2569	1.2361	1.2847	0.6493	0.6424	1.0108	0.025	0.0828	0.5173	0.0083	171.1	147.6	0.0108	153.5	145.2	0	0	0.1229	0	0.0211	0.0126	0	0.5193	0.7867	0.8903	0.8875	1.2348	0.3868	136.805	68.3213	53.8865	89.7035	39.9721	30.422	25.6645	40.1515	39.8015	1.3277	0.554	0.25
CPSBB_TOM144	2	85.5743	513.261	24.4687	24.8073	25.146	25.8233	27.4187	1.041	1.0277	1.0955	0.7578	0.5571	1.3602	0.0315	0.037	0.5077	0.0016	188.4	175.2	0.0018	152.7	138.4	0	0	0	0.1856	0.0563	0	0.0767	0.4262	0.7763	0.8906	0.8839	1.0261	0.4046	107.498	57.1218	44.0132	71.2656	32.1375	23.2034	20.3302	41.224	30.8499	1.2484	0.5681	0.2435
CPSBB_TOM145	2	165.252	1817.82	40.5553	40.64	55.88	57.7427	57.1595	1.4208	1.3779	1.3937	0.7411	0.382	1.9399	0.0375	0.0986	0.4866	0.0125	199.2	171.4	0.0456	86.5	99.9	0.0055	0.246	0	0.1613	0.0963	0	0.2479	0.5029	0.7753	0.8904	0.8889	1.3822	0.3753	132.672	72.3988	42.0122	82.2029	40.1345	25.0668	33.8791	53.5026	42.1442	1.547	0.6011	0.2221
CPSBB_TOM146	2	199.53	2690.88	61.214	61.3833	50.038	54.2713	54.5529	0.8841	0.8174	0.8924	0.7178	0.6238	1.1508	0.0275	0.0491	0.5213	0.0742	253.5	212.1	0.1563	175.6	160.4	0	0	0	0.1517	0.0724	0	0.134	0.4696	0.7375	0.8872	0.8889	0.8194	0.4312	152.683	83.113	66.495	103.124	46.404	29.455	26.9755	42.4841	39.9409	1.6314	0.7545	0.13
CPSBB_TOM147	2	278.715	3542.52	91.5247	92.8793	31.0727	51.054	61.4976	0.5497	0.3395	0.6639	0.8492	0.5569	1.5249	0.1146	0.2759	0.5672	0.151	297	296.5	0.2085	164.4	25.4	0.0081	0.0089	0	0.2417	0.2254	0	0.3962	0.3831	0.485	0.8902	0.8848	0.338	0.599	148.613	71.5613	56.4426	96.4616	42.9656	33.5105	28.7773	40.6545	44.1711	1.3276	0.7699	0.1212
CPSBB_TOM148	2	232.663	3672.91	68.072	68.4953	60.3673	65.278	66.2634	0.953	0.8868	0.9746	0.7662	0.6443	1.1892	0.034	0.0364	0.5638	0.0499	241.7	198.2	0.0621	170.5	154.4	0	0	0	0.18	0.0746	0	0.1939	0.4319	0.7377	0.8875	0.8861	0.8847	0.441	151.291	86.286	53.8398	96.5311	46.6727	25.8217	35.6184	54.0596	43.9935	0.5652	0.668	0.1819
CPSBB_TOM149	2	214.453	2943.82	49.6147	50.1227	76.3693	79.5867	79.3862	1.5878	1.5392	1.6198	0.5887	0.4676	1.2591	0.0404	0.1473	0.4126	0.0107	189	120.8	0.0202	107.2	99.9	0	0	0	0.1189	0.1899	0	0.2852	0.4915	0.7668	0.8889	0.8878	1.5385	0.3556	135.378	117.524	71.9612	97.5714	53.4689	-0.2115	32.7725	90.3698	32.7732	0.6531	0.5728	0.2426
CPSBB_TOM150	2	104.107	756.35	28.0247	28.0247	32.4273	33.3587	34.1816	1.1903	1.1571	1.2234	0.6798	0.6284	1.0817	0.0251	0.061	0.5337	0.0178	205.2	164.9	0.0273	162.6	141.9	0	0	0	0.0877	0.0188	0	0.0354	0.5152	0.7735	0.8889	0.8837	1.1515	0.4026	119.801	65.1343	52.7347	81.1166	36.3684	24.5959	20.6314	39.9904	32.1031	0.9059	0.5998	0.224
CPSBB_TOM151	2	113.985	913.769	34.9673	35.052	30.8187	31.5807	32.0144	0.901	0.8814	0.9178	0.7191	0.6465	1.1124	0.021	0.0354	0.5512	0.0188	203.8	184	0.0514	171.5	159.9	0	0	0	0.1108	0.0117	0	0.042	0.5094	0.7796	0.8896	0.8869	0.8841	0.4139	120.381	108.321	63.6583	86.6179	48.9383	-2.7228	31.3328	94.9666	31.4509	0.6161	0.5855	0.2319
CPSBB_TOM152	2	97.1165	624.02	22.098	22.5213	34.8827	34.9673	36.9638	1.5526	1.5785	1.6791	0.6092	0.6705	0.9086	0.0434	0.1476	0.5004	0	157.2	113.3	0	152.8	124.2	0	0	0.1944	0	0.0327	0.0746	0	0.5811	0.7961	0.8889	0.8865	1.5769	0.3845	127.856	67.4959	54.131	85.5806	38.2382	26.8831	22.5717	40.0176	35.1024	1.1105	0.5539	0.2536
CPSBB_TOM153	2	42.9322	123.871	13.2927	13.3773	11.2607	11.5993	12.7393	0.8671	0.8471	0.9644	0.6752	0.6433	1.0495	0.0213	0.047	0.5325	0.0219	200.2	17.8	0.0208	2.9	162.5	0.0029	0.0208	0	0.1133	0.0198	0	0.0067	0.4964	0.7647	0.8889	0.8739	0.8387	0.4139	103.239	102.368	65.0145	80.2735	45.3546	-7.1728	24.7265	106.177	25.7459	1.9737	0.545	0.2591
CPSBB_TOM155	2	44.097	137.799	13.2927	13.3773	12.446	12.954	13.834	0.9684	0.9363	1.0473	0.6752	0.5987	1.1277	0.0166	0.0194	0.5189	0.0261	197.1	169.3	0.0364	161	147.3	0	0	0	0.1359	0.0082	0	0.0175	0.4641	0.7632	0.8923	0.8788	0.9355	0.4123	84.3041	92.3772	57.0405	70.6349	40.0609	-11.1592	22.2211	116.665	24.8658	2.0359	0.623	0.2055
CPSBB_TOM156	2	56.7785	224.58	17.272	17.6107	16.0867	16.256	18.5245	0.9231	0.9314	1.0777	0.6716	0.5833	1.1513	0.0175	0.0275	0.5116	0.0078	5.7	165.4	0.0061	167.5	150.5	0.0035	0.0118	0	0.1326	0.0137	0	0.0167	0.4219	0.7958	0.8941	0.8941	0.9383	0.3827	85.7664	93.3905	60.3852	72.7506	40.5707	-10.5317	20.6546	117.017	23.1847	1.9577	0.5926	0.226
CPSBB_TOM158	2	49.3824	160.774	15.9173	16.0867	12.2767	12.7	13.8805	0.7895	0.7713	0.966	0.7181	0.5904	1.2162	0.0274	0.078	0.5313	0.0223	337.7	1.1	0.0383	18.2	150.7	0.0031	0.0201	0	0.1127	0.0135	0	0.02	0.5032	0.7517	0.896	0.8615	0.7467	0.4117	94.8078	95.3493	62.7233	76.1658	42.1676	-7.1353	21.4869	108.37	22.6407	0.8992	0.6275	0.2058
CPSBB_TOM159	2	53.8843	203.233	17.1873	17.272	13.8853	14.3933	15.6546	0.8333	0.8079	0.9418	0.734	0.6305	1.1641	0.0263	0.0645	0.5254	0.0147	207.7	185.9	0.0229	171.2	163	0	0	0	0.1491	0.025	0	0.0259	0.4588	0.7692	0.8966	0.8844	0.8125	0.4238	83.7155	92.9976	56.1561	70.4551	40.1991	-11.9499	22.8981	117.559	25.8287	3.0031	0.577	0.2377
CPSBB_TOM160	2	51.712	182.351	16.4253	16.5947	13.208	13.716	15.6804	0.8265	0.8041	0.9595	0.7371	0.6186	1.1917	0.0285	0.0627	0.5215	0.0031	201.6	189.3	0.0031	165.2	166.5	0.0212	0.0601	0	0.1335	0.0251	0	0.0229	0.4877	0.9565	1	0.9935	0.8021	0.0871	105.74	110.08	74.4741	87.4244	48.1272	-9.6451	22.7445	112.98	24.705	3.5193	0.6244	0.2053
CPSBB_TOM161	2	55.3587	174.157	18.1187	18.1187	14.3933	14.3933	16.7647	0.7944	0.7944	0.9667	0.7336	0.6449	1.1377	0.0277	0.0728	0.5593	0.0029	2	0.5	0.0136	176.3	164.6	0	0.0119	0	0.1248	0.0115	0	0.0162	0.4941	0.8047	0.8947	0.8889	0.8	0.2526	104.516	110.115	79.0363	89.4973	48.3247	-9.3408	19.5094	115.584	21.6303	1.7535	0.5506	0.2552
CPSBB_TOM162	2	47.4872	157.355	15.1553	15.24	12.446	12.954	14.7864	0.85	0.8212	0.9811	0.7151	0.5251	1.3617	0.0243	0.0625	0.5074	0.0196	211.7	171.1	0.0169	154	147.2	0.0091	0.0556	0	0.1338	0.0229	0	0.0288	0.5098	0.7632	0.8923	0.8788	0.8169	0.4106	122.938	118.385	76.2796	93.86	52.6173	-6.3259	28.0857	102.693	28.7893	1.5919	0.5496	0.2541
CPSBB_TOM163	2	45.8279	147.276	14.6473	14.6473	11.5993	12.1073	13.1318	0.8266	0.7919	0.9017	0.7283	0.6879	1.0588	0.0308	0.0671	0.5614	0.028	198.2	173	0.0574	165.1	171.4	0.0117	0.0438	0	0.108	0.0182	0	0.0092	0.5035	0.7606	0.8926	0.878	0.7941	0.4385	109.6	111.368	71.3521	86.3551	49.0173	-8.9532	25.8678	109.091	27.3735	6.5084	0.5499	0.2526
CPSBB_TOM166	2	74.3126	390.3	23.7067	23.876	19.6427	20.32	20.9151	0.8511	0.8286	0.8854	0.7286	0.5929	1.2289	0.025	0.0549	0.5277	0.0229	201.7	188.2	0.0501	171.9	154.7	0	0	0	0.1555	0.019	0	0.0483	0.4542	0.7699	0.8889	0.8846	0.8214	0.4055	97.885	95.0968	68.6193	78.9181	42.553	-4.232	17.9813	103.244	18.4726	1.1481	0.5494	0.2568
CPSBB_TOM167	2	40.541	117.914	11.938	11.938	12.446	12.5307	13.3638	1.0496	1.0426	1.1354	0.6738	0.5603	1.2025	0.0234	0.027	0.4984	0.0345	215.2	166.8	0.0547	145.2	137.6	0	0	0	0.1329	0.0098	0	0.0215	0.4595	0.7891	0.8923	0.8788	1.0357	0.3797	118.38	57.6304	38.9103	74.0188	34.0062	27.4425	27.1206	44.6621	38.5826	1.0835	0.5477	0.2593
CPSBB_TOM168	2	64.5348	261.892	17.3567	17.4413	18.1187	18.796	21.0347	1.0777	1.0439	1.2119	0.6585	0.5902	1.1157	0.0158	0.0292	0.5184	0.0204	10.5	152.2	0.0224	169.1	137.4	0.0025	0.0079	0	0.1222	0.005	0	0.0188	0.4778	0.7783	0.9198	0.8731	1.075	0.4084	116.614	65.3523	37.9285	72.7256	35.5904	21.5111	29.8592	54.2304	36.8008	1.1376	0.5515	0.2557
CPSBB_TOM169	2	67.1114	317.777	20.1507	20.1507	19.1347	19.558	21.0315	0.9706	0.9496	1.0525	0.6555	0.6597	0.9936	0.0234	0.027	0.5399	0.0315	206.5	178	0.1053	157.4	142.5	0	0	0.1082	0	0.0238	0.0156	0	0.4762	0.7826	0.8911	0.8867	0.9474	0.3941	122.357	121.494	79.7977	95.6159	53.5398	-8.1923	27.359	106.67	28.5592	2.1471	0.5526	0.2553
CPSBB_TOM170	2	45.3114	145.67	13.3773	13.3773	13.5467	13.5467	15.8537	1.0127	1.0127	1.2002	0.6709	0.6266	1.0707	0.0152	0.0163	0.5231	0	173	157.3	0	156	151	0	0	0	0.0906	0.0081	0	0.006	0.5125	0.805	0.8951	0.8889	1.0159	0.3767	115.448	55.7984	40.2096	73.2504	33.0948	27.3198	24.8292	42.2658	36.9169	1.1543	0.5481	0.2577
CPSBB_TOM171	2	46.8063	156.544	15.3247	15.3247	12.2767	12.446	14.0082	0.8122	0.8011	0.9191	0.6906	0.6851	1.0081	0.0269	0.0663	0.5537	0.0034	178	174	0.0009	171.6	166	0	0.0188	0	0.1113	0.0079	0	0.0017	0.483	0.7808	0.8906	0.8769	0.7917	0.4096	125.034	65.7804	46.0105	80.4912	37.2968	25.8526	27.1475	46.3996	37.4879	1.0093	0.5743	0.2415
CPSBB_TOM172	2	48.1029	163.448	14.986	14.986	12.7847	13.2927	15.1396	0.887	0.8531	1.0046	0.6836	0.6949	0.9837	0.0232	0.0435	0.552	0.0287	196.9	0.9	0.0487	6.1	161.2	0.0048	0.0465	0.106	0	0.0056	0.0108	0	0.5032	0.7692	0.8889	0.8889	0.8571	0.4213	106.475	110.323	68.333	84.2776	48.3739	-10.2539	26.8663	110.89	28.7566	1.7068	0.5875	0.2326
CPSBB_TOM175	2	58.1657	233.541	18.6267	18.7113	14.732	15.4093	17.311	0.8235	0.7909	0.9336	0.7091	0.6136	1.1556	0.0255	0.0637	0.5349	0.0525	228.6	191	0.074	169.1	161.7	0	0	0	0.1361	0.004	0	0.0227	0.478	0.7624	0.8903	0.8846	0.7841	0.4145	101.563	107.981	71.3352	85.1378	47.0649	-10.5895	23.1333	114.596	25.4419	2.5832	0.5894	0.2296
CPSBB_TOM176	2	72.5661	366.551	23.368	23.622	18.7113	19.3887	21.12	0.8208	0.8007	0.9071	0.6848	0.6449	1.0618	0.0279	0.0667	0.525	0.0112	195.9	6.9	0.0088	165.6	151.5	0.0111	0.1793	0	0.1251	0.0411	0	0.0297	0.4672	0.7719	0.8889	0.8889	0.8	0.4053	103.629	105.029	70.5903	83.9616	46.3444	-7.7454	22.4564	109.03	23.7546	0.6431	0.5812	0.2327
CPSBB_TOM177	2	49.3293	170.272	15.3247	15.3247	12.954	13.462	14.991	0.8785	0.8453	0.9836	0.7017	0.6464	1.0855	0.0226	0.0476	0.5536	0.0377	219.6	173.2	0.0362	163.2	156.5	0	0	0	0.1015	0.0078	0	0.0099	0.4843	0.7595	0.8889	0.8759	0.8333	0.4286	118.743	55.5114	42.9318	76.0818	33.6795	29.2621	23.7762	39.0947	37.7038	0.9192	0.5617	0.2501
CPSBB_TOM178	2	58.039	235.29	18.7113	18.7113	14.3933	15.24	19.6435	0.8145	0.7692	1.0545	0.7692	0.638	1.2057	0.037	0.075	0.5577	0.0111	192.3	192.7	0.0055	2.4	163.2	0.0079	0.0195	0	0.1445	0.0381	0	0.0331	0.4722	0.7598	0.8947	0.8889	0.7727	0.4273	88.6401	91.3467	59.769	71.7668	40.2799	-7.7051	20.4184	110.674	21.8238	2.1614	0.5509	0.2536
CPSBB_TOM179	2	51.4229	189.813	15.8327	15.8327	14.732	14.8167	18.3763	0.9358	0.9305	1.1668	0.7005	0.5989	1.1696	0.0153	0.0259	0.5198	0.0057	174.8	157.6	0.003	161.3	148.1	0	0	0	0.0819	0.0115	0	0.0148	0.5257	0.7931	0.8903	0.8846	0.9324	0.3942	114.518	57.3212	42.3519	73.8152	33.4473	26.0105	23.7466	42.3949	35.22	1.1661	0.55	0.2541
CPSBB_TOM180	2	62.2297	270.58	19.304	19.304	16.1713	17.1873	19.5788	0.8904	0.8377	1.0232	0.7149	0.636	1.1241	0.0291	0.0448	0.5383	0.0394	209.4	173.4	0.0681	0.8	164.2	0.0008	0.0101	0	0.1317	0.034	0	0.0307	0.4729	0.7525	0.8889	0.8889	0.8352	0.4244	116.036	114.348	86.2639	95.7243	50.8625	-5.4146	18.699	106.149	19.4671	1.1466	0.5509	0.2551
CPSBB_TOM181	2	50.6379	180.609	15.1553	15.24	14.3933	14.8167	16.9892	0.9722	0.9497	1.1272	0.7039	0.5698	1.2353	0.0182	0.0197	0.5161	0.0229	206.1	164.2	0.0175	168.5	153.2	0.0056	0.0119	0	0.1057	0.0121	0	0.0279	0.4971	0.7816	0.8947	0.8889	0.9577	0.398	121.447	48.155	37.786	74.9306	32.373	34.434	25.8571	36.9036	43.0614	1.2037	0.5499	0.2568
CPSBB_TOM182	2	44.5228	144.021	13.1233	13.1233	13.208	13.2927	14.4436	1.0129	1.0065	1.0489	0.7097	0.6645	1.068	0.0197	0.0209	0.5529	0.0032	0.6	164.2	0.0015	166.5	153.2	0	0	0	0.1156	0.0133	0	0.0058	0.4777	0.7949	0.8921	0.8857	1.0164	0.4086	126.862	56.6969	39.3628	78.2201	35.4062	31.6754	29.2191	42.6901	43.0939	0.9253	0.5488	0.2558
CPSBB_TOM183	2	26.4552	48.2365	8.4667	8.636	7.1967	7.366	10.1635	0.8529	0.85	1.2123	0.65	0.49	1.3265	0.0295	0.0553	0.4821	0.023	202.5	3.3	0.0178	183.9	144.7	0.0074	0.0178	0	0.1688	0.0202	0	0.0162	0.4368	0.7674	0.8919	0.8684	0.825	0.3837	114.25	113.227	65.3604	85.5326	49.9942	-8.8207	31.3939	105.694	32.6095	3.8965	0.5356	0.2589
CPSBB_TOM184	2	57.2504	232.193	17.526	17.6107	15.494	15.748	16.4334	0.8942	0.8841	0.9422	0.7585	0.686	1.1056	0.0287	0.0393	0.551	0.0188	202	3.4	0.0179	167	161.4	0	0	0	0.1617	0.0153	0	0.0228	0.4301	0.7784	0.8944	0.878	0.878	0.4274	106.257	105.555	76.8595	86.8212	46.8923	-5.8322	19.097	106.983	19.9677	0.7667	0.5508	0.2562
CPSBB_TOM185	2	53.3472	197.871	16.002	16.002	14.6473	15.3247	18.3618	0.9577	0.9153	1.1535	0.7037	0.5979	1.177	0.0253	0.0314	0.5349	0.0249	207.4	166.1	0.0467	167.7	152.8	0	0	0	0.1104	0.0174	0	0.0311	0.5028	0.7556	0.8831	0.8774	0.9067	0.4196	96.5384	91.5551	71.3774	79.1624	41.3314	-1.9702	14.1264	97.9397	14.2631	1.8093	0.5518	0.2535
CPSBB_TOM186	2	65.3564	299.684	20.2353	20.574	16.9333	17.6107	19.6377	0.856	0.8368	0.943	0.728	0.6946	1.0482	0.0277	0.0539	0.5648	0.029	211.6	185	0.0323	1.7	157.7	0.0026	0.011	0.1226	0	0.018	0.0162	0	0.5337	0.7729	0.8939	0.8889	0.8421	0.4289	103.897	101.756	72.3147	83.2366	45.3214	-5.2109	19.7129	104.807	20.39	1.8667	0.5515	0.257
CPSBB_TOM188	2	65.2402	304.759	19.304	19.4733	19.3887	19.4733	21.0734	1	1.0044	1.1034	0.6974	0.614	1.1357	0.0171	0.0254	0.5019	0	4.5	156.4	0	164.1	152.7	0	0	0	0.1358	0.0408	0	0.0382	0.4522	0.7948	0.8922	0.8835	1	0.3881	102.347	81.078	43.2989	68.5391	38.205	4.0018	29.2144	82.2002	29.4872	0.9449	0.5527	0.2521
CPSBB_TOM189	2	129.179	1167.42	36.068	36.068	38.1	39.2853	39.8289	1.0892	1.0563	1.1095	0.7183	0.662	1.0851	0.0264	0.0392	0.5454	0.0151	192.7	184.5	0.0489	162	152.5	0	0	0	0.1059	0.0397	0	0.0407	0.5	0.7775	0.8911	0.8889	1.0588	0.4097	128.375	55.8809	46.0777	82.0919	35.5315	33.4879	24.5721	36.2698	41.5358	2.0376	0.5855	0.2351
CPSBB_TOM191	2	49.8869	174.423	14.0547	14.224	15.1553	15.4093	16.3366	1.0833	1.0783	1.1693	0.6988	0.6386	1.0943	0.0198	0.0407	0.483	0.0223	149.7	156.1	0.0181	166	147.2	0.0045	0.0189	0	0.1538	0.033	0	0.0363	0.4396	0.7845	0.8875	0.882	1.0758	0.395	105.729	105.563	63.2302	80.6353	46.6694	-8.2515	27.8528	106.502	29.0494	1.1148	0.5481	0.2579
CPSBB_TOM192	2	49.5603	173.204	15.748	15.748	12.954	13.6313	15.1771	0.8656	0.8226	1.0305	0.672	0.6559	1.0246	0.0254	0.0539	0.5176	0.0311	215.1	5.2	0.0695	178.7	159.9	0	0.0103	0	0.1227	0.0275	0	0.0227	0.4658	0.75	0.8889	0.8759	0.8108	0.4227	133.871	63.4448	50.1646	86.6024	38.3431	31.6558	25.87	39.2567	40.8821	1.0197	0.5483	0.2561
CPSBB_TOM193	2	54.1443	202.258	17.3567	17.526	13.8853	14.3087	16.4939	0.8164	0.8	0.9644	0.6927	0.6683	1.0365	0.0278	0.0651	0.5494	0.0266	196.2	1.4	0.0815	176.4	163.1	0	0	0	0.0744	0.0151	0	0.0119	0.5325	0.7738	0.8904	0.8844	0.8025	0.4138	87.0673	91.8712	62.8668	73.2527	40.1496	-8.5034	18.4119	114.79	20.2807	1.8865	0.608	0.2157
CPSBB_TOM001	3	201.495	2736.83	59.7747	61.1293	50.038	54.2713	54.9832	0.8878	0.8371	0.9255	0.8612	0.6048	1.4239	0.0471	0.0553	0.5695	0.0694	224.1	214.5	0.1388	162.5	150.3	0	0	0	0.2893	0.0832	0	0.2783	0.3401	0.7375	0.8872	0.8889	0.8369	0.4524	131.735	67.4165	47.8072	84.4857	38.9092	28.0219	28.6649	45.6499	40.0861	0.8816	0.6685	0.181
CPSBB_TOM002	3	393.308	8482.04	122.343	123.275	69.85	87.0373	105.263	0.706	0.5709	0.8598	0.8097	0.6657	1.2162	0.0894	0.1704	0.5864	0.0107	206.1	238.8	0.011	185.4	172.2	0	0	0	0.1727	0.2251	0	0.4785	0.4504	0.6407	0.8892	0.8868	0.5702	0.496	137.379	65.3727	50.2761	88.3003	39.4323	32.0454	27.7376	40.8786	42.3825	2.8036	0.7885	0.1095
CPSBB_TOM003	3	333.64	7251.7	91.5247	94.4033	89.2387	100.161	99.42	1.061	0.975	1.0879	0.7697	0.5532	1.3913	0.0635	0.0673	0.4961	0.0708	233.6	237.5	0.2285	171.6	129.5	0	0	0	0.2224	0.2913	0	0.5622	0.3787	0.7124	0.8919	0.8882	0.9745	0.4352	127.854	50.5676	35.9232	77.0658	34.2933	35.4078	30.4476	40.6926	46.6987	NA	NA	NA
CPSBB_TOM004	3	368.92	8315.7	119.38	120.396	72.0513	85.9367	93.5331	0.7138	0.6035	0.7817	0.8305	0.634	1.3098	0.0625	0.1415	0.5741	0.0736	224.7	255.3	0.165	177	158.1	0	0	0	0.1753	0.2518	0	0.4773	0.465	0.6706	0.8889	0.8889	0.6028	0.4807	153.915	73.6802	57.2599	99.3586	44.1811	34.8155	30.3083	41.0409	46.1596	NA	NA	NA
CPSBB_TOM005	3	278.855	4545.68	94.234	94.4033	53.848	60.8753	64.2001	0.6448	0.5714	0.6983	0.7026	0.6487	1.0831	0.056	0.1573	0.5242	0.0681	248.5	211.9	0.1289	136.2	165.65	0.004	0.0039	0	0.1188	0.2042	0	0.1596	0.4854	0.7075	0.8944	0.8897	0.5721	0.4413	165.114	95.458	70.1088	110.691	51.5535	27.5795	32.4016	49.5963	42.5499	NA	NA	NA
CPSBB_TOM006	3	293.166	5758.68	87.9687	88.3073	70.0193	77.1313	78.524	0.8734	0.796	0.8935	0.7613	0.7507	1.0141	0.0426	0.0641	0.588	0.0484	224.8	208.9	0.1016	165.1	174	0.0138	0.0222	0	0.1156	0.1256	0	0.1098	0.4753	0.7253	0.8895	0.8871	0.7952	0.4644	141.285	61.6303	45.6206	87.9414	39.107	35.5948	30.6225	40.7057	46.9545	1.5626	0.6853	0.1702
CPSBB_TOM007	3	234.499	3690.01	72.3053	72.898	57.912	63.5847	66.3205	0.8722	0.8009	0.9582	0.7553	0.6042	1.25	0.0347	0.0623	0.5058	0.0373	251.6	204.3	0.0454	162.8	146.4	0	0	0	0.1556	0.2109	0	0.2215	0.4767	0.728	0.8907	0.8878	0.8006	0.4318	180.766	129.777	56.2877	111.555	62.1842	12.52	55.4967	77.2869	56.8914	1.7494	0.5598	0.2506
CPSBB_TOM008	3	NA	NA	NA	NA	NA	NA	NA	NA	NA	NA	NA	NA	NA	NA	NA	NA	NA	NA	NA	NA	NA	NA	NA	NA	NA	NA	NA	NA	NA	NA	NA	NA	NA	NA	NA	NA	NA	NA	NA	NA	NA	NA	NA	NA	NA	NA	NA
CPSBB_TOM009	3	311.573	5656.11	99.4833	100.33	56.134	69.342	71.6765	0.6911	0.5643	0.726	0.8153	0.6868	1.1871	0.0662	0.1508	0.5771	0.1392	271.2	262	0.2581	171.1	175.4	0.0178	0.0077	0	0.1587	0.1378	0	0.3169	0.464	0.6455	0.8889	0.8859	0.5629	0.507	175.324	168.631	95.1431	127.594	73.0349	-10.6265	46.9101	102.764	48.0986	NA	NA	NA
CPSBB_TOM010	3	321.063	6031.52	101.854	101.939	59.182	71.882	76.1184	0.7051	0.581	0.7503	0.8188	0.6825	1.1998	0.0665	0.1425	0.5998	0.1294	269.9	253.7	0.2977	177.5	192.5	0.0002	0.0015	0	0.1427	0.0992	0	0.245	0.4888	0.658	0.89	0.8871	0.5813	0.5	142.374	72.5941	54.986	92.8615	42.0545	30.1459	28.4072	43.2991	41.4216	NA	NA	NA
CPSBB_TOM011	3	143.568	1354.74	45.1273	45.466	33.1893	37.2533	38.2393	0.8194	0.7355	0.849	0.743	0.6229	1.1928	0.0409	0.0863	0.5372	0.0763	251.6	224.2	0.1707	171.633	160.8	0.0017	0.0112	0	0.1431	0.0837	0	0.1207	0.4659	0.7107	0.8889	0.8864	0.7358	0.4502	117.552	55.7518	39.0663	73.6946	33.4062	28.2271	26.4168	43.1025	38.6603	0.5662	0.5874	0.2321
CPSBB_TOM012	3	136.562	1229.54	34.9673	35.4753	39.2007	42.5873	43.9949	1.2005	1.1211	1.2582	0.77	0.6441	1.1955	0.0433	0.0747	0.5496	0.0478	273.2	168.3	0.0578	169.6	138.1	0	0	0	0.2015	0.0478	0	0.1393	0.4056	0.7331	0.8889	0.8846	1.122	0.4473	131.41	62.1992	47.3526	84.0785	37.338	31.1411	26.502	40.3987	40.8916	0.8945	0.5573	0.25
CPSBB_TOM013	3	186.085	2327.61	48.1753	49.1067	54.0173	56.642	58.0734	1.1534	1.1213	1.2055	0.7645	0.7065	1.0821	0.035	0.0631	0.5672	0.0277	224.1	184.266	0.0286	167.6	158.7	0	0	0	0.0575	0.0378	0	0.0744	0.568	0.7635	0.8901	0.8885	1.1233	0.4399	133.783	71.1444	51.4365	87.1396	40.1357	27.0402	27.999	45.998	38.9245	1.1598	0.5582	0.2519
CPSBB_TOM014	3	267.764	4678.92	83.4813	84.4973	62.9073	68.2413	68.3485	0.8076	0.7535	0.8205	0.788	0.6176	1.2759	0.0374	0.079	0.551	0.0646	242.3	207.9	0.1787	176.1	161.3	0	0	0	0.2048	0.0551	0	0.2675	0.4094	0.7354	0.8889	0.8862	0.7513	0.4387	146.082	59.3348	45.2082	90.0035	39.5627	38.893	31.7673	39.2415	50.2178	1.1434	0.5892	0.2311
CPSBB_TOM015	3	169.879	1992.43	47.6673	48.0907	47.8367	50.4613	51.1318	1.0493	1.0036	1.0746	0.7762	0.6199	1.2521	0.0326	0.0393	0.5567	0.0369	230.4	189.1	0.0561	173.8	152.4	0	0	0	0.203	0.0311	0	0.1501	0.4044	0.7563	0.8893	0.8876	1.0045	0.4303	121.92	64.0241	47.9108	79.8722	36.2607	25.8485	24.5592	43.5349	35.6553	0.934	0.5581	0.2509
CPSBB_TOM016	3	178.922	2209.52	51.2233	51.816	50.2073	52.6627	53.422	1.0163	0.9802	1.0464	0.7702	0.6033	1.2767	0.0345	0.0361	0.5391	0.0249	223.5	188.3	0.0441	167.9	148.6	0	0	0	0.2006	0.0502	0	0.1723	0.3955	0.7601	0.8906	0.8856	0.9793	0.4203	100.005	50.983	40.0552	65.8545	29.1572	23.0802	18.7817	39.1373	29.7564	NA	NA	NA
CPSBB_TOM017	3	271.901	4027.65	91.44	91.7787	40.5553	54.102	57.4384	0.5895	0.4435	0.6438	0.8389	0.7565	1.1089	0.0888	0.2148	0.6515	0.1739	255.8	269.8	0.5054	0	176.2	0.0003	0.0021	0	0.1064	0.1206	0	0.2634	0.5164	0.5987	0.8904	0.8863	0.4421	0.5386	128.15	62.4872	44.1103	81.0461	37.0288	29.1163	28.3022	44.1877	40.6051	2.2762	0.7067	0.1697
CPSBB_TOM018	3	189.027	2388.99	54.6947	55.2873	50.8847	53.4247	54.0141	0.9663	0.9303	0.9906	0.7663	0.5975	1.2824	0.0308	0.032	0.5257	0.0301	245	192.4	0.0675	162.8	151.8	0	0	0	0.1948	0.0867	0	0.1823	0.4263	0.7619	0.8889	0.8889	0.9302	0.4163	131.108	69.0946	50.1288	85.2613	38.9588	26.9825	26.8419	44.8503	38.0597	1.4297	0.5586	0.2504
CPSBB_TOM019	3	172.263	2003.85	52.1547	52.832	43.18	47.244	49.3852	0.8942	0.8279	0.9469	0.7695	0.586	1.313	0.0336	0.0481	0.5327	0.0466	245.3	206.4	0.0543	164.4	153.6	0	0	0	0.2141	0.0357	0	0.1784	0.4068	0.7325	0.8928	0.8889	0.8293	0.436	122.115	61.5107	40.5626	76.5558	35.6565	26.8486	28.5599	46.769	39.1984	0.7993	0.5585	0.2512
CPSBB_TOM020	3	343.048	7410.53	94.1493	94.8267	88.2227	100.076	102.826	1.0554	0.9371	1.0922	0.8363	0.4802	1.7416	0.0626	0.0662	0.5177	0.0783	286.2	243.7	0.1498	148.6	116.6	0.0157	0.0049	0	0.2277	0.1037	0	0.6629	0.4416	0.7045	0.8879	0.8879	0.9369	0.4387	135.136	53.2503	43.8703	84.201	36.2487	37.609	27.6517	36.3249	46.6804	NA	NA	NA
CPSBB_TOM021	3	279.548	4701.65	86.4447	87.2913	56.3033	69.2573	68.5997	0.7934	0.6513	0.7886	0.762	0.6298	1.21	0.0555	0.1174	0.5227	0.1235	277.5	251	0.3441	175.8	160.1	0	0	0	0.1362	0.3147	0	0.3385	0.4694	0.6487	0.8893	0.8863	0.6495	0.4821	134.978	62.2261	50.7058	87.3585	38.293	32.8921	25.6984	38.0003	41.7409	2.2957	0.6879	0.1656
CPSBB_TOM022	3	109.846	833.676	31.496	31.6653	30.734	32.6813	33.8867	1.0321	0.9758	1.0788	0.6801	0.6371	1.0675	0.02	0.0237	0.5307	0.0415	229.2	182.4	0.0572	164.2	151.4	0	0	0	0.1389	0.0402	0	0.0362	0.4508	0.7481	0.8889	0.8834	0.973	0.4243	118.06	106.203	59.1447	83.411	47.8272	-2.9727	32.876	95.1667	33.0102	0.6991	0.5556	0.2507
CPSBB_TOM023	3	106.167	753.991	31.6653	31.9193	29.464	30.3107	30.9591	0.9496	0.9305	0.9803	0.6925	0.5668	1.2217	0.0215	0.0267	0.5062	0.0255	207.7	179.1	0.0573	160.7	146.9	0	0	0	0.1642	0.036	0	0.0738	0.4475	0.7731	0.8846	0.8846	0.9324	0.39	74.5329	53.0705	39.922	53.9607	25.6886	9.0682	12.7666	54.6134	15.6594	0.6323	0.5564	0.2506
CPSBB_TOM024	3	112.533	850.816	27.178	27.178	38.2693	38.7773	39.2737	1.4268	1.4081	1.4495	0.6667	0.648	1.0288	0.0354	0.1133	0.5396	0.0164	203.133	149.3	0.0103	149.5	128.5	0	0	0.1281	0	0.0467	0.0403	0	0.5153	0.7877	0.8889	0.8867	1.4063	0.3902	123.617	66.7487	46.5019	80.0487	37.1495	24.6941	26.5264	47.0488	36.2415	0.8126	0.6142	0.215
CPSBB_TOM025	3	103.9	744.393	28.0247	28.1093	32.3427	32.8507	33.3671	1.1687	1.1541	1.1942	0.6647	0.6465	1.028	0.0246	0.0539	0.5262	0.0221	196.4	164.5	0.0391	168.5	142.4	0	0	0.1438	0	0.0262	0.0387	0	0.5438	0.7855	0.8889	0.8863	1.1515	0.393	121.173	65.0826	48.128	79.6621	36.4177	24.8123	24.3285	44.4359	34.7495	1.0071	0.5552	0.254
CPSBB_TOM026	3	53.0702	196.05	16.51	16.51	14.0547	14.6473	16.1656	0.8872	0.8513	0.9841	0.7077	0.6205	1.1405	0.0226	0.0469	0.5323	0.0471	254.3	170.516	0.0665	173	157.4	0.0044	0.0135	0	0.1179	0.014	0	0.0279	0.474	0.7674	0.8859	0.8859	0.8571	0.4162	89.5182	88.082	54.5871	68.749	39.1343	-5.8595	22.5129	104.589	23.2629	1.269	0.6259	0.2041
CPSBB_TOM027	3	72.7851	371.49	19.558	19.7273	22.6907	23.368	24.1181	1.1845	1.1602	1.2385	0.7056	0.6061	1.1643	0.0257	0.056	0.5246	0.0127	203.4	165.6	0.0176	152.3	128.9	0	0	0	0.1566	0.0186	0	0.0399	0.4312	0.7782	0.8917	0.888	1.163	0.4032	111.896	54.1316	36.385	69.7725	31.8366	26.4579	25.9027	44.3926	37.0266	0.8659	0.5524	0.2542
CPSBB_TOM028	3	85.9165	523.999	24.7227	24.9767	25.7387	26.162	27.6435	1.0475	1.0411	1.122	0.6918	0.5822	1.1882	0.0184	0.0247	0.5095	0.0081	206.533	165.9	0.0218	168.4	145.4	0	0	0	0.1741	0.0208	0	0.0514	0.4239	0.7857	0.8897	0.8832	1.0431	0.3968	111.83	60.9007	43.7479	73.1931	33.716	22.6387	23.0557	45.5228	32.3122	NA	NA	NA
CPSBB_TOM029	3	74.1142	378.945	22.606	22.6907	20.4893	21.1667	22.1594	0.9328	0.9064	0.9839	0.6667	0.618	1.0788	0.0209	0.0291	0.5191	0.0204	218.6	173.6	0.0439	169.8	154.8	0	0	0	0.1071	0.0325	0	0.0308	0.504	0.7711	0.8889	0.8848	0.9057	0.3953	98.5087	51.4099	36.6947	63.6079	29.0502	21.7759	21.0133	43.979	30.2613	NA	NA	NA
CPSBB_TOM030	3	64.3149	293.87	19.4733	19.558	18.288	18.796	20.3719	0.961	0.9391	1.0507	0.687	0.5739	1.197	0.018	0.0218	0.5181	0.023	216	166.2	0.0371	165.3	142.7	0	0	0	0.1453	0.0115	0	0.0303	0.4685	0.7783	0.8912	0.8866	0.9348	0.3937	118.085	100.415	52.2409	80.2408	46.1444	0.0119	34.8202	89.9804	34.8202	0.788	0.5528	0.2541
CPSBB_TOM031	3	106.399	777.239	32.5967	32.6813	27.7707	28.956	29.4526	0.886	0.8519	0.9059	0.7429	0.6442	1.1532	0.0249	0.0446	0.5541	0.019	213.5	186.9	0.0282	185	162.8	0	0	0	0.1391	0.0331	0	0.0515	0.4678	0.7683	0.8912	0.8881	0.8562	0.4193	101.75	52.7055	38.4643	65.967	29.8575	22.7362	21.0396	42.7805	30.9774	0.6343	0.5841	0.2337
CPSBB_TOM032	3	118.891	825.052	23.5373	26.8393	43.5187	43.688	44.3088	1.6278	1.8489	1.8824	0.5072	0.8201	0.6184	0.0815	0.1954	0.3879	0	130.9	80.3	0	162.9	134.8	0	0	0.3577	0	0.06	0.4069	0	0.6783	0.7961	0.8874	0.8874	1.8468	0.3789	140.327	130.389	65.7079	97.0114	57.7018	-6.8143	42.941	99.0171	43.4784	1.9225	0.5842	0.2309
CPSBB_TOM033	3	56.7374	224.537	18.3727	18.4573	14.5627	14.986	17.7518	0.8119	0.7926	0.9662	0.7143	0.6313	1.1314	0.0267	0.0694	0.5377	0.0141	194.8	189.1	0.069	166.7	158.3	0	0	0	0.1202	0.0223	0	0.0276	0.4915	0.7727	0.8889	0.8831	0.7907	0.4135	89.8783	95.0121	53.4237	70.746	41.457	-10.4543	26.7818	111.323	28.7499	2.6929	0.5513	0.2536
CPSBB_TOM034	3	285.509	5119.89	83.4813	86.106	64.77	75.184	76.3218	0.8732	0.7759	0.9115	0.8469	0.5487	1.5434	0.0591	0.0791	0.5415	0.1065	274.1	241.7	0.2292	165.6	147.4	0	0	0	0.284	0.1218	0	0.462	0.3547	0.6877	0.8892	0.8866	0.7741	0.4714	147.376	70.1536	52.4387	94.0171	42.2181	33.6855	30.5735	42.2274	45.4912	0.8749	0.574	0.2423
CPSBB_TOM035	3	180.78	2225.91	57.5733	57.912	44.0267	47.244	47.8817	0.8158	0.7647	0.8329	0.7132	0.6588	1.0826	0.0316	0.0714	0.5385	0.0466	253.2	186.6	0.0786	172.8	163.6	0.0099	0.0049	0	0.1264	0.0892	0	0.0594	0.4713	0.7469	0.8908	0.8889	0.7647	0.4276	164.922	93.7944	49.0762	100.705	50.4725	27.0329	44.4081	58.6695	51.989	0.8596	0.5893	0.2306
CPSBB_TOM036	3	162.178	1780.94	47.5827	48.006	43.434	45.72	46.0453	0.9524	0.9128	0.9694	0.6975	0.6673	1.0453	0.0238	0.0276	0.55	0.0343	232.4	185.5	0.0702	173.5	152.3	0	0	0	0.0752	0.0405	0	0.0546	0.5426	0.757	0.8889	0.885	0.9107	0.4222	117.837	57.2514	42.5719	75.4839	33.8348	27.6459	24.3805	41.4086	36.8607	1.8857	0.5589	0.2519
CPSBB_TOM037	3	242.493	3706.43	72.4747	73.3213	53.4247	62.6533	64.0632	0.8545	0.7371	0.8829	0.7699	0.6647	1.1582	0.0453	0.0766	0.5504	0.0818	281.9	226.8	0.1106	177	166.2	0	0	0	0.1642	0.158	0	0.2189	0.4351	0.682	0.8889	0.8889	0.7368	0.4763	142.143	65.8779	49.8404	90.3423	40.1571	33.7747	29.2362	40.8803	44.6708	1.5358	0.5591	0.2496
CPSBB_TOM038	3	223.554	3356.42	68.1567	69.4267	58.5893	61.5527	62.7902	0.8866	0.8596	0.9201	0.7801	0.4783	1.6312	0.0383	0.0512	0.5181	0.0392	222.8	191.4	0.0506	148.3	131.8	0	0	0	0.2585	0.0337	0	0.3487	0.4099	0.7603	0.8875	0.8889	0.8598	0.4056	138.139	54.0703	43.3662	85.3974	36.9099	38.4909	28.9857	36.9817	48.1842	1.6822	0.5896	0.2316
CPSBB_TOM039	3	249.216	4097.31	76.3693	77.47	60.706	67.1407	68.3315	0.8667	0.7949	0.8944	0.816	0.4945	1.6502	0.0486	0.0705	0.5161	0.0763	248.2	215.3	0.1601	133.4	131.2	0	0	0	0.2533	0.1264	0	0.4139	0.4023	0.7222	0.8896	0.8868	0.7944	0.4341	139.371	58.4783	43.0083	85.8144	37.9484	36.4692	30.8223	40.2032	47.7495	0.6303	0.6202	0.2113
CPSBB_TOM040	3	242.692	3822.39	75.184	76.0307	54.102	61.722	64.7933	0.8118	0.7196	0.8548	0.7939	0.6318	1.2567	0.0453	0.0834	0.5639	0.0761	246.4	226.7	0.1064	169.5	163.5	0.0131	0.0551	0	0.177	0.0595	0	0.2469	0.4609	0.7005	0.8901	0.8885	0.7183	0.4667	156.804	74.0633	55.8245	100.054	44.7511	35.7724	32.1115	41.9131	48.0709	1.1108	0.5642	0.251
CPSBB_TOM041	3	255.094	4028.29	78.1473	78.486	55.118	62.3993	66.1861	0.795	0.7053	0.8479	0.7497	0.6923	1.0829	0.0445	0.091	0.5712	0.0747	247.6	223.9	0.1387	176.4	170.9	0.0137	0.0177	0	0.1379	0.0718	0	0.1415	0.4627	0.7065	0.8874	0.8889	0.7065	0.4651	151.806	68.4023	50.5924	95.2374	42.489	36.5731	32.5521	41.6709	48.9615	1.3601	0.5595	0.2506
CPSBB_TOM042	3	285.16	5115.09	91.1013	91.948	58.7587	68.58	69.5204	0.7459	0.645	0.7651	0.7881	0.6664	1.1827	0.0516	0.1133	0.5624	0.1062	249.1	236.1	0.2598	193.2	173.3	0.0092	0.0046	0	0.1444	0.1266	0	0.2669	0.4778	0.6848	0.8892	0.8878	0.6442	0.4756	137.455	54.1109	39.5027	83.2705	36.7422	37.8231	31.5787	39.8587	49.2727	2.1461	0.6857	0.1697
CPSBB_TOM043	3	178.57	2184.09	53.7633	53.9327	48.26	50.546	53.9847	0.9372	0.8976	1.0023	0.7071	0.6031	1.1723	0.0222	0.0289	0.5289	0.0278	224.6	172.833	0.0331	159.5	140.2	0	0	0	0.1368	0.0422	0	0.1144	0.459	0.7651	0.8906	0.8889	0.9012	0.4052	144.499	63.2968	44.7624	89.0483	39.979	36.0458	32.6074	42.1328	48.606	1.637	0.6118	0.2309
CPSBB_TOM045	3	198.428	2665.89	60.452	60.8753	49.8687	54.356	54.7634	0.8929	0.8249	0.9072	0.7283	0.6176	1.1791	0.0276	0.0547	0.5021	0.053	237.3	204.3	0.0954	166.5	156.6	0	0	0	0.1067	0.1798	0	0.1773	0.5078	0.7332	0.8918	0.8868	0.8246	0.4342	148.515	65.1813	49.1956	93.0216	41.2126	36.8807	31.6705	40.6536	48.6128	1.4016	0.5883	0.2317
CPSBB_TOM046	3	174.453	2057.14	44.1113	44.6193	56.896	58.3353	59.0528	1.3074	1.2898	1.333	0.714	0.5547	1.2872	0.0351	0.0867	0.4966	0.0277	223.4	157.5	0.0522	143.9	124.4	0	0	0	0.1942	0.0694	0	0.1865	0.418	0.7791	0.8874	0.886	1.2885	0.3897	154.74	62.7874	44.9642	93.9729	41.8335	40.5391	35.5081	41.2151	53.8911	1.0287	0.5277	0.2721
CPSBB_TOM047	3	194.4	2548.34	50.038	50.2073	60.3673	61.976	62.2672	1.2344	1.2064	1.2465	0.709	0.6294	1.1263	0.0305	0.0698	0.5437	0.0192	201.2	162.6	0.0358	166.8	142	0	0	0	0.134	0.0695	0	0.0893	0.4809	0.777	0.8875	0.8861	1.2034	0.4077	150.782	64.6817	47.3412	93.2254	41.4537	38.0129	33.1602	41.0996	50.4438	0.5588	0.5136	0.2823
CPSBB_TOM048	3	174.247	2082.3	45.8047	46.5667	53.1707	55.2027	56.4723	1.1855	1.1608	1.2352	0.7153	0.6396	1.1185	0.0299	0.0664	0.5212	0.0246	216.6	162.4	0.036	172.8	142.1	0	0	0	0.1207	0.0906	0	0.1179	0.4755	0.7711	0.8901	0.8901	1.162	0.4136	143.849	61.0322	43.4885	88.149	39.3741	36.9005	32.6855	41.5336	49.2949	1.7311	0.5281	0.2713
CPSBB_TOM049	3	181.187	2205.31	45.8047	45.974	58.7587	60.706	61.2784	1.3204	1.2828	1.3161	0.7338	0.4843	1.5153	0.0319	0.0839	0.4932	0.0279	217.4	160.6	0.0427	132.4	126.4	0.0009	0.0346	0	0.1458	0.0771	0	0.2148	0.5174	0.7737	0.8892	0.8878	1.2824	0.389	141.566	63.8987	47.7081	89.0431	39.646	34.5837	29.9505	40.8936	45.75	1.4986	0.565	0.2704
CPSBB_TOM050	3	192.407	2438.99	46.482	46.8207	59.69	62.0607	62.925	1.3255	1.2842	1.3562	0.816	0.643	1.2691	0.0451	0.0984	0.57	0.0342	235.7	176.5	0.0616	156.2	135.9	0	0	0	0.0705	0.043	0	0.1756	0.5825	0.7678	0.8906	0.8864	1.2831	0.4318	170.197	95.8659	55.5903	106.255	51.9195	28.7205	42.6408	56.038	51.4111	1.0099	0.514	0.2799
CPSBB_TOM051	3	193.425	2543.57	51.2233	52.07	56.4727	59.6053	60.2606	1.1447	1.1025	1.1784	0.8	0.595	1.3444	0.0416	0.0635	0.5503	0.0455	240.3	168.7	0.0829	169	136.8	0	0	0	0.2335	0.0257	0	0.2448	0.4006	0.7568	0.8896	0.8867	1.1037	0.4324	148.419	69.3046	53.2162	94.8766	42.0679	34.7967	29.8013	40.578	45.8141	0.6065	0.5288	0.2723
CPSBB_TOM052	3	170.91	1795.51	34.4593	35.1367	62.3993	62.8227	63.9326	1.788	1.8108	1.8414	0.6413	0.7445	0.8614	0.0516	0.1855	0.5269	0	152.9	104.4	0	156.9	122.6	0	0	0.2256	0	0.1193	0.1821	0	0.6348	0.7935	0.8896	0.8869	1.8148	0.4026	126.368	59.0838	47.752	81.8958	35.8459	30.8486	23.8628	37.7236	39.0009	1.6099	0.5264	0.2722
CPSBB_TOM053	3	175.298	1876.26	56.896	57.658	34.29	41.3173	43.5562	0.7166	0.6027	0.7655	0.8348	0.5446	1.5328	0.0615	0.1394	0.5416	0.123	258.3	247	0.2167	167.4	152.1	0	0	0	0.2449	0.0599	0	0.263	0.3934	0.6612	0.8895	0.8846	0.6007	0.4821	164.095	100.433	82.7726	116.163	52.7139	25.4917	25.2705	44.7503	35.8946	1.9918	0.7512	0.1326
CPSBB_TOM054	3	293.373	4910.21	102.955	103.209	46.482	59.6053	62.1237	0.5775	0.4515	0.6029	0.8084	0.6743	1.1988	0.0783	0.2116	0.5855	0.1189	225.4	256.4	0.2563	186	175	0.0231	0.0504	0	0.1651	0.2813	0	0.2366	0.4545	0.623	0.8902	0.8884	0.4506	0.5118	131.643	72.5029	59.6585	89.9872	40.3676	26.0647	22.1471	40.3545	34.2032	1.7405	0.7524	0.1308
CPSBB_TOM055	3	219.941	3170.97	57.15	59.436	64.6853	70.1887	70.1834	1.1809	1.1319	1.2277	0.7926	0.4948	1.6018	0.0552	0.0756	0.4772	0.0416	245.7	200.6	0.0914	147.6	117.6	0	0	0	0.2492	0.1385	0	0.4284	0.3981	0.7367	0.8905	0.8905	1.1338	0.4173	141.233	93.2038	72.616	100.779	47.3936	18.7875	23.9227	51.8558	30.4182	1.2324	0.5728	0.2401
CPSBB_TOM056	3	NA	NA	NA	NA	NA	NA	NA	NA	NA	NA	NA	NA	NA	NA	NA	NA	NA	NA	NA	NA	NA	NA	NA	NA	NA	NA	NA	NA	NA	NA	NA	NA	NA	NA	NA	NA	NA	NA	NA	NA	NA	NA	NA	NA	NA	NA	NA
CPSBB_TOM057	3	246.176	3684.72	52.832	53.2553	82.7193	87.7993	88.6576	1.6486	1.5657	1.6781	0.7564	0.5337	1.4174	0.0509	0.1538	0.526	0.0362	267.7	176.3	0.0819	108.3	106.2	0	0	0	0.1974	0.0926	0	0.3202	0.4417	0.7529	0.8894	0.8874	1.5663	0.4065	153.15	83.5613	69.8074	104.892	46.5899	29.6712	24.8509	39.9476	38.7034	1.9374	0.6358	0.2009
CPSBB_TOM058	3	194.077	2509.31	58.0813	58.3353	47.3287	52.4087	54.9163	0.8984	0.8149	0.9469	0.7522	0.6764	1.1121	0.0337	0.0521	0.5436	0.0566	253.6	209.2	0.076	174.4	159.9	0	0	0	0.1457	0.1059	0	0.1318	0.4637	0.7217	0.8902	0.8867	0.8139	0.4516	128.526	69.4888	55.8502	86.7594	39.0011	26.1799	22.6965	40.9235	34.6485	0.5476	0.6513	0.1924
CPSBB_TOM059	3	NA	NA	NA	NA	NA	NA	NA	NA	NA	NA	NA	NA	NA	NA	NA	NA	NA	NA	NA	NA	NA	NA	NA	NA	NA	NA	NA	NA	NA	NA	NA	NA	NA	NA	NA	NA	NA	NA	NA	NA	NA	NA	NA	NA	NA	NA	NA
CPSBB_TOM060	3	230.815	3357.8	75.184	76.1153	51.9007	57.15	58.9259	0.7508	0.6903	0.7846	0.6948	0.6149	1.13	0.042	0.1129	0.5126	0.0692	264.8	227.6	0.0947	167.5	156	0	0	0	0.1451	0.1626	0	0.192	0.4341	0.724	0.8954	0.8857	0.6873	0.4191	113.708	64.0953	50.7871	77.3739	35.0497	22.2214	20.1152	42.1518	29.9735	1.4222	0.719	0.1511
CPSBB_TOM061	3	275.535	4565.34	89.3233	89.7467	50.3767	63.1613	64.6604	0.7038	0.564	0.7325	0.7744	0.71	1.0908	0.0655	0.1509	0.5837	0.1413	272.6	253.4	0.2654	176.9	172.8	0	0	0.0997	0	0.1888	0.2351	0	0.4973	0.6362	0.8893	0.886	0.5629	0.5078	141.572	80.5061	64.4444	96.9477	44.0103	25.9556	24.3726	43.1984	35.605	3.4718	0.7522	0.1311
CPSBB_TOM062	3	NA	NA	NA	NA	NA	NA	NA	NA	NA	NA	NA	NA	NA	NA	NA	NA	NA	NA	NA	NA	NA	NA	NA	NA	NA	NA	NA	NA	NA	NA	NA	NA	NA	NA	NA	NA	NA	NA	NA	NA	NA	NA	NA	NA	NA	NA	NA
CPSBB_TOM063	3	264.103	3895.27	82.1267	83.1427	43.434	59.0973	63.3769	0.7108	0.5289	0.7701	0.8289	0.6216	1.3333	0.081	0.159	0.5859	0.1691	286.3	278.3	0.2408	188	168	0.0259	0.0222	0	0.2505	0.1055	0	0.3453	0.3739	0.5854	0.887	0.8831	0.5258	0.5424	135.325	71.0066	53.665	88.9187	40.3762	28.0215	26.4481	43.3455	38.5319	1.1332	0.7187	0.1501
CPSBB_TOM064	3	276.169	4658.98	92.456	92.8793	50.3767	62.8227	61.8776	0.6764	0.5449	0.6794	0.7097	0.7473	0.9498	0.0644	0.1612	0.5613	0.1037	243.2	236.8	0.2117	184.6	188.8	0.2526	0.0941	0.1098	0	0.3522	0.2317	0	0.4825	0.6397	0.8927	0.886	0.5436	0.5005	134.618	77.2544	57.676	90.4982	42.0542	24.1688	26.1578	47.2633	35.614	NA	NA	NA
CPSBB_TOM065	3	241.654	3608.29	75.2687	75.438	49.6993	60.452	65.3926	0.8013	0.6603	0.8788	0.73	0.6198	1.1779	0.0535	0.1027	0.5189	0.1247	286.9	256.4	0.1697	174.5	157	0	0	0	0.146	0.1528	0	0.2117	0.4636	0.6564	0.8897	0.8864	0.6592	0.4815	144.452	73.0687	61.1678	96.7292	42.5008	31.4854	24.6189	38.0224	39.9677	1.9983	0.7534	0.1303
CPSBB_TOM066	3	214.762	3049.61	64.8547	65.7013	51.3927	56.9807	59.1481	0.8673	0.7924	0.9099	0.8238	0.6123	1.3454	0.0473	0.063	0.5664	0.0728	231.9	225.2	0.1516	174.1	157.9	0	0	0	0.2344	0.0521	0	0.2775	0.3967	0.7202	0.8897	0.8864	0.7908	0.4532	142.274	76.5074	59.2976	94.8395	42.996	28.2407	26.5233	43.2038	38.743	0.8052	0.6844	0.1718
CPSBB_TOM067	3	NA	NA	NA	NA	NA	NA	NA	NA	NA	NA	NA	NA	NA	NA	NA	NA	NA	NA	NA	NA	NA	NA	NA	NA	NA	NA	NA	NA	NA	NA	NA	NA	NA	NA	NA	NA	NA	NA	NA	NA	NA	NA	NA	NA	NA	NA	NA
CPSBB_TOM068	3	NA	NA	NA	NA	NA	NA	NA	NA	NA	NA	NA	NA	NA	NA	NA	NA	NA	NA	NA	NA	NA	NA	NA	NA	NA	NA	NA	NA	NA	NA	NA	NA	NA	NA	NA	NA	NA	NA	NA	NA	NA	NA	NA	NA	NA	NA	NA
CPSBB_TOM070	3	277.432	4208.81	51.4773	52.578	90.7627	96.0967	97.7795	1.8277	1.7632	1.9089	0.9194	0.6645	1.3837	0.0706	0.2055	0.5872	0.0353	242.8	169.9	0.0729	136.1	103.4	0	0	0	0.0965	0.1664	0	0.4511	0.5515	0.7549	0.888	0.8834	1.7613	0.4435	151.524	72.7126	62.261	100.566	43.7584	34.799	25.865	36.6223	43.3586	1.4289	0.5573	0.252
CPSBB_TOM071	3	159.529	1537.9	50.7153	50.8	29.6333	37.084	39.2657	0.73	0.5843	0.7755	0.7896	0.7095	1.1129	0.0619	0.1323	0.5849	0.1473	280.3	253.4	0.2519	176.3	169.6	0	0	0	0.1603	0.0516	0	0.1411	0.4452	0.6407	0.8917	0.8889	0.5858	0.51	139.273	82.6042	60.8497	94.2227	44.1444	23.3426	27.302	49.4703	35.9204	1.8963	0.666	0.1815
CPSBB_TOM072	3	261.442	4294.24	78.1473	78.5707	57.4887	67.9873	69.5048	0.8653	0.7356	0.891	0.7606	0.6706	1.1341	0.0512	0.0835	0.559	0.0918	266.3	247.9	0.1456	157.9	162.1	0	0	0	0.1535	0.1437	0	0.2489	0.4471	0.6758	0.89	0.8871	0.7364	0.477	140.954	74.0931	60.9437	94.9955	42.4612	29.2328	24.7009	40.1969	38.2713	1.9104	0.6685	0.1807
CPSBB_TOM073	3	206.277	2607.39	44.8733	46.5667	72.2207	76.0307	75.4361	1.6327	1.6094	1.6481	0.7509	0.3509	2.1398	0.0458	0.1496	0.4639	0.0125	181.9	141.7	0.0277	89.8	94.3	0.0013	0.0588	0	0.2815	0.0877	0	0.4822	0.3786	0.7581	0.8877	0.8854	1.6038	0.3774	104.172	79.9769	60.7301	77.697	38.3496	7.9938	17.3621	65.2779	19.114	0.4823	0.666	0.1818
CPSBB_TOM074	3	188.264	2369.41	57.8273	58.166	45.2967	48.6833	51.0139	0.837	0.7833	0.8822	0.7818	0.6794	1.1509	0.0363	0.0687	0.5698	0.041	244.8	207.7	0.0587	170.7	170.9	0	0	0	0.1811	0.0512	0	0.1241	0.4313	0.7422	0.8894	0.8857	0.7831	0.4493	129.252	67.6717	54.4325	86.4096	38.5964	27.473	23.2439	40.2333	35.9868	0.6434	0.6036	0.223
CPSBB_TOM076	3	277.225	4927.61	75.7767	76.8773	72.9827	82.296	82.9275	1.0705	0.9631	1.0953	0.7352	0.5318	1.3824	0.0501	0.0554	0.4993	0.0756	276.5	188.15	0.1457	187.2	128.5	0.0085	0.0249	0	0.2101	0.0875	0	0.3897	0.4187	0.7085	0.8889	0.8877	0.9636	0.4387	141.322	76.2993	59.8229	94.6243	42.8901	28.0535	26.2295	43.0755	38.4056	3.1453	0.6712	0.1821
CPSBB_TOM077	3	238.997	3589.4	76.8773	77.47	48.5987	57.0653	59.6407	0.7366	0.6322	0.7766	0.783	0.6586	1.189	0.053	0.1225	0.5689	0.0932	276.8	240.8	0.1377	174.7	163.7	0	0	0	0.1768	0.0776	0	0.2222	0.4392	0.6805	0.8893	0.8876	0.6309	0.4785	126.709	63.2761	52.0242	84.0153	37.1099	28.8229	22.6966	38.2187	36.6865	NA	NA	NA
CPSBB_TOM078	3	NA	NA	NA	NA	NA	NA	NA	NA	NA	NA	NA	NA	NA	NA	NA	NA	NA	NA	NA	NA	NA	NA	NA	NA	NA	NA	NA	NA	NA	NA	NA	NA	NA	NA	NA	NA	NA	NA	NA	NA	NA	NA	NA	NA	1.0446	0.7345	0.1419
CPSBB_TOM079	3	221.518	3284.6	68.326	68.58	53.0013	57.7427	59.9411	0.842	0.7757	0.887	0.7571	0.6952	1.0891	0.0374	0.0674	0.5687	0.0529	247.1	210.1	0.0961	173.2	169.5	0	0	0	0.1336	0.072	0	0.1251	0.4677	0.7342	0.8897	0.8881	0.7764	0.4481	138.172	70.6977	55.4126	91.0803	40.8783	29.7058	26.0449	41.243	39.5066	1.6791	0.7186	0.1501
CPSBB_TOM080	3	NA	NA	NA	NA	NA	NA	NA	NA	NA	NA	NA	NA	NA	NA	NA	NA	NA	NA	NA	NA	NA	NA	NA	NA	NA	NA	NA	NA	NA	NA	NA	NA	NA	NA	NA	NA	NA	NA	NA	NA	NA	NA	NA	NA	NA	NA	NA
CPSBB_TOM081	3	215.138	3237.7	63.3307	63.4153	63.5847	65.1933	65.6379	1.028	1.004	1.0392	0.5254	0.6791	0.7736	0.0189	0.0209	0.4897	0.0202	225.2	148.2	0.0463	167.5	159.5	0	0	0.136	0	0.0316	0.1741	0	0.4883	0.7802	0.8889	0.8889	1.0033	0.3761	98.1165	72.5281	53.9734	71.7983	35.1232	9.3218	17.3912	61.8083	19.732	0.393	0.6675	0.1814
CPSBB_TOM082	3	296.387	5024.21	94.234	94.9113	51.054	65.786	66.9554	0.6931	0.5418	0.7052	0.805	0.7242	1.1117	0.0688	0.1625	0.5846	0.1429	267.6	251.9	0.2964	196.5	184.6	0.0367	0.0084	0	0.1718	0.2907	0	0.2775	0.4183	0.6186	0.8889	0.884	0.5405	0.5224	132.681	68.7193	52.9189	87.3327	39.3877	28.2117	25.5827	42.2021	38.0838	0.7648	0.6679	0.1818
CPSBB_TOM083	3	294.552	4811.72	94.4033	95.504	47.752	65.3627	71.6483	0.6844	0.5058	0.755	0.7471	0.6942	1.0762	0.0853	0.188	0.573	0.091	258.3	274.2	0.2169	172.3	168.75	0.0204	0.0483	0.0281	0	0.3344	0.3491	0	0.386	0.5837	0.8893	0.8876	0.5056	0.5314	141.45	68.1435	57.1123	93.3321	40.9514	32.6663	25.0551	37.4883	41.1685	1.3111	0.7193	0.1501
CPSBB_TOM084	3	154.929	1537.72	49.4453	49.6147	33.1893	38.0153	39.6489	0.7662	0.6712	0.8171	0.7466	0.6712	1.1122	0.0468	0.1007	0.57	0.1169	264.4	233.6	0.2295	181	165.1	0	0	0	0.1391	0.0362	0	0.089	0.4744	0.6964	0.8889	0.8864	0.6695	0.4677	145.259	76.3515	62.0242	97.5143	43.5219	29.969	25.6107	40.5163	39.4214	1.2594	0.6348	0.2019
CPSBB_TOM085	3	108.341	822.443	31.496	31.5807	30.1413	31.3267	32.4505	0.992	0.957	1.0331	0.7742	0.6263	1.2361	0.0282	0.0296	0.5503	0.0285	200.8	184	0.0276	167.8	150.7	0	0	0	0.1687	0.0208	0	0.0804	0.4432	0.7696	0.8903	0.8875	0.9595	0.4245	131.865	87.3237	53.6018	87.2781	44.0273	15.8856	31.4293	63.1861	35.2158	0.6752	0.6002	0.2224
CPSBB_TOM086	3	185.743	2371.14	55.7953	55.88	48.5987	51.562	52.5613	0.9227	0.871	0.9421	0.7238	0.6616	1.094	0.0258	0.0365	0.5483	0.046	240.8	195.1	0.0765	166.2	161.9	0	0	0	0.1225	0.0254	0	0.0895	0.4959	0.7533	0.8911	0.8876	0.8707	0.428	118.852	65.6025	49.9184	79.3616	36.241	23.6319	22.6399	43.7719	32.7266	0.5364	0.5586	0.2504
CPSBB_TOM087	3	198.478	2615.89	55.2873	55.88	53.086	58.8433	59.9502	1.053	0.9602	1.0843	0.7948	0.5681	1.3989	0.0454	0.0506	0.5252	0.0636	260.9	209.9	0.1302	154.9	131.8	0	0	0	0.1884	0.088	0	0.2639	0.446	0.7205	0.8897	0.8865	0.9615	0.4404	127.117	76.2199	43.1572	80.1314	40.1859	20.0066	33.1458	58.8851	38.7157	0.5827	0.589	0.2319
CPSBB_TOM088	3	208.978	2847.36	55.7107	55.88	63.5	69.2573	69.7252	1.2394	1.1398	1.2539	0.6489	0.2948	2.201	0.0235	0.0574	0.4482	0.0325	243.9	168.9	0.0727	63.2	115.9	0.0013	0.1196	0	0.1804	0.0947	0	0.2734	0.4817	0.7344	0.8902	0.8889	1.1407	0.376	145.151	129.145	80.7935	106.382	58.0455	-1.7383	34.122	92.9164	34.1663	2.0722	0.5585	0.2469
CPSBB_TOM089	3	246.143	3854.35	77.978	78.4013	51.308	59.69	63.1431	0.7613	0.658	0.8177	0.7676	0.7329	1.0474	0.05	0.1117	0.5732	0.0582	259.2	225.8	0.0737	172.4	168.3	0	0	0	0.1215	0.2007	0	0.1927	0.461	0.6875	0.8897	0.8881	0.6576	0.4797	141.181	71.0596	60.2134	94.7105	41.4968	31.1939	23.7236	37.2537	39.1901	1.1988	0.6847	0.1718
CPSBB_TOM090	3	211.413	2981.21	59.8593	60.7907	55.7953	60.198	61.0846	0.9903	0.9321	1.0282	0.7808	0.6167	1.2661	0.0357	0.0386	0.5426	0.0626	260.8	201.5	0.123	161.7	142.6	0	0	0	0.175	0.1205	0	0.2008	0.4585	0.7408	0.89	0.887	0.9326	0.4397	116.437	67.5595	37.9839	72.6664	36.2062	20.0163	30.7132	56.9071	36.66	1.0657	0.6679	0.1804
CPSBB_TOM091	3	130.697	1192.33	36.576	36.576	39.0313	40.386	41.0252	1.1042	1.0671	1.1242	0.6412	0.6644	0.9652	0.018	0.0393	0.5203	0.0273	218.5	164.3	0.0483	172.6	152.1	0	0	0.1111	0	0.0258	0.0341	0	0.5052	0.7731	0.8889	0.8889	1.0698	0.4022	133.029	68.8392	54.8345	88.3831	39.4575	28.5065	24.2649	40.4046	37.4354	0.7358	0.586	0.2319
CPSBB_TOM092	3	155.429	1682.63	44.958	45.212	44.5347	46.228	46.6733	1.0225	0.9906	1.0401	0.7156	0.6064	1.1801	0.0262	0.027	0.5338	0.0193	206.5	186.1	0.0288	167	149	0	0	0	0.1386	0.0556	0	0.1031	0.478	0.7706	0.8898	0.8879	0.9906	0.4041	130.714	99.6442	64.9307	92.2161	47.6121	8.5175	29.0138	73.6394	30.2382	0.8969	0.5582	0.25
CPSBB_TOM093	3	268.373	4639.75	80.9413	81.3647	61.468	69.9347	72.5843	0.8595	0.7594	0.8968	0.7406	0.6831	1.0842	0.0389	0.0605	0.5588	0.0624	243.8	217.1	0.0958	198.1	167.2	0.0522	0.0126	0	0.1445	0.0735	0	0.1505	0.4661	0.703	0.8909	0.8869	0.7592	0.4623	140.713	75.434	60.0145	94.4453	42.5331	28.3165	25.5014	42.0057	38.107	1.1563	0.6377	0.1939
CPSBB_TOM094	3	246.582	3699.08	78.994	79.9253	48.26	58.166	60.2481	0.7278	0.6109	0.759	0.8189	0.5906	1.3866	0.0629	0.1332	0.5595	0.1376	253.3	270.3	0.3123	168.1	155.8	0	0	0	0.2358	0.0554	0	0.3373	0.4076	0.6647	0.8906	0.8889	0.6129	0.4836	143.895	118.539	75.4971	103.26	54.8558	3.5292	32.618	83.8248	32.8084	1.0675	0.7182	0.151
CPSBB_TOM095	3	188.538	2369.34	56.642	57.2347	46.5667	51.054	53.0578	0.892	0.8221	0.9454	0.7818	0.6263	1.2482	0.0402	0.052	0.535	0.063	254.5	211	0.103	172.1	160.6	0	0	0	0.1916	0.0766	0	0.1988	0.4295	0.7309	0.8907	0.8889	0.824	0.4417	136.38	79.0566	61.2979	92.9968	42.6486	24.2263	24.5532	45.3839	34.493	0.7956	0.5585	0.2517
CPSBB_TOM096	3	189.303	2309.97	60.2827	60.7907	40.5553	46.99	47.3489	0.773	0.6728	0.7854	0.7907	0.6531	1.2108	0.0499	0.1086	0.5541	0.0857	224.1	238.8	0.212	187.1	174.8	0.0353	0.0315	0	0.1591	0.143	0	0.1751	0.4613	0.6895	0.8904	0.8863	0.6725	0.4712	139.723	71.7159	61.0959	94.4368	41.4398	30.1289	22.8038	37.1211	37.7858	1.0884	0.6518	0.1911
CPSBB_TOM097	3	193.468	2531.97	50.8	50.9693	56.7267	59.944	60.0958	1.1761	1.1167	1.183	0.74	0.6767	1.0936	0.0332	0.062	0.5672	0.0389	231.3	178.4	0.0746	172.4	149.9	0	0	0	0.1062	0.057	0	0.0856	0.4972	0.7581	0.8904	0.8889	1.1167	0.4279	151.657	76.1083	63.7894	101.348	44.5095	33.0677	25.9734	38.1483	42.0487	1.5059	0.5586	0.2523
CPSBB_TOM098	3	197.758	2621.94	57.658	58.166	50.292	54.864	55.2225	0.9432	0.8722	0.962	0.8179	0.6256	1.3075	0.0466	0.0472	0.5613	0.0664	237.6	210.6	0.1694	177	163	0	0	0	0.2075	0.0568	0	0.2382	0.4275	0.7326	0.8876	0.8876	0.8713	0.4463	149.17	73.9419	58.8329	97.8728	43.4441	32.8385	27.6719	40.1197	42.943	3.2122	0.5587	0.2521
CPSBB_TOM099	3	199.218	2692.82	60.2827	60.6213	50.3767	54.2713	55.6065	0.8953	0.8357	0.9211	0.7374	0.6657	1.1076	0.0326	0.0508	0.5579	0.0257	223.5	205.4	0.0366	183.6	163.7	0.0432	0.0319	0	0.1499	0.0785	0	0.0868	0.4399	0.7406	0.8893	0.886	0.8345	0.4371	141.31	65.9079	58.5691	93.8932	40.2908	34.2326	22.9044	33.7858	41.1884	2.0661	0.7528	0.131
CPSBB_TOM100	3	160.818	1776.5	45.5507	46.3127	44.6193	47.244	48.7744	1.0201	0.9796	1.0748	0.7825	0.6041	1.2954	0.0364	0.0454	0.5119	0.0377	265.7	188.8	0.0643	159.4	140.5	0	0	0	0.195	0.1172	0	0.1662	0.4158	0.754	0.8898	0.8861	0.9767	0.4276	143.554	76.4191	60.0975	95.7946	43.1532	28.952	26.1887	42.1311	39.0393	0.8452	0.5582	0.2505
CPSBB_TOM101	3	195.808	2622.17	51.308	51.7313	61.3833	62.484	63.6346	1.2079	1.1964	1.2467	0.6832	0.6634	1.0299	0.026	0.0744	0.4916	0.0285	220.6	160	0.0392	172.4	144.4	0	0	0	0.0876	0.1302	0	0.1699	0.5203	0.7843	0.8892	0.8865	1.1942	0.3993	138.99	76.4115	60.7482	93.9748	42.5973	26.8832	24.934	42.8457	36.6662	0.8624	0.5596	0.25
CPSBB_TOM102	3	196.716	2610.07	61.214	61.468	47.3287	51.7313	54.1302	0.8416	0.7732	0.8855	0.7663	0.6625	1.1566	0.035	0.0688	0.5653	0.0336	235.2	213	0.0467	175	160.3	0.0017	0.0029	0	0.163	0.062	0	0.1488	0.4484	0.7311	0.8902	0.8867	0.7743	0.4459	131.261	69.6857	56.8475	88.477	39.5371	27.3754	23.0217	40.0627	35.7688	1.5632	0.5899	0.2303
CPSBB_TOM103	3	227.375	3213.49	59.7747	61.6373	59.8593	69.9347	70.5167	1.1346	1.0014	1.18	0.7819	0.4759	1.6429	0.0635	0.0749	0.4937	0.0945	293.9	246.5	0.2043	141.1	113.8	0	0	0	0.2582	0.1833	0	0.4309	0.3596	0.6836	0.8896	0.8854	1	0.4427	123.993	64.1245	48.2906	81.0649	36.7336	26.7266	24.6525	42.6883	36.3601	NA	NA	NA
CPSBB_TOM104	3	211.067	2891.15	69.1727	69.2573	45.1273	50.9693	51.624	0.7359	0.6524	0.7548	0.7075	0.7491	0.9444	0.0485	0.1153	0.5817	0.0851	253.2	219.3	0.1962	176.4	166.55	0.0048	0.0876	0.1321	0	0.1033	0.1151	0	0.5066	0.7055	0.8889	0.8852	0.6503	0.4617	102.64	104.638	70.1473	82.9075	45.8906	-8.105	22.4111	109.883	23.8316	NA	NA	NA
CPSBB_TOM105	3	142.43	1417.65	40.9787	41.402	40.132	41.91	42.5048	1.0123	0.9793	1.0372	0.7521	0.6364	1.1818	0.0285	0.0336	0.531	0.0243	213.9	162.9	0.0597	171.7	144.1	0	0	0	0.1722	0.0813	0	0.1105	0.4242	0.7652	0.8894	0.8873	0.9793	0.4205	133.449	72.9402	54.9074	88.6261	40.561	26.1879	25.9114	44.696	36.8403	0.7376	0.557	0.2518
CPSBB_TOM106	3	250.085	3597.1	80.0947	80.6027	41.9947	54.61	58.6271	0.6775	0.5243	0.7418	0.8129	0.7019	1.1581	0.0756	0.1643	0.5809	0.1758	304.9	272.8	0.2978	189.1	173.2	0.0044	0.0119	0	0.179	0.1157	0	0.2421	0.4341	0.6149	0.8899	0.8879	0.5238	0.5314	142.749	72.0709	56.9594	93.9343	42.0247	30.9061	26.7898	40.9191	40.9009	0.8857	0.7186	0.1517
CPSBB_TOM107	3	231.553	3573.81	70.612	70.7813	58.5893	61.8913	62.547	0.8744	0.8297	0.8919	0.6978	0.7242	0.9636	0.0378	0.0622	0.5631	0.0439	241.3	204.6	0.0441	172.9	165.4	0	0	0.1154	0	0.1289	0.1212	0	0.4952	0.7562	0.8889	0.8875	0.8288	0.4208	129.261	65.6951	53.2144	85.8287	38.193	28.5728	23.462	39.3905	36.9712	0.861	0.6685	0.1803
CPSBB_TOM108	3	NA	NA	NA	NA	NA	NA	NA	NA	NA	NA	NA	NA	NA	NA	NA	NA	NA	NA	NA	NA	NA	NA	NA	NA	NA	NA	NA	NA	NA	NA	NA	NA	NA	NA	NA	NA	NA	NA	NA	NA	NA	NA	NA	NA	2.5101	0.6372	0.2006
CPSBB_TOM109	3	116.917	954.098	34.036	34.2053	33.274	34.2053	34.4936	1	0.9776	1.016	0.6816	0.6542	1.0418	0.0186	0.0194	0.5423	0.0273	205.6	168.6	0.0441	171.4	160.7	0	0	0	0.0999	0.019	0	0.0188	0.4926	0.7742	0.8889	0.8839	0.975	0.4109	114.552	59.8102	43.045	74.1336	33.9956	24.6882	24.192	44.4183	34.5653	0.8749	0.5565	0.2531
CPSBB_TOM110	3	184.785	2356.99	54.1867	54.2713	52.1547	54.0173	54.1007	0.9953	0.9625	0.9924	0.6625	0.6672	0.993	0.0231	0.0256	0.5265	0.0394	230.5	176.9	0.107	175.8	161.9	0	0	0.1221	0	0.0898	0.0927	0	0.5157	0.7724	0.8897	0.8881	0.9609	0.3983	116.895	67.3405	54.3319	80.5044	36.5678	21.7853	19.8166	42.2907	29.4499	1.2058	0.6508	0.1922
CPSBB_TOM111	3	190.587	2411.21	56.2187	56.9807	47.752	53.086	53.6626	0.9316	0.8494	0.9574	0.75	0.6295	1.1914	0.0434	0.0507	0.525	0.0602	255.4	209.3	0.0719	173.8	154.5	0.0018	0.0036	0	0.1762	0.1255	0	0.2162	0.4195	0.7188	0.8929	0.8876	0.8491	0.4431	133.591	75.2234	61.5457	91.7881	41.2897	25.4024	22.1754	41.1198	33.7199	1.3171	0.6041	0.2211
CPSBB_TOM112	3	166.247	1875.01	49.53	50.038	42.418	46.0587	46.9882	0.9205	0.8564	0.9487	0.7846	0.6034	1.3003	0.0361	0.0407	0.55	0.0616	238.6	199.8	0.0866	174.3	157.8	0	0	0	0.2103	0.0445	0	0.1784	0.4173	0.7366	0.8889	0.8869	0.8584	0.4403	127.808	69.5153	53.4515	85.2457	38.7571	25.5604	23.995	43.1907	35.0584	0.6376	0.6188	0.2115
CPSBB_TOM113	3	149.56	1548.32	44.704	45.2967	40.3013	42.672	43.5914	0.9421	0.9015	0.9788	0.7311	0.5947	1.2293	0.0272	0.0286	0.5293	0.0328	242.5	189.7	0.0583	170.8	153.5	0	0	0	0.1719	0.0443	0	0.1166	0.4365	0.7555	0.8879	0.8879	0.9005	0.4169	132.836	82.1765	52.1705	87.082	42.8254	19.6159	30.7847	57.4949	36.5032	0.8417	0.5583	0.25
CPSBB_TOM114	3	NA	NA	NA	NA	NA	NA	NA	NA	NA	NA	NA	NA	NA	NA	NA	NA	NA	NA	NA	NA	NA	NA	NA	NA	NA	NA	NA	NA	NA	NA	NA	NA	NA	NA	NA	NA	NA	NA	NA	NA	NA	NA	NA	NA	NA	NA	NA
CPSBB_TOM115	3	106.312	788.679	32.0887	32.1733	28.448	29.972	30.302	0.9316	0.8865	0.9468	0.723	0.6359	1.1369	0.0234	0.0317	0.548	0.0368	226.2	187	0.059	171.3	159.1	0.0024	0.0068	0	0.1025	0.0278	0	0.0464	0.5141	0.7592	0.8904	0.8874	0.8874	0.4222	120.909	67.0243	53.7431	82.1243	37.0319	23.9754	20.9627	41.1646	31.8474	0.5724	0.5563	0.2539
CPSBB_TOM116	3	156.419	1632.69	49.3607	49.53	36.4913	40.894	41.6638	0.8256	0.7393	0.8455	0.7461	0.6244	1.1951	0.0378	0.0781	0.5498	0.0746	256.8	221.5	0.1339	172.3	163.7	0	0	0	0.1564	0.0525	0	0.1265	0.4576	0.7137	0.8889	0.8889	0.7414	0.4496	140.358	95.8195	59.9231	94.2497	47.634	15.0862	32.6572	65.2052	35.9734	1.895	0.636	0.1992
CPSBB_TOM117	3	141.674	1367.29	35.1367	35.3907	47.6673	48.006	48.5627	1.3565	1.3566	1.3854	0.6145	0.6892	0.8916	0.0338	0.1019	0.4975	0.0079	175.7	131.3	0.0139	166	140.1	0	0	0.1773	0	0.0815	0.088	0	0.5732	0.7915	0.8889	0.8854	1.3576	0.3912	122.132	68.1994	53.4463	82.5953	37.6089	23.7474	22.1298	42.9806	32.4602	0.592	0.5406	0.2622
CPSBB_TOM118	3	82.5674	481.124	24.5533	24.638	24.2147	24.5533	24.8447	0.9966	0.9862	1.0064	0.6724	0.6138	1.0955	0.0236	0.0226	0.5201	0.0349	215.5	184.4	0.1451	160.4	142	0	0	0	0.1256	0.0392	0	0.0393	0.469	0.7889	0.8906	0.8872	0.9828	0.381	108.383	70.0212	39.2067	69.4528	35.7253	14.3347	28.8474	63.5766	32.2127	1.3409	0.5555	0.2515
CPSBB_TOM119	3	109.525	840.98	32.4273	32.766	30.5647	31.9193	32.755	0.9742	0.9426	1.0101	0.7311	0.5927	1.2335	0.0251	0.0264	0.5127	0.0318	219	188.1	0.0574	158	147.8	0	0	0	0.1845	0.0318	0	0.0952	0.4244	0.766	0.8889	0.8889	0.9474	0.4139	122.952	63.5033	48.0859	80.4377	36.3915	26.6364	24.0946	42.1316	35.9172	1.6133	0.6328	0.2026
CPSBB_TOM120	3	119.411	990.141	35.3907	35.3907	32.1733	34.544	35.1443	0.9761	0.9091	0.9954	0.7273	0.622	1.1692	0.0288	0.0286	0.5382	0.0405	235.9	192.3	0.05	176.1	156.8	0	0	0	0.1345	0.0326	0	0.0836	0.4706	0.7469	0.8915	0.8889	0.9102	0.4227	135.899	112.882	63.4596	93.8194	52.0324	2.0416	36.3101	86.7818	36.3675	0.9389	0.5563	0.252
CPSBB_TOM121	3	115.282	926.142	31.3267	31.496	34.798	36.2373	36.6231	1.1505	1.1108	1.1722	0.7297	0.6108	1.1947	0.0287	0.056	0.5157	0.0257	222.6	174.9	0.0474	163.2	142.2	0	0	0	0.1561	0.0555	0	0.0801	0.4556	0.7681	0.8889	0.8889	1.1081	0.4098	118.036	67.8985	50.5535	79.3034	36.6999	21.7138	22.6467	46.2047	31.3746	0.5551	0.556	0.2514
CPSBB_TOM123	3	184.707	2376.33	54.864	54.864	50.9693	53.34	53.519	0.9722	0.929	0.9741	0.7052	0.6404	1.1012	0.0205	0.0209	0.5388	0.0326	209.1	174.4	0.084	167.5	158.9	0	0	0	0.1238	0.0319	0	0.085	0.4778	0.7631	0.8889	0.8872	0.9266	0.4109	131.624	86.9183	58.7687	89.5993	43.9558	16.6923	28.0572	59.2499	32.6472	0.6438	0.6351	0.2016
CPSBB_TOM124	3	157.935	1745.74	43.18	43.18	49.8687	50.7153	50.9955	1.1745	1.1549	1.1833	0.602	0.651	0.9247	0.0177	0.0564	0.5119	0.0142	196.8	142.1	0.0187	163	149.1	0	0	0.1279	0	0.0309	0.0401	0	0.5109	0.786	0.8902	0.8868	1.152	0.3816	107.453	61.7556	44.6566	71.5425	33.3676	20.1353	21.7024	47.1452	29.6044	0.9244	0.558	0.251
CPSBB_TOM125	3	NA	NA	NA	NA	NA	NA	NA	NA	NA	NA	NA	NA	NA	NA	NA	NA	NA	NA	NA	NA	NA	NA	NA	NA	NA	NA	NA	NA	NA	NA	NA	NA	NA	NA	NA	NA	NA	NA	NA	NA	NA	NA	NA	NA	1.2709	0.6363	0.2013
CPSBB_TOM126	3	96.826	655.827	26.8393	26.8393	29.5487	30.734	31.5758	1.1451	1.1009	1.1802	0.7098	0.53	1.3393	0.0262	0.046	0.5097	0.0234	216.9	177.5	0.031	143.7	126.9	0	0	0	0.1569	0.0206	0	0.09	0.4518	0.768	0.891	0.8854	1.1032	0.3986	132.554	81.135	53.083	87.3581	42.5015	20.1976	29.596	55.6887	35.8311	0.8997	0.5556	0.2507
CPSBB_TOM127	3	110.903	848.02	30.1413	30.5647	34.2053	35.4753	35.65	1.1607	1.1348	1.1568	0.7051	0.5618	1.255	0.03	0.0531	0.4995	0.0324	221.7	174.2	0.0631	138.3	138.3	0	0	0	0.1534	0.0472	0	0.0967	0.463	0.7703	0.8895	0.8871	1.1338	0.3929	116.916	79.5413	48.9127	78.0352	39.7489	13.2032	27.9969	64.7517	30.954	1.1947	0.5849	0.234
CPSBB_TOM128	3	133.001	1194.61	39.7087	39.9627	33.8667	36.576	38.2326	0.9153	0.8529	0.9649	0.7804	0.6183	1.2621	0.0358	0.0419	0.5536	0.0568	253.2	204.5	0.0835	172.8	160.4	0	0	0	0.2093	0.0265	0	0.1334	0.419	0.7425	0.8939	0.8889	0.8556	0.436	125.399	71.8004	56.5345	85.6062	39.0714	23.4274	22.3946	43.7088	32.4093	0.8681	0.6338	0.2018
CPSBB_TOM129	3	199.887	2672.05	54.102	54.356	56.896	60.452	61.3144	1.1121	1.0516	1.1318	0.7793	0.5869	1.328	0.0377	0.0566	0.5374	0.0462	241.1	194.2	0.0894	163.7	146.3	0	0	0	0.2205	0.0592	0	0.2209	0.409	0.7518	0.8889	0.8874	1.051	0.424	140.404	74.1493	57.8852	93.2976	42.1211	28.718	26.2668	42.4475	38.9187	1.3282	0.529	0.2697
CPSBB_TOM131	3	278.633	3933.4	45.5507	47.4133	101.6	105.918	106.944	2.2339	2.2305	2.3478	0.9424	0.3773	2.4975	0.0651	0.2448	0.5175	0.0312	222.9	155.5	0.079	53.2	55.3	0.0009	0.342	0	0.417	0.0915	0	0.9132	0.2742	0.768	0.8897	0.8939	2.2326	0.4091	148.169	80.6166	66.9773	101.231	45.0954	29.0458	24.4365	40.0742	37.9579	1.6337	0.5586	0.25
CPSBB_TOM132	3	123.876	1048.66	35.2213	35.56	37.9307	40.64	40.7473	1.1429	1.0769	1.1653	0.6659	0.3029	2.1984	0.0238	0.0351	0.4403	0.0116	197.1	172.8	0.0616	88.1	118.8	0.0012	0.1029	0	0.2239	0.0889	0	0.1911	0.4229	0.7474	0.8905	0.8861	1.0783	0.3619	134.754	69.5761	53.6363	88.6299	39.9496	28.6881	25.9442	42.1247	38.6796	2.284	0.5855	0.2302
CPSBB_TOM133	3	132.375	1211.67	38.1	38.5233	36.1527	38.354	38.8648	0.9956	0.9489	1.0201	0.7311	0.6911	1.0579	0.0332	0.0332	0.5617	0.0353	220.1	187.2	0.0582	168.2	163.3	0	0	0	0.1523	0.0717	0	0.0483	0.4415	0.7522	0.8901	0.8854	0.9444	0.4313	128.977	64.7051	51.9355	85.0721	37.792	28.9586	23.6049	39.1843	37.3603	1.6676	0.5721	0.2418
CPSBB_TOM134	3	NA	NA	NA	NA	NA	NA	NA	NA	NA	NA	NA	NA	NA	NA	NA	NA	NA	NA	NA	NA	NA	NA	NA	NA	NA	NA	NA	NA	NA	NA	NA	NA	NA	NA	NA	NA	NA	NA	NA	NA	NA	NA	NA	NA	NA	NA	NA
CPSBB_TOM135	3	NA	NA	NA	NA	NA	NA	NA	NA	NA	NA	NA	NA	NA	NA	NA	NA	NA	NA	NA	NA	NA	NA	NA	NA	NA	NA	NA	NA	NA	NA	NA	NA	NA	NA	NA	NA	NA	NA	NA	NA	NA	NA	NA	NA	NA	NA	NA
CPSBB_TOM136	3	214.132	2423.81	35.306	40.8093	71.2893	79.5867	81.1764	1.9502	2.0192	2.317	0.8849	0.5947	1.4879	0.0682	0.2317	0.4905	0.039	246.6	152.3	0.1165	81.2	87.1	0.0029	0.2173	0	-0.001	0.3313	0	0.4682	0.6617	0.7157	0.866	0.9081	2.0241	0.4818	139.043	76.9474	61.4719	94.3419	42.5985	26.7649	24.2515	42.1795	36.1178	NA	NA	NA
CPSBB_TOM137	3	122.21	1027.1	37.1687	37.338	32.258	35.052	35.5844	0.9388	0.8679	0.9617	0.6606	0.6105	1.0821	0.0215	0.0459	0.4767	0.0362	227.6	191.6	0.0669	162.7	154.1	0	0	0	0.1337	0.1255	0	0.1182	0.4589	0.7361	0.8915	0.8889	0.8686	0.4168	156.087	89.2126	56.7306	100.155	48.1237	26.4014	35.9736	53.7247	44.6222	1.2697	0.8045	0.102
CPSBB_TOM138	3	NA	NA	NA	NA	NA	NA	NA	NA	NA	NA	NA	NA	NA	NA	NA	NA	NA	NA	NA	NA	NA	NA	NA	NA	NA	NA	NA	NA	NA	NA	NA	NA	NA	NA	NA	NA	NA	NA	NA	NA	NA	NA	NA	NA	3.9139	0.7179	0.1458
CPSBB_TOM139	3	127.368	1098.97	32.512	33.4433	41.148	42.2487	42.8863	1.2633	1.2656	1.3365	0.7188	0.5495	1.3081	0.0396	0.0829	0.4792	0.0192	193.9	160	0.0532	131.9	117.8	0	0	0	0.225	0.1057	0	0.1927	0.3828	0.7791	0.892	0.8879	1.268	0.3918	130.879	67.3957	49.7899	85.0045	38.7466	27.8788	26.5344	43.5847	38.4877	1.088	0.5688	0.244
CPSBB_TOM140	3	123.768	1064.89	33.1893	33.6127	38.608	39.2853	39.761	1.1688	1.1633	1.2011	0.6709	0.6352	1.0562	0.0213	0.0591	0.4956	0.0194	190.5	155.8	0.0137	168.4	151.2	0	0	0	0.0665	0.0613	0	0.0816	0.5582	0.7862	0.8922	0.8878	1.1667	0.3996	132.687	104.882	59.2093	90.3039	49.2732	5.2449	35.0471	81.4888	35.4374	0.6474	0.5994	0.2229
CPSBB_TOM141	3	NA	NA	NA	NA	NA	NA	NA	NA	NA	NA	NA	NA	NA	NA	NA	NA	NA	NA	NA	NA	NA	NA	NA	NA	NA	NA	NA	NA	NA	NA	NA	NA	NA	NA	NA	NA	NA	NA	NA	NA	NA	NA	NA	NA	NA	NA	NA
CPSBB_TOM142	3	176.51	2076.25	53.9327	54.102	41.8253	47.0747	48.375	0.8701	0.7755	0.8984	0.7849	0.6436	1.2195	0.0408	0.0669	0.5595	0.0738	238	222.2	0.1428	174.4	159.8	0	0	0	0.1476	0.0875	0	0.1605	0.473	0.7099	0.8894	0.8874	0.7756	0.4573	139.498	81.3487	61.9143	94.7794	43.7878	24.1867	25.597	46.6226	35.2165	2.1681	0.6657	0.179
CPSBB_TOM143	3	98.3805	645.877	24.2147	24.638	32.258	32.258	33.8125	1.3093	1.3322	1.4012	0.6713	0.6923	0.9697	0.0361	0.1033	0.5105	0.0238	193.4	151.2	0.0214	167.3	148.6	0	0	0.1847	0	0.0477	0.0783	0	0.5748	0.8	0.8889	0.8889	1.3333	0.3958	124.38	63.1197	51.8714	82.8837	36.5991	27.8723	21.7823	38.0077	35.3742	1.0285	0.5535	0.2529
CPSBB_TOM144	3	81.4812	472.465	24.384	24.4687	23.7067	24.2147	25.1739	0.9896	0.9722	1.036	0.7014	0.5729	1.2242	0.016	0.0163	0.5159	0.0087	171.5	168.4	0.0162	171.8	140.4	0	0	0	0.1457	0.0173	0	0.0429	0.458	0.786	0.8924	0.8889	0.9739	0.3861	111.682	56.8292	45.5116	73.8993	32.8395	25.4796	20.3994	38.6814	32.6396	1.552	0.555	0.2531
CPSBB_TOM145	3	176.967	1875.19	38.7773	40.64	58.8433	64.6853	66.0059	1.5917	1.5175	1.7059	0.8319	0.2511	3.313	0.0521	0.1503	0.397	0.0151	355.2	163.9	0.0123	77.7	72.3	0.0012	0.3055	0	0.3304	0.2265	0	0.5898	0.3757	0.7261	0.8921	0.8656	1.5137	0.3912	131.747	76.3372	46.0237	83.6548	40.9983	22.4059	32.3607	55.3021	39.3604	2.2125	0.5571	0.2511
CPSBB_TOM146	3	191.64	2480.46	57.5733	57.912	48.6833	53.5093	54.0342	0.924	0.8456	0.9399	0.7206	0.6147	1.1722	0.0305	0.0389	0.5374	0.0658	247	199.9	0.0864	169.4	155.1	0	0	0	0.1561	0.0476	0	0.1532	0.443	0.7258	0.8893	0.8859	0.8419	0.4345	136.792	62.4403	49.0605	87.4255	38.5564	33.5076	27.19	39.0579	43.1515	1.0229	0.5923	0.2315
CPSBB_TOM147	3	179.867	2066.5	58.2507	59.8593	38.4387	44.958	47.2376	0.7511	0.6599	0.8055	0.7369	0.5436	1.3556	0.0496	0.107	0.4993	0.0879	274.3	229.4	0.1299	168.9	149.4	0	0	0	0.22	0.1039	0	0.2296	0.3861	0.683	0.8894	0.8873	0.6582	0.4576	159.186	74.7785	58.4218	102.393	45.4608	36.4572	31.2255	40.5799	48.0017	NA	NA	NA
CPSBB_TOM148	3	217.834	3167.43	60.198	61.8067	61.5527	67.31	66.7714	1.089	1.0225	1.1139	0.7384	0.5105	1.4463	0.0462	0.0573	0.4727	0.0561	246.5	207.9	0.101	145	126	0	0	0	0.1975	0.1955	0	0.3384	0.4	0.7305	0.9006	0.8869	1.0211	0.4144	158.969	93.5971	56.7578	101.518	49.6807	25.022	38.0991	56.7046	45.5811	1.6035	0.7523	0.1323
CPSBB_TOM149	3	182.216	2113.02	42.5873	42.7567	68.4953	69.6807	70.3956	1.6297	1.6083	1.6562	0.5129	0.3658	1.4022	0.0394	0.144	0.397	0	144	98.8	0	85.4	100.8	0.0007	0.0826	0	0.1318	0.0859	0	0.162	0.4775	0.7859	0.891	0.8886	1.615	0.3115	133.695	115.481	70.8005	96.2332	52.715	0.0149	32.2912	89.9736	32.2912	0.7003	0.5869	0.233
CPSBB_TOM150	3	91.4704	586.795	25.908	25.9927	28.2787	28.5327	29.4747	1.0977	1.0915	1.112	0.6503	0.6176	1.0529	0.0188	0.0322	0.5219	0.0184	336.8	163.1	0.037	160.9	142.2	0	0	0	0.1218	0.0231	0	0.0343	0.4748	0.7917	0.8896	0.8867	1.0902	0.3773	116.639	63.4644	49.3588	78.0216	35.4458	23.7663	21.5952	42.2598	32.1122	0.8394	0.6303	0.2045
CPSBB_TOM151	3	95.4933	647.368	28.2787	28.3633	27.2627	27.8553	29.8534	0.9821	0.9641	1.0557	0.7126	0.6377	1.1174	0.0184	0.0182	0.5402	0.0015	190.1	174.85	0.002	173.6	154.7	0	0	0	0.1227	0.0179	0	0.0359	0.4742	0.7805	0.8889	0.8858	0.9624	0.4078	134.807	119.909	69.0855	95.9795	54.2013	-2.5028	35.4727	94.0358	35.5608	1.0441	0.5567	0.2525
CPSBB_TOM152	3	105.2	697.224	21.5053	21.844	38.2693	38.4387	39.3884	1.7597	1.7795	1.8315	0.7402	0.7008	1.0562	0.0523	0.1854	0.5155	0.0178	173.4	129.2	0.0224	147.8	117.2	0	0	0.1484	0	0.0706	0.1246	0	0.5463	0.7947	0.8889	0.8889	1.7822	0.4128	122.259	60.2322	48.9417	80.4503	35.4286	28.4917	22.167	37.8835	36.0992	0.749	0.5831	0.2331
CPSBB_TOM153	3	40.5846	105.147	12.1073	12.2767	10.3293	10.7527	12.698	0.8759	0.8531	1.0821	0.7343	0.6084	1.2069	0.0216	0.0452	0.5373	0.0219	198.6	176.8	0.0423	167.6	156.3	0	0	0	0.1597	0.0077	0	0.021	0.4625	0.8095	0.9533	0.8793	0.9273	0.3992	92.7246	97.6072	59.4988	74.4368	42.6766	-10.0314	24.4135	112.338	26.3941	1.2004	0.5754	0.2343
CPSBB_TOM155	3	59.5495	231.354	17.78	18.034	15.494	16.0867	18.1293	0.892	0.8714	1.0341	0.7143	0.6476	1.1029	0.0227	0.0419	0.5371	0.0213	207.1	174.8	0.031	168.6	153.6	0	0	0	0.1549	0.0242	0	0.0276	0.4502	0.7619	0.8889	0.8727	0.8571	0.4113	86.9866	91.6169	58.2003	71.3824	40.0389	-9.0947	21.4925	112.936	23.3375	2.3863	0.6064	0.2197
CPSBB_TOM156	3	56.0105	223.641	16.8487	17.018	16.5947	16.5947	18.4729	0.9751	0.9849	1.0963	0.6884	0.608	1.1322	0.0122	0.0125	0.5191	0.0051	8.1	158.3	0.0019	163.7	146.3	0	0	0	0.1308	0.0104	0	0.0146	0.4847	0.8	0.8914	0.8864	0.9873	0.3795	91.3923	93.6559	63.0111	74.5778	41.2148	-7.5136	19.9088	110.676	21.2794	1.2179	0.5924	0.2257
CPSBB_TOM158	3	66.937	284.121	20.7433	20.9973	15.5787	17.018	18.1082	0.8105	0.751	0.8801	0.7388	0.5796	1.2746	0.0332	0.0803	0.5426	0.0595	213.9	208.1	0.1367	8	155.3	0.0066	0.0141	0	0.1776	0.0192	0	0.0495	0.4338	0.73	0.8848	0.8902	0.7604	0.4445	95.7671	97.5452	66.2625	78.3531	42.9801	-7.539	20.411	110.272	21.7588	1.5061	0.6089	0.2171
CPSBB_TOM159	3	46.3189	150.631	14.478	14.478	12.2767	12.7	15.2261	0.8772	0.848	1.064	0.7135	0.6316	1.1296	0.0218	0.0451	0.5422	0.0267	213.4	1.1	0.0366	6.6	163	0.0043	0.0067	0	0.1404	0.0052	0	0.0128	0.4467	0.7651	0.8906	0.8769	0.8382	0.4205	94.8386	102.016	60.9288	77.0379	44.2869	-11.6558	25.8131	114.301	28.3227	1.8628	0.5744	0.2402
CPSBB_TOM160	3	50.8944	176.229	15.9173	16.002	13.462	13.8007	15.8588	0.8624	0.8457	1.0016	0.7181	0.5691	1.2617	0.0238	0.0543	0.5227	0	2.1	179.7	0.0016	166.6	153.1	0	0	0	0.1485	0.0153	0	0.0334	0.4601	0.9753	1	1	0.8495	0.0611	94.9349	98.326	67.4935	78.6467	43.156	-8.2066	19.8203	112.492	21.4521	1.6128	0.6094	0.2134
CPSBB_TOM161	3	62.0073	238.071	20.4047	20.4893	15.4093	15.8327	17.6909	0.7727	0.7552	0.8706	0.7593	0.6307	1.2039	0.0322	0.0878	0.5585	0.0187	202.4	188.1	0.04	176.7	160	0	0.0093	0	0.1599	0.0071	0	0.0339	0.4492	0.7742	0.8889	0.8834	0.75	0.3462	106.374	110.134	76.4081	88.1894	48.4838	-8.9312	21.5444	112.516	23.3222	2.2802	0.5506	0.2475
CPSBB_TOM162	3	46.5994	151.462	14.3933	14.478	13.1233	13.208	15.0034	0.9123	0.9118	1.0992	0.7235	0.5353	1.3516	0.0226	0.0363	0.5026	0.0096	157.9	1.1	0.0019	186	160.4	0.0175	0.0312	0	0.1243	0.0184	0	0.0313	0.5256	0.7871	0.8905	0.8777	0.8971	0.3832	117.141	110.671	74.064	90.0447	49.6172	-4.4213	25.0004	100.029	25.3884	1.5515	0.5487	0.2591
CPSBB_TOM163	3	47.8549	161.993	14.9013	14.9013	13.208	13.462	16.3032	0.9034	0.8864	1.1003	0.6364	0.6705	0.9492	0.0233	0.0411	0.5383	0.0229	215	160.8	0.0438	8	175.9	0.0133	0.0345	0.1509	0	0.0192	0.0192	0	0.5157	0.7848	0.8921	0.8857	0.8857	0.3967	105.557	109.339	63.4306	81.5546	47.869	-10.7865	29.4533	110.114	31.3663	3.4223	0.5478	0.2454
CPSBB_TOM166	3	70.3613	339.261	22.2673	22.4367	17.526	18.3727	20.2849	0.8189	0.7871	0.9144	0.7681	0.6578	1.1676	0.0307	0.0664	0.5691	0.0369	216	191.4	0.0604	178	159.2	0	0	0	0.175	0.0085	0	0.0486	0.4378	0.7593	0.8913	0.8817	0.7885	0.4339	87.8977	87.5237	62.6559	71.8415	38.9126	-5.0094	16.4545	106.932	17.2002	1.6355	0.5536	0.254
CPSBB_TOM167	3	47.2186	161.175	13.97	14.0547	14.3933	14.478	16.6466	1.0301	1.0303	1.1396	0.6424	0.5818	1.1042	0.0079	0.0167	0.4947	0	168.7	148.3	0	163.6	149.9	0	0	0	0.1057	0.0128	0	0.0145	0.4912	0.8	0.8947	0.8889	1.0462	0.3824	115.146	49.473	34.7615	70.5394	31.4675	30.7054	26.5418	40.8402	40.5868	1.2231	0.5469	0.2596
CPSBB_TOM168	3	64.6946	300.523	19.304	19.304	19.558	19.7273	21.2233	1.0219	1.0132	1.1091	0.6272	0.6053	1.0362	0.0112	0.0306	0.4669	0	174.6	154.8	0	172.2	153.5	0	0	0	0.1	0.0503	0	0.0509	0.5021	0.7931	0.8889	0.8889	1.011	0.3726	110.502	69.5335	43.6102	72.5234	35.8813	16.1996	26.0607	58.1346	30.6853	1.2147	0.5522	0.2553
CPSBB_TOM169	3	69.1554	312.444	22.098	22.2673	17.6107	18.3727	19.8815	0.8251	0.7969	0.9031	0.7739	0.6092	1.2704	0.033	0.0717	0.5365	0.0161	212.5	189.3	0.028	156.9	152.5	0	0	0	0.1852	0.0359	0	0.0576	0.4424	0.7685	0.8925	0.8877	0.7981	0.3778	111.537	112.138	76.2258	89.587	49.4822	-7.7435	23.4353	108.285	24.6815	1.2078	0.5517	0.2568
CPSBB_TOM170	3	51.4144	187.276	15.4093	15.494	15.3247	15.4093	17.7033	0.9945	0.9945	1.1551	0.6319	0.5824	1.0849	0.0158	0.018	0.4958	0.0027	5.9	165.6	0.0222	166.5	143.7	0	0	0.1249	0	0.018	0.0173	0	0.5055	0.7956	0.8889	0.8889	1	0.3766	118.169	57.1718	41.6693	75.2206	33.9581	27.7891	25.0502	42.0327	37.4132	0.6322	0.5494	0.2542
CPSBB_TOM171	3	47.2151	157.484	15.5787	15.5787	11.8533	12.2767	12.9715	0.788	0.7609	0.8371	0.7337	0.625	1.1739	0.0307	0.077	0.545	0.0103	195.5	185.8	0.0023	173.3	165.6	0.0041	0.0246	0	0.1201	0.0189	0	0.015	0.4828	0.7778	0.896	0.8889	0.7671	0.4154	126.953	66.3701	46.1414	81.456	37.7324	26.3561	27.6812	46.4048	38.2216	0.9089	0.5901	0.2329
CPSBB_TOM172	3	47.1861	154.473	15.3247	15.3247	11.5993	12.2767	13.8994	0.8011	0.7569	0.912	0.6906	0.7017	0.9843	0.0315	0.076	0.5498	0.0552	219.5	3.3	0.0882	179.6	167.9	0	0.0135	0.1301	0	0.0126	0.0139	0	0.5103	0.75	0.8926	0.878	0.75	0.4332	91.3937	96.4186	55.2565	71.6186	42.1704	-10.4911	26.4174	111.659	28.4243	2.1809	0.5518	0.2558
CPSBB_TOM175	3	69.6173	341.526	21.5053	21.59	18.4573	19.4733	21.7457	0.902	0.8583	1.0151	0.748	0.5866	1.2752	0.0248	0.0419	0.5402	0.037	215.9	190.5	0.0405	161.8	150.8	0	0	0	0.1717	0.0139	0	0.0526	0.4478	0.7598	0.8923	0.8878	0.8614	0.4206	104.4	109.958	75.3626	87.6089	48.1497	-9.9161	21.8618	114.398	24.0056	0.8084	0.5835	0.255
CPSBB_TOM176	3	57.9688	238.508	18.3727	18.4573	15.494	15.5787	19.1615	0.844	0.8433	1.0429	0.7465	0.6221	1.2	0.0249	0.0563	0.5603	0	1.1	3.1	0.0048	165.3	159	0	0	0	0.1565	0.0189	0	0.0247	0.4511	0.7869	0.8889	0.878	0.8372	0.4153	91.4733	94.5099	61.0978	73.9799	41.5613	-8.2306	21.6099	110.85	23.1242	2.091	0.5804	0.2363
CPSBB_TOM177	3	53.1078	202.229	16.1713	16.1713	15.3247	15.5787	17.3854	0.9634	0.9476	1.0753	0.6545	0.6126	1.0684	0.0217	0.0256	0.5224	0.0054	192.7	172.5	0.0064	169.1	153.4	0	0	0.0813	0	0.0245	0.0245	0	0.462	0.7869	0.8889	0.8889	0.9474	0.3906	122.688	53.0432	40.802	76.9365	33.8079	32.3117	25.7369	38.5381	41.309	1.0913	0.5765	0.236
CPSBB_TOM178	3	48.4005	162.093	15.5787	15.6633	12.0227	12.6153	14.9612	0.8054	0.7717	0.9656	0.7772	0.6087	1.2768	0.0324	0.078	0.5575	0.0134	199.1	186.5	0.0084	169.7	157.9	0	0	0	0.1934	0.0129	0	0.0349	0.4161	0.7568	0.8889	0.8819	0.7671	0.432	105.775	107.168	75.8594	86.5909	47.3354	-7.303	20.3647	109.728	21.6346	3.2466	0.5493	0.2571
CPSBB_TOM179	3	51.7651	192.365	16.1713	16.1713	14.8167	14.986	15.8418	0.9267	0.9162	1.0061	0.6806	0.5707	1.1927	0.0157	0.0292	0.5135	0.0141	166.2	168.7	0.0171	163.8	151.9	0	0	0	0.1279	0.0175	0	0.0261	0.4802	0.7841	0.8903	0.879	0.9079	0.3861	117.972	64.4083	40.4624	74.5575	35.6974	22.9801	28.3423	50.9647	36.488	1.6881	0.5755	0.24
CPSBB_TOM180	3	62.9772	271.705	20.32	20.574	15.0707	16.002	17.9242	0.7778	0.7417	0.8748	0.7833	0.6333	1.2368	0.0348	0.0863	0.5588	0.0317	216.8	195.6	0.0372	1.2	162.1	0	0.0077	0	0.1652	0.012	0	0.0453	0.455	0.7553	0.8931	0.8875	0.7396	0.4351	98.713	104.171	67.8262	81.6407	45.4809	-10.0325	23.1011	113.475	25.1855	2.1293	0.5505	0.2538
CPSBB_TOM181	3	48.7051	166.322	14.6473	14.732	13.8007	14.1393	15.0749	0.9598	0.9422	1.0351	0.6532	0.6127	1.066	0.0161	0.0204	0.4956	0.021	209.1	165.7	0.0284	174.8	148	0	0.0091	0	0.0928	0.0189	0	0.0167	0.521	0.7711	0.8889	0.8767	0.9412	0.4107	117.265	52.4785	40.028	74.0194	32.6506	30.2035	24.3943	38.9266	38.8244	1.3863	0.5479	0.2533
CPSBB_TOM182	3	48.7426	170.193	14.986	15.0707	13.8007	14.1393	14.8011	0.9382	0.9209	0.9932	0.7458	0.5424	1.375	0.0244	0.0319	0.5173	0.006	355.2	4.3	0.0038	172.9	143.8	0	0	0	0.2066	0.0156	0	0.0455	0.4132	0.7711	0.8889	0.8767	0.9143	0.4072	126.906	60.3929	43.1329	80.0169	36.2848	29.8181	27.7066	42.8979	40.7035	2.8416	0.5759	0.2376
CPSBB_TOM183	3	26.2944	47.4336	8.2127	8.382	7.112	7.366	10.4175	0.8788	0.866	1.3087	0.6186	0.5979	1.0345	0.0211	0.0439	0.4983	0.0172	194.1	171.2	0.0393	176.6	156.3	0.003	0.0317	0.0785	0	0.0117	0.0077	0	0.4598	0.7674	0.8919	0.88	0.8684	0.4046	115.507	115.527	68.7733	87.8802	50.9063	-9.2524	30.5086	106.871	31.8808	2.761	0.5261	0.2621
CPSBB_TOM184	3	63.4973	278.96	20.32	20.4047	16.3407	17.018	18.1869	0.834	0.8042	0.8987	0.7083	0.575	1.2319	0.0267	0.0623	0.5237	0.0224	202.8	0.9	0.0488	168.2	164.3	0.0036	0.0105	0	0.1632	0.0234	0	0.0417	0.4527	0.76	0.8889	0.8786	0.7917	0.411	95.099	98.4789	62.988	76.959	43.2032	-8.8101	22.9974	110.962	24.6272	1.9656	0.5501	0.2551
CPSBB_TOM185	3	68.1925	319.476	22.0133	22.098	18.034	18.796	21.5532	0.8506	0.8192	0.9828	0.4692	0.6115	0.7673	0.0285	0.0735	0.4696	0.0186	200.4	178.8	0.0395	165.5	160.6	0	0	0.1107	0	0.0756	0.0632	0	0.4865	0.7602	0.8889	0.8796	0.8077	0.3842	107.789	108.276	74.6814	87.2029	47.904	-7.2612	21.9761	108.284	23.1446	2.6663	0.5537	0.253
CPSBB_TOM186	3	60.3961	261.519	18.796	18.796	16.9333	17.272	21.2606	0.9189	0.9009	1.1362	0.6802	0.5991	1.1353	0.0161	0.0304	0.5102	0.0074	188	164.9	0.0069	1.6	159.8	0	0.0074	0	0.129	0.0226	0	0.0213	0.4804	0.7882	0.8939	0.8889	0.9091	0.3938	117.335	118.513	86.8278	97.3569	52.2358	-7.4309	20.491	109.933	21.7967	3.0452	0.5525	0.2511
CPSBB_TOM188	3	74.3055	392.752	21.9287	22.0133	20.9973	21.5053	22.4447	0.9769	0.9575	1.0275	0.7683	0.61	1.2595	0.0355	0.0369	0.567	0.0079	5.5	172.8	0.0055	174.2	163.7	0	0	0	0.1909	0.0479	0	0.0582	0.4331	0.7826	0.8919	0.8879	0.9612	0.4153	108.187	88.1611	51.2739	75.0405	41.1871	3.1596	28.1606	83.5982	28.3373	0.937	0.5503	0.2515
CPSBB_TOM189	3	144.098	1459.47	44.1113	44.3653	38.9467	40.0473	41.1927	0.9027	0.8829	0.9378	0.7562	0.6238	1.2123	0.0247	0.0364	0.5375	0.0243	204.6	179	0.037	168.5	153.4	0	0	0	0.1785	0.0406	0	0.1027	0.4313	0.7797	0.891	0.8889	0.8846	0.4094	139.313	64.1067	49.5535	88.8775	39.4017	33.618	28.034	39.8247	43.773	1.3958	0.5721	0.2423
CPSBB_TOM191	3	51.5171	169.233	15.3247	15.5787	13.1233	13.716	15.5269	0.8804	0.8564	1.0188	0.6851	0.6464	1.0598	0.0308	0.0471	0.5157	0.0345	211.8	167.3	0.0441	162.2	160.1	0.0123	0.0254	0.1255	0	0.0271	0.019	0	0.5494	0.7578	0.8971	0.8777	0.8472	0.4155	96.7489	99.3115	60.2475	75.601	43.686	-8.9135	25.1624	109.506	26.6945	2.7328	0.549	0.2557
CPSBB_TOM192	3	53.5541	199.878	16.51	16.51	14.3087	14.732	16.4352	0.8923	0.8667	1.0006	0.6872	0.6718	1.0229	0.0241	0.0447	0.5358	0.0347	210.8	0.5	0.0387	162.8	163	0.009	0.0387	0.0892	0	0.0172	0.018	0	0.477	0.7746	0.8933	0.8816	0.8701	0.4187	128.796	56.3065	43.709	81.1765	35.7106	33.1563	26.6768	38.8194	42.5558	1.3046	0.5612	0.2471
CPSBB_TOM193	3	49.4986	169.792	15.494	15.6633	12.954	13.5467	14.6729	0.8649	0.8361	0.9522	0.6667	0.6557	1.0167	0.0237	0.0591	0.5182	0.0281	200.5	176.8	0.0464	173.4	162.4	0	0	0.0928	0	0.033	0.0295	0	0.4625	0.7547	0.8889	0.8759	0.8333	0.427	92.264	96.6422	62.0859	75.5482	42.2074	-9.2998	22.1151	112.808	23.9909	1.5103	0.6087	0.2126
CPSBB_TOM001	4	206.666	2934.67	64.262	64.6007	53.1707	56.896	56.8796	0.8807	0.8274	0.8914	0.7299	0.585	1.2477	0.0291	0.0514	0.525	0.0536	224.7	205.8	0.1324	169.8	148.2	0	0	0	0.1671	0.0511	0	0.1889	0.4598	0.7481	0.8901	0.8885	0.8284	0.4164	112.067	51.0756	39.6644	71.3725	31.2643	28.7334	22.623	38.2148	36.5706	1.0048	0.6411	0.2003
CPSBB_TOM002	4	325.782	6679.79	101.939	102.531	68.58	81.1107	83.3973	0.7911	0.6728	0.8178	0.8189	0.6221	1.3164	0.0555	0.1052	0.5652	0.1013	245.9	248.1	0.2407	172.7	168.8	0	0	0	0.2016	0.1306	0	0.4377	0.4259	0.6771	0.8913	0.8889	0.6736	0.4746	141.655	66.0091	49.3041	89.8593	40.4053	33.3117	30.0351	42.039	44.8529	NA	NA	NA
CPSBB_TOM003	4	NA	NA	NA	NA	NA	NA	NA	NA	NA	NA	NA	NA	NA	NA	NA	NA	NA	NA	NA	NA	NA	NA	NA	NA	NA	NA	NA	NA	NA	NA	NA	NA	NA	NA	NA	NA	NA	NA	NA	NA	NA	NA	NA	NA	NA	NA	NA
CPSBB_TOM004	4	NA	NA	NA	NA	NA	NA	NA	NA	NA	NA	NA	NA	NA	NA	NA	NA	NA	NA	NA	NA	NA	NA	NA	NA	NA	NA	NA	NA	NA	NA	NA	NA	NA	NA	NA	NA	NA	NA	NA	NA	NA	NA	NA	NA	NA	NA	NA
CPSBB_TOM005	4	260.394	3777.91	87.884	88.0533	42.418	53.848	56.9676	0.6115	0.4827	0.6482	0.8237	0.6859	1.2008	0.0802	0.2015	0.6063	0.1431	195.6	249.5	0.4924	0	166.95	0.0437	0.0743	0	0.1793	0.0938	0	0.2633	0.4654	0.6299	0.8889	0.8889	0.4819	0.5052	149.709	78.9711	55.2502	96.5746	45.0754	29.4236	32.8064	48.1114	44.0682	NA	NA	NA
CPSBB_TOM006	4	268.648	4687.61	81.4493	81.4493	63.8387	70.358	70.9493	0.8638	0.7838	0.872	0.6933	0.711	0.9751	0.038	0.0631	0.5637	0.0628	241	212.9	0.114	170.3	169.3	0	0	0.118	0	0.1503	0.1136	0	0.5018	0.7253	0.8892	0.8879	0.7839	0.4447	136.626	59.2256	44.1668	85.0679	37.7213	34.9394	29.6335	40.3027	45.8138	NA	NA	NA
CPSBB_TOM007	4	256.489	4459	77.47	77.724	66.6327	71.12	71.9949	0.915	0.8601	0.9303	0.6962	0.6536	1.0652	0.0254	0.0387	0.5435	0.0417	237.6	198.1	0.0787	163.2	157.6	0	0	0	0.1369	0.0625	0	0.1096	0.4643	0.7485	0.8908	0.887	0.8603	0.4212	170.944	124.18	58.821	108.125	59.4042	11.4662	50.0777	77.1034	51.3736	2.057	0.6203	0.2119
CPSBB_TOM008	4	NA	NA	NA	NA	NA	NA	NA	NA	NA	NA	NA	NA	NA	NA	NA	NA	NA	NA	NA	NA	NA	NA	NA	NA	NA	NA	NA	NA	NA	NA	NA	NA	NA	NA	NA	NA	NA	NA	NA	NA	NA	NA	NA	NA	NA	NA	NA
CPSBB_TOM009	4	338.43	6140.99	106.849	109.051	57.7427	75.946	78.8844	0.6964	0.5404	0.7371	0.809	0.5674	1.426	0.0866	0.1743	0.5123	0.0904	232.5	230.1	0.3381	182.6	169.433	0.0298	0.0048	0	0.2269	0.543	0	0.4735	0.3913	0.6071	0.8718	0.8846	0.5397	0.4973	176.971	170.262	101.054	131.037	73.6898	-10.1603	44.3303	102.909	45.4797	NA	NA	NA
CPSBB_TOM010	4	288.889	5156.07	90.8473	92.6253	58.2507	72.136	72.0716	0.7788	0.6412	0.7889	0.8164	0.5219	1.5643	0.0625	0.1142	0.5223	0.1338	298.7	253.2	0.2694	208.7	157.8	0.0386	0.0065	0	0.2433	0.19	0	0.4587	0.4131	0.6463	0.89	0.8842	0.6425	0.4859	140.572	69.423	53.2621	91.1994	40.8716	31.2333	27.8272	41.6993	41.8314	NA	NA	NA
CPSBB_TOM011	4	148.491	1474.84	48.4293	48.768	33.6127	37.338	37.984	0.7656	0.6941	0.7857	0.7605	0.6346	1.1983	0.0451	0.0996	0.5537	0.0726	237.9	222.8	0.1882	180	170.1	0	0.0076	0	0.1393	0.0654	0	0.1314	0.4762	0.7182	0.8901	0.8852	0.693	0.4499	120.996	57.8706	39.7084	75.6213	34.5734	28.5084	27.7536	44.2314	39.7868	NA	NA	NA
CPSBB_TOM012	4	148.968	1513.34	39.2853	39.37	43.3493	45.974	46.5284	1.1677	1.1034	1.1869	0.7716	0.6379	1.2095	0.0364	0.0576	0.5669	0.0479	249.4	183.3	0.0924	168.5	144.2	0	0	0	0.094	0.0704	0	0.1036	0.5322	0.7528	0.8889	0.887	1.1027	0.4384	126.338	57.5742	42.2096	79.2939	35.3079	31.2749	27.1284	40.9389	41.4013	NA	NA	NA
CPSBB_TOM013	4	203.625	2652.55	55.118	55.2027	55.9647	59.0127	61.0406	1.069	1.0154	1.1006	0.7281	0.6559	1.1101	0.0367	0.0435	0.5397	0.0376	239.7	195.5	0.0364	164.33	159.8	0.0146	0.045	0	0.1357	0.0951	0	0.1359	0.4692	0.7586	0.8904	0.8874	1.0154	0.4172	127.06	57.1066	42.302	79.6918	35.421	31.8085	27.3794	40.7204	41.9691	1.3572	0.5143	0.2814
CPSBB_TOM014	4	226.059	3384.89	69.342	71.4587	57.404	61.2987	62.4207	0.8578	0.8278	0.9167	0.812	0.464	1.75	0.0473	0.0674	0.5086	0.0518	238.1	204.9	0.1262	151.1	125.8	0	0	0	0.2873	0.1077	0	0.3785	0.3729	0.7497	0.89	0.8885	0.8287	0.4104	134.29	57.1516	41.8116	82.8661	36.8973	34.8658	29.939	40.6525	45.9562	1.3868	0.5889	0.2314
CPSBB_TOM015	4	161.054	1739.07	42.672	42.926	46.6513	49.6147	50.1211	1.1558	1.0933	1.1769	0.7798	0.621	1.2556	0.0393	0.058	0.5587	0.036	251.8	186.1	0.0658	171.3	146.6	0	0	0	0.1823	0.0666	0	0.1482	0.442	0.7521	0.8889	0.8871	1.0945	0.4274	140.49	68.5362	48.9228	89.1398	40.7241	31.3884	30.8359	44.4912	44.0009	2.2963	0.5584	0.2509
CPSBB_TOM016	4	186.635	2420.07	55.2873	55.7953	50.9693	53.4247	54.5887	0.9575	0.9219	0.9889	0.7458	0.5896	1.2649	0.0272	0.0281	0.5278	0.0428	222.1	190	0.0591	171.9	154.8	0	0	0	0.1717	0.0482	0	0.1612	0.4532	0.7619	0.8905	0.8872	0.9231	0.4193	102.872	56.2754	42.7273	68.4994	31.0157	21.1868	19.6456	42.8384	28.8934	NA	NA	NA
CPSBB_TOM017	4	280.543	4564.89	94.996	95.1653	46.99	61.8067	64.704	0.6495	0.4947	0.6811	0.7326	0.6613	1.1078	0.0749	0.1872	0.5205	0.1192	262.2	268.1	0.242	3.2	174.4	0.036	0.0686	0.0913	0	0.3765	0.3158	0	0.4781	0.6063	0.8893	0.8858	0.4933	0.5116	146.095	70.1168	49.6381	92.1182	42.1577	32.7785	32.3079	44.5858	46.0242	2.1738	0.7185	0.1505
CPSBB_TOM018	4	186.451	2387.11	55.5413	55.626	49.1067	51.816	52.3854	0.9315	0.8841	0.9446	0.7424	0.6631	1.1195	0.0267	0.0337	0.5659	0.0392	255	189.1	0.0621	171.2	160.2	0	0	0	0.1123	0.0351	0	0.0824	0.4869	0.7594	0.8906	0.8889	0.8855	0.4266	134.189	66.1873	48.5603	85.9663	38.9196	30.0122	28.0682	43.083	41.0921	0.9047	0.5584	0.2513
CPSBB_TOM019	4	168.382	1933.93	52.6627	53.0013	42.3333	45.6353	46.9356	0.861	0.8039	0.8974	0.7283	0.6061	1.2016	0.03	0.0574	0.5286	0.0391	247.2	200.1	0.0641	171.4	156.4	0	0	0	0.1562	0.0574	0	0.1394	0.4508	0.7435	0.8909	0.8889	0.8065	0.4224	132.41	75.2672	47.18	84.5118	40.7849	23.4449	31.497	53.3377	39.2648	0.4278	0.559	0.2511
CPSBB_TOM020	4	NA	NA	NA	NA	NA	NA	NA	NA	NA	NA	NA	NA	NA	NA	NA	NA	NA	NA	NA	NA	NA	NA	NA	NA	NA	NA	NA	NA	NA	NA	NA	NA	NA	NA	NA	NA	NA	NA	NA	NA	NA	NA	NA	NA	NA	NA	NA
CPSBB_TOM021	4	330.452	6534.62	106.511	106.68	62.5687	77.3853	77.7756	0.7254	0.5874	0.7419	0.7862	0.6375	1.2332	0.0643	0.1435	0.558	0.1193	254.7	253.5	0.3027	198.2	160.266	0.0569	0.0106	0	0.1379	0.3285	0	0.356	0.4847	0.6462	0.8899	0.8872	0.5865	0.4886	145.085	68.1732	55.1262	94.2013	41.4959	34.1326	27.618	38.9777	43.9066	NA	NA	NA
CPSBB_TOM022	4	104.065	766.006	30.734	30.734	30.226	31.242	31.7148	1.0165	0.9835	1.0347	0.6446	0.6198	1.04	0.0127	0.0153	0.5105	0.0259	208.3	169.8	0.0924	164.9	153.3	0	0	0	0.1039	0.0195	0	0.0234	0.4905	0.7717	0.8931	0.8847	0.9861	0.3988	118.369	105.929	59.6211	83.7873	47.7602	-2.555	32.517	94.4928	32.6172	1.2458	0.5557	0.2522
CPSBB_TOM023	4	114.43	889.575	35.2213	35.814	28.7867	30.9033	31.9612	0.8629	0.8173	0.9078	0.7644	0.5938	1.2874	0.0296	0.0504	0.5338	0.0425	236.8	195	0.055	175.4	156.9	0.0027	0.0058	0	0.1984	0.0228	0	0.1038	0.4274	0.7473	0.8918	0.8889	0.8193	0.4285	72.1635	51.3219	36.5304	51.1547	24.7005	8.5536	13.9173	58.4249	16.3357	0.4534	0.556	0.2527
CPSBB_TOM024	4	116.267	902.873	28.7867	29.0407	39.37	40.3013	40.4563	1.3878	1.3676	1.4095	0.7324	0.4676	1.566	0.0369	0.1026	0.5075	0.0169	202.6	162.9	0.0352	120.7	111	0	0	0	0.1757	0.0356	0	0.1449	0.4748	0.7789	0.8894	0.8852	1.3603	0.3724	127.681	70.9871	51.6119	84.3685	39.0349	24.4099	25.7934	46.5785	35.5126	0.7289	0.5845	0.2315
CPSBB_TOM025	4	91.3472	584.974	25.654	25.8233	27.3473	27.8553	28.414	1.0787	1.066	1.0644	0.7096	0.6271	1.1316	0.0205	0.0359	0.5314	0.0198	206.1	168.4	0.0249	167.9	143.1	0	0	0	0.1379	0.0237	0	0.0387	0.4742	0.7805	0.8889	0.8828	1.0667	0.4087	119.42	67.7925	43.6501	76.7446	36.8291	21.7738	27.8782	52.009	35.3736	0.8782	0.5552	0.2546
CPSBB_TOM026	4	57.5671	233.627	17.9493	17.9493	15.8327	16.256	19.4059	0.9057	0.8821	1.0862	0.7123	0.5566	1.2797	0.0221	0.0408	0.5164	0.0291	209.6	170.9	0.0377	165.7	150.2	0	0	0	0.1443	0.0196	0	0.041	0.4531	0.7749	0.8916	0.881	0.881	0.4008	90.6913	89.6672	55.593	69.9797	39.7228	-6.1425	22.7843	105.088	23.5978	1.8828	0.5593	0.2529
CPSBB_TOM027	4	NA	NA	NA	NA	NA	NA	NA	NA	NA	NA	NA	NA	NA	NA	NA	NA	NA	NA	NA	NA	NA	NA	NA	NA	NA	NA	NA	NA	NA	NA	NA	NA	NA	NA	NA	NA	NA	NA	NA	NA	NA	NA	NA	NA	0.6236	0.5531	0.252
CPSBB_TOM028	4	87.3328	531.361	26.3313	26.7547	23.7067	24.5533	25.494	0.9177	0.9003	0.9713	0.7363	0.6013	1.2246	0.0249	0.0322	0.5342	0.0276	214.1	166.6	0.027	172.6	146.5	0	0	0	0.1815	0.0292	0	0.0699	0.4276	0.7751	0.8924	0.8889	0.9032	0.4114	105.223	54.6586	39.6475	68.1654	30.979	23.218	21.9006	43.3275	31.9173	NA	NA	NA
CPSBB_TOM029	4	72.1198	359.648	22.352	22.4367	19.304	19.9813	21.3265	0.8906	0.8636	0.9541	0.7159	0.6212	1.1524	0.0221	0.044	0.5366	0.0405	212.5	165.066	0.0799	163.3	152	0	0	0	0.113	0.0154	0	0.0322	0.5127	0.7745	0.8922	0.8878	0.8667	0.4017	99.147	49.4545	35.4604	63.3331	28.4917	23.3429	21.0795	42.0833	31.4521	NA	NA	NA
CPSBB_TOM030	4	76.2284	380.73	22.0133	22.352	19.8967	21.2513	22.3007	0.9508	0.9038	1.013	0.6962	0.6231	1.1173	0.023	0.028	0.5391	0.0518	246.2	166.3	0.0702	171.2	141.3	0	0	0	0.158	0.0167	0	0.0421	0.4223	0.744	0.89	0.8815	0.8942	0.4279	112.709	97.5178	51.3516	77.2511	44.5898	-0.8769	33.1215	91.5166	33.1331	1.2204	0.5533	0.254
CPSBB_TOM031	4	104.261	762.737	32.004	32.258	27.6013	28.6173	30.2296	0.8871	0.8624	0.9385	0.746	0.6667	1.119	0.0253	0.044	0.5494	0.0237	211.4	177.8	0.0288	172.7	158	0	0	0	0.1621	0.0341	0	0.0517	0.4349	0.7715	0.8904	0.8874	0.8609	0.4204	104.694	54.8329	36.519	66.4634	30.9065	22.5519	24.1503	46.9602	33.0428	0.7987	0.5851	0.2335
CPSBB_TOM032	4	106.185	665.246	21.2513	22.352	39.7933	39.9627	41.5418	1.7879	1.8725	1.9274	0.5139	0.753	0.6825	0.0703	0.2049	0.435	0	126.2	80.1	0	152	124.1	0	0	0.3126	0	0.0317	0.2723	0	0.6377	0.7983	0.8889	0.8889	1.88	0.3636	129.514	113.415	59.1511	88.7942	51.3837	-1.9721	38.0272	92.9687	38.0783	1.2313	0.5555	0.2531
CPSBB_TOM033	4	55.1433	202.322	17.4413	17.4413	13.1233	14.3933	16.212	0.8252	0.7524	0.934	0.7184	0.6408	1.1212	0.0342	0.0767	0.5525	0.0679	207.1	221	0.1672	171.1	159.7	0.0043	0.0053	0	0.1097	0.0175	0	0.0258	0.5	0.7219	0.8905	0.8777	0.7439	0.4432	88.2698	92.8837	52.7268	69.3002	40.5145	-9.9521	25.9005	111.019	27.7467	2.9225	0.5513	0.2514
CPSBB_TOM034	4	219.563	3264.56	68.326	68.4953	55.626	59.69	60.4479	0.8714	0.8141	0.9053	0.7485	0.5936	1.261	0.034	0.0568	0.5239	0.0631	222.5	206.3	0.1262	178.2	159.6	0.0095	0.0212	0	0.1647	0.1268	0	0.2057	0.4638	0.7443	0.8881	0.8866	0.8137	0.418	129.637	62.1406	43.9844	81.6859	37.0541	30.1193	28.525	43.4427	41.4831	1.8791	0.6048	0.2209
CPSBB_TOM035	4	185.649	2309.22	58.7587	58.928	43.3493	47.752	48.4679	0.8103	0.7378	0.8272	0.7464	0.683	1.0928	0.0368	0.0815	0.5628	0.0559	239.3	208.1	0.1011	174.3	165.5	0.0009	0.0127	0	0.1231	0.0764	0	0.1015	0.4894	0.7247	0.8889	0.887	0.7365	0.4489	151.182	87.5661	48.8391	94.1277	46.8382	24.5274	39.2268	57.9835	46.2637	0.9015	0.5738	0.2417
CPSBB_TOM036	4	195.592	2442.25	59.5207	60.1133	45.5507	50.7153	53.4152	0.8437	0.7653	0.91	0.6942	0.6842	1.0146	0.0402	0.0721	0.5373	0.0335	233.7	204.9	0.0382	168.4	164.9	0	0	0.0858	0	0.1297	0.1176	0	0.4641	0.7191	0.8903	0.8884	0.7679	0.4449	113.574	49.3796	36.8262	70.7709	31.1303	30.1671	24.5734	39.1655	38.9089	0.9249	0.5591	0.2515
CPSBB_TOM037	4	204.072	2823.5	63.9233	64.4313	50.7153	53.6787	55.3267	0.8331	0.7934	0.8667	0.7934	0.6106	1.2993	0.0333	0.0647	0.5484	0.0324	228.8	193.8	0.0529	172.4	153.3	0	0	0	0.1641	0.1293	0	0.1755	0.47	0.7551	0.8901	0.8868	0.794	0.4262	127.873	53.1221	38.4642	78.2467	34.6208	34.3701	28.8607	40.0203	44.8803	0.8747	0.5893	0.2309
CPSBB_TOM038	4	211.355	2998.52	62.3993	63.0767	56.3033	61.8913	62.8315	0.9812	0.9023	1.0131	0.7544	0.4586	1.645	0.0462	0.051	0.4819	0.0564	286.7	200.9	0.0727	132.5	120	0	0	0	0.2262	0.1142	0	0.3527	0.4227	0.726	0.8908	0.8848	0.9014	0.4149	138.408	60.2727	45.9915	86.7622	38.2264	35.281	28.9409	39.3619	45.6324	1.7148	0.5593	0.2493
CPSBB_TOM039	4	196.238	2546.14	58.166	59.3513	50.4613	55.2873	56.8868	0.9315	0.8675	0.9794	0.7613	0.4949	1.5382	0.0446	0.0526	0.5017	0.055	260	208.3	0.0895	136.2	128.6	0	0	0	0.1983	0.105	0	0.293	0.4579	0.7301	0.8914	0.8881	0.8686	0.4232	123.444	54.295	41.1492	77.4246	34.1347	31.9206	26.1331	39.3069	41.2536	1.4439	0.6046	0.2202
CPSBB_TOM040	4	NA	NA	NA	NA	NA	NA	NA	NA	NA	NA	NA	NA	NA	NA	NA	NA	NA	NA	NA	NA	NA	NA	NA	NA	NA	NA	NA	NA	NA	NA	NA	NA	NA	NA	NA	NA	NA	NA	NA	NA	NA	NA	NA	NA	1.347	0.6369	0.2001
CPSBB_TOM041	4	183.964	2230.22	51.4773	51.9007	49.6147	52.7473	53.7096	1.0163	0.9638	1.0315	0.7697	0.6053	1.2717	0.0354	0.0385	0.5445	0.037	233.9	195.4	0.0621	144.2	151.7	0.0065	0.0957	0	0.1894	0.1287	0	0.1661	0.4173	0.7524	0.888	0.888	0.963	0.4258	148.426	65.2655	47.7318	92.2941	41.1268	36.7393	32.3271	41.3447	48.9369	1.3658	0.5888	0.232
CPSBB_TOM042	4	NA	NA	NA	NA	NA	NA	NA	NA	NA	NA	NA	NA	NA	NA	NA	NA	NA	NA	NA	NA	NA	NA	NA	NA	NA	NA	NA	NA	NA	NA	NA	NA	NA	NA	NA	NA	NA	NA	NA	NA	NA	NA	NA	NA	1.6748	0.5929	0.2302
CPSBB_TOM043	4	179.497	2208.03	56.8113	57.15	44.1113	46.99	48.1601	0.8222	0.7765	0.8516	0.699	0.6885	1.0152	0.0309	0.0678	0.5552	0.037	232.3	167.5	0.0953	169.1	172.4	0.0007	0.0058	0.128	0	0.0311	0.0592	0	0.5351	0.7509	0.8889	0.8889	0.7761	0.4315	145.472	68.4174	51.0044	92.4464	41.4033	33.8949	30.4633	41.9479	45.5727	1.0215	0.5884	0.2318
CPSBB_TOM045	4	195.832	2639.61	60.96	61.1293	50.038	52.324	52.9967	0.856	0.8208	0.8742	0.7361	0.6472	1.1373	0.0259	0.0528	0.5433	0.0372	226.4	190.1	0.0577	172.5	164.5	0	0	0	0.1368	0.0574	0	0.0887	0.4676	0.765	0.8889	0.8889	0.8194	0.4201	152.568	61.0509	43.2019	92.1105	41.0476	40.4455	35.6138	41.3652	53.8904	3.0013	0.6039	0.2205
CPSBB_TOM046	4	198.852	2650.12	47.752	48.514	64.1773	66.6327	67.413	1.3735	1.344	1.4117	0.7801	0.6117	1.2754	0.0435	0.1061	0.539	0.026	217.1	167.8	0.0348	152	125.4	0	0	0	0.2444	0.0646	0	0.2394	0.371	0.771	0.8912	0.8873	1.3467	0.4207	152.081	75.5429	55.5246	97.6879	44.2174	32.8338	31.4407	43.7583	45.4596	1.1091	0.5279	0.2715
CPSBB_TOM047	4	198.423	2597	47.1593	48.26	62.738	66.3787	67.6172	1.3754	1.3303	1.442	0.7971	0.5763	1.3832	0.0457	0.1081	0.525	0.0319	230.2	176.1	0.0605	137.4	126	0	0	0	0.1601	0.1459	0	0.2707	0.4809	0.7561	0.8889	0.8889	1.3333	0.4302	149.328	66.6677	50.1628	93.8627	41.6917	36.438	31.4711	40.8168	48.1473	0.9339	0.5138	0.2815
CPSBB_TOM048	4	168.295	1890.3	41.8253	42.418	56.3033	57.658	58.2219	1.3593	1.3462	1.3946	0.7004	0.5202	1.3463	0.0306	0.1025	0.4472	0.0156	191.2	138.9	0.0184	137.3	125.5	0	0	0	0.1544	0.1421	0	0.2102	0.489	0.7794	0.8893	0.8848	1.3452	0.3781	145.968	63.3553	43.8625	89.3189	40.2338	36.5265	33.5763	42.5902	49.6141	0.81	0.528	0.2714
CPSBB_TOM049	4	215.001	3144.14	58.928	58.928	63.754	66.2093	66.8124	1.1236	1.0819	1.1354	0.6983	0.6437	1.0848	0.0256	0.0522	0.5316	0.0372	226.7	172.8	0.0517	167.7	150.4	0	0	0	0.1113	0.0657	0	0.0962	0.4923	0.7682	0.8889	0.8863	1.0791	0.4026	154.04	72.7821	55.6334	98.6648	43.8348	35.3469	31.0852	41.3294	47.0711	1.1196	0.5581	0.2514
CPSBB_TOM050	4	218.166	3121.36	51.4773	53.2553	66.802	69.6807	69.9118	1.3084	1.2977	1.3581	0.8914	0.699	1.2753	0.0555	0.103	0.5962	0.0292	244.8	172.5	0.0517	162.9	143.9	0	0	0	0.3186	0.0853	0	0.2989	0.271	0.7664	0.8898	0.8886	1.2963	0.4477	164.431	88.7524	50.816	101.288	49.178	30.0632	41.7602	54.2499	51.4559	1.7274	0.5288	0.2689
CPSBB_TOM051	4	188.794	2451.54	52.2393	52.578	54.5253	57.2347	58.0652	1.0886	1.0438	1.1133	0.7861	0.5883	1.3361	0.038	0.0501	0.5514	0.0296	237.2	167.3	0.0676	163.2	141.8	0	0	0	0.1941	0.0223	0	0.215	0.4393	0.7615	0.8893	0.8877	1.0447	0.4192	148.1	71.9431	52.3207	94.3036	42.654	33.0555	31.2975	43.4352	45.5214	1.1752	0.5589	0.2512
CPSBB_TOM052	4	183.113	2108.11	39.7933	40.64	65.3627	66.2093	67.0138	1.6292	1.6426	1.6684	0.6	0.6745	0.8896	0.0496	0.164	0.48	0.0141	245.8	111.3	0.0262	157.4	121	0	0	0.2356	0	0.066	0.2541	0	0.6343	0.7887	0.8876	0.8876	1.6383	0.3814	138.177	70.3819	53.1766	90.0202	40.6233	29.6382	27.5788	42.9386	40.4847	1.6647	0.5121	0.2814
CPSBB_TOM053	4	NA	NA	NA	NA	NA	NA	NA	NA	NA	NA	NA	NA	NA	NA	NA	NA	NA	NA	NA	NA	NA	NA	NA	NA	NA	NA	NA	NA	NA	NA	NA	NA	NA	NA	NA	NA	NA	NA	NA	NA	NA	NA	NA	NA	NA	NA	NA
CPSBB_TOM054	4	245.429	3767.91	79.1633	79.5867	49.1067	57.658	59.9926	0.7245	0.6203	0.7588	0.7572	0.7433	1.0187	0.0539	0.1275	0.5815	0.0892	242	236.9	0.1552	188	169.3	0	0	0.0713	0	0.1234	0.1593	0	0.4567	0.6824	0.8906	0.8889	0.622	0.4828	137.676	64.6857	50.7351	88.6401	39.2889	32.6676	27.0146	39.5892	42.3905	1.1591	0.7521	0.132
CPSBB_TOM055	4	198.439	2596.93	58.166	58.7587	49.9533	55.88	57.3847	0.951	0.8588	0.988	0.7234	0.6114	1.1833	0.0336	0.0395	0.5051	0.073	266.6	217	0.1238	171.6	152.2	0	0	0	0.1374	0.1064	0	0.1752	0.4879	0.7162	0.8906	0.8889	0.8613	0.4392	138.947	97.1734	73.8519	100.215	48.2139	15.1588	24.086	57.8152	28.4592	2.1749	0.6668	0.1812
CPSBB_TOM056	4	NA	NA	NA	NA	NA	NA	NA	NA	NA	NA	NA	NA	NA	NA	NA	NA	NA	NA	NA	NA	NA	NA	NA	NA	NA	NA	NA	NA	NA	NA	NA	NA	NA	NA	NA	NA	NA	NA	NA	NA	NA	NA	NA	NA	NA	NA	NA
CPSBB_TOM057	4	237.774	3620.41	51.9007	51.9853	85.344	87.0373	86.5133	1.6743	1.6444	1.6669	0.6264	0.6721	0.932	0.0503	0.1599	0.5339	0.0217	220.7	128	0.0417	146.5	118	0	0	0.1456	0	0.2388	0.1722	0	0.5292	0.7848	0.8896	0.8886	1.6516	0.3883	132.787	73.8279	60.6081	90.9892	40.8795	25.8823	22.3484	40.8094	34.1956	1.4712	0.6516	0.192
CPSBB_TOM058	4	237.215	3678.87	72.136	72.5593	54.2713	60.96	62.944	0.8401	0.7523	0.8736	0.8028	0.6772	1.1854	0.0435	0.0762	0.5855	0.0966	256.3	231.4	0.2123	171.2	165.8	0	0	0	0.1859	0.0485	0	0.2058	0.4403	0.7121	0.8889	0.8889	0.7529	0.4672	137.443	76.3231	61.739	93.7241	42.223	26.4555	23.5614	41.6884	35.4264	2.1353	0.6522	0.1916
CPSBB_TOM059	4	NA	NA	NA	NA	NA	NA	NA	NA	NA	NA	NA	NA	NA	NA	NA	NA	NA	NA	NA	NA	NA	NA	NA	NA	NA	NA	NA	NA	NA	NA	NA	NA	NA	NA	NA	NA	NA	NA	NA	NA	NA	NA	NA	NA	NA	NA	NA
CPSBB_TOM060	4	NA	NA	NA	NA	NA	NA	NA	NA	NA	NA	NA	NA	NA	NA	NA	NA	NA	NA	NA	NA	NA	NA	NA	NA	NA	NA	NA	NA	NA	NA	NA	NA	NA	NA	NA	NA	NA	NA	NA	NA	NA	NA	NA	NA	NA	NA	NA
CPSBB_TOM061	4	NA	NA	NA	NA	NA	NA	NA	NA	NA	NA	NA	NA	NA	NA	NA	NA	NA	NA	NA	NA	NA	NA	NA	NA	NA	NA	NA	NA	NA	NA	NA	NA	NA	NA	NA	NA	NA	NA	NA	NA	NA	NA	NA	NA	NA	NA	NA
CPSBB_TOM062	4	NA	NA	NA	NA	NA	NA	NA	NA	NA	NA	NA	NA	NA	NA	NA	NA	NA	NA	NA	NA	NA	NA	NA	NA	NA	NA	NA	NA	NA	NA	NA	NA	NA	NA	NA	NA	NA	NA	NA	NA	NA	NA	NA	NA	NA	NA	NA
CPSBB_TOM063	4	204.504	2568.37	67.9027	68.2413	39.7933	46.6513	47.8533	0.6836	0.586	0.7065	0.7868	0.6459	1.2181	0.0594	0.1477	0.5653	0.1007	261.3	239.4	0.2163	175.2	170.9	0	0	0	0.1798	0.0975	0	0.1944	0.441	0.6836	0.891	0.8889	0.5875	0.4725	140.723	74.4933	58.5156	93.747	42.2874	28.8317	26.3059	42.3772	39.0291	NA	NA	NA
CPSBB_TOM064	4	289.263	4958.24	97.1127	97.4513	50.7153	63.3307	64.7804	0.6499	0.5222	0.6676	0.7079	0.7384	0.9587	0.0671	0.1725	0.5601	0.121	256.5	248.2	0.2113	175.7	177.1	0.0102	0.0357	0.097	0	0.2854	0.246	0	0.4693	0.6399	0.8885	0.8885	0.5218	0.5028	132.188	68.9531	54.3523	87.7509	39.4424	27.9673	24.6567	41.4003	37.2843	NA	NA	NA
CPSBB_TOM065	4	NA	NA	NA	NA	NA	NA	NA	NA	NA	NA	NA	NA	NA	NA	NA	NA	NA	NA	NA	NA	NA	NA	NA	NA	NA	NA	NA	NA	NA	NA	NA	NA	NA	NA	NA	NA	NA	NA	NA	NA	NA	NA	NA	NA	NA	NA	NA
CPSBB_TOM066	4	212.369	2898.04	66.9713	67.4793	46.228	53.2553	54.4394	0.7892	0.6903	0.8139	0.7863	0.641	1.2268	0.045	0.0982	0.5497	0.1113	255.7	239.5	0.2524	169.1	160.7	0	0	0	0.1652	0.1047	0	0.2104	0.4658	0.6943	0.8898	0.888	0.6899	0.4647	150.277	76.6747	60.5797	99.1922	44.4808	31.639	28.1236	41.6336	42.3315	1.473	0.7022	0.1614
CPSBB_TOM067	4	NA	NA	NA	NA	NA	NA	NA	NA	NA	NA	NA	NA	NA	NA	NA	NA	NA	NA	NA	NA	NA	NA	NA	NA	NA	NA	NA	NA	NA	NA	NA	NA	NA	NA	NA	NA	NA	NA	NA	NA	NA	NA	NA	NA	NA	NA	NA
CPSBB_TOM068	4	NA	NA	NA	NA	NA	NA	NA	NA	NA	NA	NA	NA	NA	NA	NA	NA	NA	NA	NA	NA	NA	NA	NA	NA	NA	NA	NA	NA	NA	NA	NA	NA	NA	NA	NA	NA	NA	NA	NA	NA	NA	NA	NA	NA	NA	NA	NA
CPSBB_TOM070	4	249.433	2947.24	37.4227	40.7247	82.7193	94.488	93.0262	2.3202	2.2104	2.4656	0.9367	0.5792	1.6172	0.0739	0.2696	0.5396	0.0359	236.1	148.1	0.0999	110.4	116.9	0	0	0	0.2984	0.3122	0	0.6528	0.3737	0.6996	0.8804	0.8864	2.2159	0.4755	153.911	75.6771	61.5532	101.371	44.7301	34.0451	27.8772	39.3117	44.0024	2.0054	0.6182	0.2126
CPSBB_TOM071	4	138.827	1251.26	42.926	43.2647	33.528	37.5073	38.2023	0.8669	0.7811	0.8917	0.6805	0.6095	1.1165	0.0441	0.0771	0.4926	0.0666	274.7	226.2	0.074	166.7	158.3	0	0	0	0.1444	0.1303	0	0.1391	0.4379	0.7149	0.9029	0.8876	0.7822	0.4256	131.677	82.417	59.8988	90.1563	42.7605	20.0274	25.9134	52.3009	32.7506	1.8396	0.6353	0.201
CPSBB_TOM072	4	NA	NA	NA	NA	NA	NA	NA	NA	NA	NA	NA	NA	NA	NA	NA	NA	NA	NA	NA	NA	NA	NA	NA	NA	NA	NA	NA	NA	NA	NA	NA	NA	NA	NA	NA	NA	NA	NA	NA	NA	NA	NA	NA	NA	NA	NA	NA
CPSBB_TOM073	4	202.473	2588.42	44.45	45.466	71.628	72.898	73.8049	1.6034	1.6114	1.6723	0.7067	0.5619	1.2576	0.0414	0.1612	0.4238	0.0079	184.8	129.4	0.0248	124.3	105.4	0	0	0	0.1144	0.2302	0	0.3893	0.5261	0.786	0.8895	0.8871	1.6172	0.3854	116.344	73.8404	57.9693	82.0014	38.1953	17.6354	19.5083	47.8867	26.298	0.7447	0.6179	0.2125
CPSBB_TOM074	4	181.453	2130.24	58.166	58.3353	38.608	44.3653	45.1993	0.7605	0.6638	0.7782	0.77	0.7016	1.0975	0.0481	0.1091	0.5715	0.1031	251.1	229.4	0.1999	173.2	168	0	0	0	0.1298	0.0902	0	0.1165	0.4733	0.696	0.89	0.8878	0.6642	0.4728	139.988	69.9255	53.8187	91.1824	40.8228	30.8286	27.3213	41.5484	41.1929	2.1171	0.6511	0.1916
CPSBB_TOM076	4	242.867	3681.2	73.4907	73.9987	58.42	63.6693	64.4879	0.8604	0.7949	0.8837	0.6993	0.5991	1.1673	0.0487	0.0859	0.5103	0.1174	304.5	246.6	0.2066	160.9	155.5	0	0	0	0.1529	0.1977	0	0.2159	0.4309	0.735	0.8932	0.8889	0.7954	0.4141	140.359	68.4729	54.0686	91.454	40.6768	31.8773	26.8467	40.1037	41.6763	1.8149	0.7167	0.1481
CPSBB_TOM077	4	NA	NA	NA	NA	NA	NA	NA	NA	NA	NA	NA	NA	NA	NA	NA	NA	NA	NA	NA	NA	NA	NA	NA	NA	NA	NA	NA	NA	NA	NA	NA	NA	NA	NA	NA	NA	NA	NA	NA	NA	NA	NA	NA	NA	NA	NA	NA
CPSBB_TOM078	4	NA	NA	NA	NA	NA	NA	NA	NA	NA	NA	NA	NA	NA	NA	NA	NA	NA	NA	NA	NA	NA	NA	NA	NA	NA	NA	NA	NA	NA	NA	NA	NA	NA	NA	NA	NA	NA	NA	NA	NA	NA	NA	NA	NA	NA	NA	NA
CPSBB_TOM079	4	219.209	3124.93	69.9347	70.104	48.26	54.9487	58.456	0.7838	0.6901	0.8448	0.7893	0.6332	1.2467	0.0443	0.0968	0.5615	0.0432	250.7	226.1	0.0495	170.4	161.3	0	0	0	0.1419	0.0713	0	0.2085	0.4931	0.7037	0.8906	0.8889	0.6909	0.4578	147.644	86.8862	71.7801	103.233	46.6457	25.5383	23.6088	42.7518	34.779	3.0302	0.718	0.1519
CPSBB_TOM080	4	NA	NA	NA	NA	NA	NA	NA	NA	NA	NA	NA	NA	NA	NA	NA	NA	NA	NA	NA	NA	NA	NA	NA	NA	NA	NA	NA	NA	NA	NA	NA	NA	NA	NA	NA	NA	NA	NA	NA	NA	NA	NA	NA	NA	NA	NA	NA
CPSBB_TOM081	4	225.913	3411.24	69.342	69.596	56.2187	62.3993	62.5295	0.8966	0.8107	0.9029	0.6239	0.6532	0.9551	0.0314	0.054	0.508	0.0615	242	196.3	0.115	185.9	169.3	0.0062	0.0092	0.1051	0	0.1563	0.1228	0	0.4885	0.7201	0.8893	0.8878	0.8104	0.4279	129.959	80.0484	62.5327	90.5869	42.1143	20.6549	22.7293	47.7376	30.7123	0.7468	0.6675	0.1808
CPSBB_TOM082	4	215.926	3075.93	68.2413	68.4107	48.1753	54.2713	54.909	0.7933	0.706	0.8056	0.773	0.6811	1.1348	0.0449	0.0933	0.5833	0.0936	255.2	225.3	0.2035	169.7	169.8	0	0	0	0.1557	0.095	0	0.1426	0.4477	0.7094	0.8919	0.8867	0.705	0.4648	142.414	79.9819	62.6477	96.4986	44.0411	26.4289	25.7603	44.266	36.9064	NA	NA	NA
CPSBB_TOM083	4	NA	NA	NA	NA	NA	NA	NA	NA	NA	NA	NA	NA	NA	NA	NA	NA	NA	NA	NA	NA	NA	NA	NA	NA	NA	NA	NA	NA	NA	NA	NA	NA	NA	NA	NA	NA	NA	NA	NA	NA	NA	NA	NA	NA	NA	NA	NA
CPSBB_TOM084	4	141.523	1327.57	44.2807	44.6193	33.4433	37.2533	39.6771	0.8349	0.7553	0.8977	0.7228	0.6176	1.1703	0.0315	0.066	0.5351	0.0763	265.6	210.8	0.1132	173.6	160.7	0	0	0	0.1509	0.0413	0	0.0998	0.4523	0.7153	0.8895	0.8845	0.7548	0.446	142.524	77.8749	59.5626	95.0764	43.3188	27.6178	26.881	44.2254	38.54	1.1047	0.558	0.2519
CPSBB_TOM085	4	106.87	797.067	31.3267	31.4113	30.3107	31.496	32.7148	1.0027	0.9676	1.0471	0.7189	0.6189	1.1616	0.0288	0.0304	0.5195	0.0327	221.5	174.3	0.0565	162.5	152	0	0	0	0.1392	0.056	0	0.0703	0.4489	0.7709	0.8882	0.8882	0.9662	0.402	134.034	86.0694	48.3728	85.8374	43.9319	17.2667	34.9009	63.6768	38.9386	0.9373	0.6	0.2224
CPSBB_TOM086	4	158.109	1734.33	48.514	48.768	42.0793	44.2807	43.9102	0.908	0.8674	0.9095	0.7103	0.6318	1.1243	0.0248	0.0414	0.5347	0.0404	221.6	195.7	0.1097	173.7	156.5	0	0	0	0.0921	0.0598	0	0.091	0.5354	0.7586	0.8899	0.8859	0.8684	0.4138	125.52	63.8237	48.9311	82.0741	36.946	27.6748	24.6873	41.7345	37.0858	0.689	0.5583	0.2522
CPSBB_TOM087	4	183.414	2271.21	50.2073	50.8847	51.9853	55.372	56.3304	1.0882	1.0354	1.1201	0.8263	0.5329	1.5506	0.0471	0.0563	0.5392	0.0474	242.8	199.5	0.0786	153.6	129.8	0	0	0	0.2403	0.0262	0	0.2972	0.4205	0.7504	0.8909	0.8861	1.0381	0.4267	128.853	77.8782	44.1356	81.4059	40.9298	19.7972	33.5256	59.4378	38.9345	1.2017	0.5887	0.231
CPSBB_TOM088	4	205.431	2875.35	57.2347	57.2347	60.6213	63.8387	64.4337	1.1154	1.0592	1.1274	0.7278	0.497	1.4643	0.0255	0.0367	0.5126	0.0312	217.6	172.2	0.0388	117.2	134	0.0025	0.0921	0	0.148	0.0432	0	0.231	0.496	0.7596	0.8896	0.8882	1.0593	0.3952	136.563	119.293	69.4742	96.9884	54.1287	-1.0541	35.3804	91.7066	35.3961	2.732	0.5878	0.2318
CPSBB_TOM089	4	257.39	4237.7	81.534	81.788	54.5253	62.3147	65.8994	0.7619	0.6687	0.8091	0.7664	0.7466	1.0264	0.0492	0.1074	0.5943	0.0686	272.4	222	0.0905	175.3	171.2	0	0	0.0742	0	0.1069	0.1306	0	0.466	0.6993	0.8893	0.8877	0.6693	0.4755	128.472	60.5296	52.5694	85.0874	36.7752	31.3291	21.6361	34.6292	38.074	1.0536	0.7187	0.1519
CPSBB_TOM090	4	191.78	2448.92	58.674	59.182	46.6513	51.2233	52.3126	0.8655	0.7951	0.9001	0.7677	0.6219	1.2343	0.0375	0.0635	0.5369	0.0769	243.1	216.3	0.1802	170.2	151	0	0	0	0.171	0.0983	0	0.1789	0.4347	0.7285	0.8907	0.8889	0.7971	0.4416	121.561	77.1901	44.3761	78.0877	39.6776	16.6814	31.3198	61.9596	35.4852	1.9697	0.6679	0.1818
CPSBB_TOM091	4	128.913	1161.49	35.8987	35.9833	39.37	40.132	41.1441	1.1153	1.0967	1.1488	0.6274	0.6533	0.9603	0.0162	0.0451	0.508	0.019	201.5	151.4	0.0195	166.8	153.9	0	0	0.1047	0	0.0259	0.0354	0	0.4852	0.7822	0.8894	0.8852	1.0947	0.3938	131.339	75.7362	58.6094	89.3813	40.9984	23.7312	23.7082	44.9722	33.5447	0.9887	0.5863	0.2312
CPSBB_TOM092	4	154.962	1655.01	46.0587	46.5667	42.672	44.7887	44.5864	0.9618	0.9265	0.9689	0.7096	0.6213	1.142	0.0279	0.0287	0.5295	0.0354	222.9	193.8	0.0771	173.6	155.2	0	0	0	0.1472	0.0705	0	0.118	0.4518	0.7614	0.8894	0.8874	0.9263	0.4065	130.014	96.545	62.2052	90.5501	46.6068	9.9117	29.3212	71.3227	30.9511	0.5566	0.6342	0.2026
CPSBB_TOM093	4	NA	NA	NA	NA	NA	NA	NA	NA	NA	NA	NA	NA	NA	NA	NA	NA	NA	NA	NA	NA	NA	NA	NA	NA	NA	NA	NA	NA	NA	NA	NA	NA	NA	NA	NA	NA	NA	NA	NA	NA	NA	NA	NA	NA	NA	NA	NA
CPSBB_TOM094	4	239.663	3475.68	79.502	80.772	44.3653	53.2553	54.5147	0.6593	0.558	0.6864	0.7796	0.6848	1.1384	0.0631	0.1578	0.5669	0.1408	238.5	260	0.247	178.1	169.9	0	0	0	0.1461	0.1076	0	0.1944	0.469	0.6656	0.8913	0.8875	0.5573	0.4922	150.127	125.753	84.5259	110.452	57.8349	2.939	31.1586	84.6116	31.2969	1.561	0.7181	0.1514
CPSBB_TOM095	4	187.319	2371.82	55.372	55.88	49.276	53.086	54.3981	0.95	0.8899	0.9839	0.7768	0.5703	1.3619	0.0398	0.0428	0.5124	0.0623	236.2	211.8	0.1282	167.2	146.2	0	0	0	0.2168	0.0699	0	0.2403	0.4274	0.7412	0.8889	0.8872	0.8889	0.4251	129.804	73.9036	58.8435	88.7511	40.3896	24.2243	22.7747	43.2334	33.2491	1.809	0.5588	0.2496
CPSBB_TOM096	4	201.432	2560.85	64.3467	64.6853	39.9627	48.26	48.7352	0.7461	0.6211	0.7528	0.7618	0.7421	1.0266	0.0527	0.1196	0.5761	0.0959	252.1	231.4	0.1942	193.9	175.666	0.0254	0.0067	0.0699	0	0.1355	0.1531	0	0.4579	0.6608	0.8889	0.8868	0.6184	0.4974	143.882	84.2066	66.6107	99.0247	45.2766	24.8884	24.7857	44.8816	35.125	1.1958	0.6368	0.2007
CPSBB_TOM097	4	177.976	2165.5	50.4613	50.9693	49.1913	51.816	53.0418	1.0166	0.9748	1.055	0.7735	0.6275	1.2326	0.0326	0.0401	0.5215	0.0466	248.2	176.4	0.0657	169.2	152.2	0	0	0	0.2032	0.0916	0	0.1563	0.4199	0.7594	0.8872	0.8889	0.9748	0.4258	138.497	64.152	51.8366	89.5142	39.2634	33.4653	26.3911	38.2597	42.6194	1.4323	0.5588	0.247
CPSBB_TOM098	4	190.002	2410.63	52.07	52.6627	52.324	55.626	56.381	1.0563	1.0049	1.0793	0.8211	0.6081	1.3503	0.0445	0.0519	0.5588	0.0411	236.5	197.9	0.0767	169.7	148.6	0	0	0	0.2279	0.0412	0	0.2366	0.3973	0.753	0.8917	0.8885	1.0082	0.4347	147.798	72.1415	57.6216	96.6219	42.8234	33.212	27.6523	39.7808	43.2167	1.148	0.5591	0.2493
CPSBB_TOM099	4	NA	NA	NA	NA	NA	NA	NA	NA	NA	NA	NA	NA	NA	NA	NA	NA	NA	NA	NA	NA	NA	NA	NA	NA	NA	NA	NA	NA	NA	NA	NA	NA	NA	NA	NA	NA	NA	NA	NA	NA	NA	NA	NA	NA	NA	NA	NA
CPSBB_TOM100	4	169.131	1971.67	47.8367	48.0907	46.6513	49.784	50.9939	1.0352	0.9752	1.0679	0.754	0.6442	1.1703	0.032	0.0366	0.5612	0.0442	232.8	186.9	0.0653	167.6	155.8	0	0	0	0.1819	0.0503	0	0.1099	0.415	0.7496	0.8889	0.8871	0.9778	0.4346	146.504	80.8122	65.6965	99.8292	44.7646	28.1149	24.8251	41.4442	37.5064	1.9004	0.5582	0.2509
CPSBB_TOM101	4	196.798	2633.95	55.88	56.134	54.61	57.3193	58.7255	1.0211	0.9773	1.051	0.7091	0.6697	1.0588	0.026	0.0295	0.5495	0.0332	239.1	194.6	0.0566	172.5	157.9	0	0	0	0.1059	0.0216	0	0.0672	0.5096	0.7604	0.8893	0.8862	0.9735	0.4199	137.458	69.2709	57.7247	91.7936	40.5702	30.3903	24.0637	38.3729	38.7638	1.0851	0.6196	0.2111
CPSBB_TOM102	4	197.359	2564.99	60.3673	60.706	46.0587	52.832	52.6886	0.8703	0.763	0.874	0.7504	0.6297	1.1915	0.0407	0.0726	0.5451	0.0884	246.9	229	0.2185	172.3	159.9	0	0	0	0.1681	0.118	0	0.1875	0.4343	0.6966	0.8893	0.8875	0.7641	0.4589	135.872	63.3278	53.5389	89.0379	38.7313	32.9012	24.215	36.3528	40.8517	1.114	0.604	0.2213
CPSBB_TOM103	4	NA	NA	NA	NA	NA	NA	NA	NA	NA	NA	NA	NA	NA	NA	NA	NA	NA	NA	NA	NA	NA	NA	NA	NA	NA	NA	NA	NA	NA	NA	NA	NA	NA	NA	NA	NA	NA	NA	NA	NA	NA	NA	NA	NA	NA	NA	NA
CPSBB_TOM104	4	NA	NA	NA	NA	NA	NA	NA	NA	NA	NA	NA	NA	NA	NA	NA	NA	NA	NA	NA	NA	NA	NA	NA	NA	NA	NA	NA	NA	NA	NA	NA	NA	NA	NA	NA	NA	NA	NA	NA	NA	NA	NA	NA	NA	NA	NA	NA
CPSBB_TOM105	4	124.628	1084.7	35.4753	35.814	35.6447	36.4913	37.2179	1.0189	1.0048	1.0491	0.7399	0.6754	1.0954	0.026	0.0277	0.5541	0.0279	209.4	161.867	0.052	170.9	156.1	0	0	0	0.1561	0.0387	0	0.0586	0.4478	0.7814	0.8889	0.8889	1.006	0.4175	134.299	76.327	60.4868	91.6372	41.6638	24.9788	23.6136	43.3907	34.3736	1.2224	0.5574	0.2528
CPSBB_TOM106	4	NA	NA	NA	NA	NA	NA	NA	NA	NA	NA	NA	NA	NA	NA	NA	NA	NA	NA	NA	NA	NA	NA	NA	NA	NA	NA	NA	NA	NA	NA	NA	NA	NA	NA	NA	NA	NA	NA	NA	NA	NA	NA	NA	NA	0.972	0.6212	0.2105
CPSBB_TOM107	4	218.042	3149.15	64.8547	65.7013	53.7633	57.912	60.2432	0.8814	0.829	0.9301	0.8146	0.6619	1.2308	0.0409	0.0565	0.5667	0.0476	236.4	202.8	0.0771	174.2	162.1	0	0	0	0.2363	0.1042	0	0.2166	0.3757	0.7408	0.8877	0.8877	0.8268	0.4464	132.163	68.637	55.155	88.1015	39.2997	28.2928	23.8655	40.1483	37.0141	2.1987	0.5737	0.2379
CPSBB_TOM108	4	NA	NA	NA	NA	NA	NA	NA	NA	NA	NA	NA	NA	NA	NA	NA	NA	NA	NA	NA	NA	NA	NA	NA	NA	NA	NA	NA	NA	NA	NA	NA	NA	NA	NA	NA	NA	NA	NA	NA	NA	NA	NA	NA	NA	NA	NA	NA
CPSBB_TOM109	4	120.357	983.303	35.6447	35.8987	32.0887	33.782	34.3196	0.941	0.9002	0.9815	0.7245	0.6698	1.0816	0.0295	0.0364	0.5347	0.0555	225.3	174.3	0.0905	172.2	160.6	0	0	0	0.1094	0.0739	0	0.0781	0.5013	0.7588	0.8882	0.8856	0.8988	0.419	111.743	63.9539	45.8651	74.1554	34.6133	20.8648	22.9148	47.681	30.9907	1.0734	0.5569	0.25
CPSBB_TOM110	4	167.144	1906.13	47.6673	47.6673	46.482	49.3607	50.1705	1.0355	0.9751	1.045	0.7123	0.6377	1.117	0.0282	0.0337	0.5341	0.056	234.4	170.6	0.0811	172.8	156.4	0	0	0	0.1276	0.0496	0	0.1084	0.4648	0.7526	0.8902	0.8866	0.9777	0.4204	104.209	63.1327	48.7835	71.9801	33.3195	17.7983	18.6072	46.2728	25.749	0.5693	0.6671	0.1827
CPSBB_TOM111	4	181.936	2148.58	56.0493	56.4727	41.8253	47.498	49.0142	0.8411	0.7462	0.8758	0.7674	0.6148	1.2482	0.0447	0.0774	0.5447	0.076	279.1	228.2	0.1321	177.2	161.1	0	0	0	0.1827	0.0693	0	0.1928	0.4242	0.7036	0.8894	0.8874	0.7462	0.4549	131.107	63.7647	52.309	86.255	37.9326	30.5491	23.7666	37.8822	38.7052	0.7454	0.5882	0.2319
CPSBB_TOM112	4	154.413	1651.11	47.244	47.5827	40.9787	43.6033	42.9586	0.9164	0.8674	0.9109	0.7168	0.6093	1.1765	0.0307	0.0438	0.5068	0.039	246.9	187.3	0.0771	168.9	153.5	0	0	0	0.1552	0.0973	0	0.1398	0.4408	0.751	0.8894	0.8874	0.8655	0.413	120.621	62.051	47.5088	79.085	35.5651	26.4226	23.3359	41.4502	35.2522	1.0353	0.5882	0.2323
CPSBB_TOM113	4	149.09	1537.55	45.1273	45.212	39.7933	42.2487	42.8199	0.9345	0.8818	0.9506	0.7242	0.6191	1.1697	0.0264	0.035	0.5306	0.0422	237.9	166.2	0.0744	164.7	155.1	0	0	0	0.1543	0.0434	0	0.1097	0.4569	0.755	0.8889	0.8889	0.8868	0.4162	130.189	88.3834	53.3042	86.3657	44.1473	14.386	31.8497	65.692	34.948	0.7026	0.5582	0.2526
CPSBB_TOM114	4	NA	NA	NA	NA	NA	NA	NA	NA	NA	NA	NA	NA	NA	NA	NA	NA	NA	NA	NA	NA	NA	NA	NA	NA	NA	NA	NA	NA	NA	NA	NA	NA	NA	NA	NA	NA	NA	NA	NA	NA	NA	NA	NA	NA	NA	NA	NA
CPSBB_TOM115	4	119.977	996.063	36.9147	36.9993	30.988	32.6813	33.4107	0.8833	0.8394	0.9072	0.75	0.6422	1.1679	0.0264	0.0467	0.5569	0.048	249.1	189.8	0.0597	173.6	160.7	0	0	0	0.1436	0.0176	0	0.0673	0.4637	0.7584	0.893	0.8875	0.8391	0.4256	131.072	81.7495	59.3456	89.6013	42.591	19.6824	25.4467	52.2789	32.1704	0.7804	0.5577	0.252
CPSBB_TOM116	4	NA	NA	NA	NA	NA	NA	NA	NA	NA	NA	NA	NA	NA	NA	NA	NA	NA	NA	NA	NA	NA	NA	NA	NA	NA	NA	NA	NA	NA	NA	NA	NA	NA	NA	NA	NA	NA	NA	NA	NA	NA	NA	NA	NA	NA	NA	NA
CPSBB_TOM117	4	146.556	1410.95	33.782	34.4593	50.6307	50.8847	51.6888	1.4767	1.4987	1.5339	0.6917	0.6617	1.0455	0.0403	0.1379	0.4874	0.0201	167.5	139.1	0.0257	159.4	126.9	0	0	0	0.0929	0.1235	0	0.1856	0.5058	0.7967	0.8901	0.8885	1.5031	0.3935	118.814	68.3103	54.2479	81.4169	37.0207	22.2073	20.5705	42.8088	30.2706	1.0959	0.5265	0.2742
CPSBB_TOM118	4	78.9908	426.694	24.2147	24.2147	20.574	22.098	22.9196	0.9126	0.8497	0.9385	0.6923	0.6084	1.1379	0.0256	0.0489	0.5108	0.0481	244.6	166.4	0.063	166	153.4	0	0	0	0.087	0.0491	0	0.0507	0.5096	0.7385	0.8889	0.8807	0.8421	0.4224	124.738	89.0002	49.4785	81.9966	43.5535	10.7533	33.1938	72.05	34.8922	1.0603	0.5842	0.2327
CPSBB_TOM119	4	93.0561	584.938	26.924	27.0087	24.7227	26.67	28.0122	0.9875	0.9182	1.0404	0.7296	0.6006	1.2147	0.0285	0.0304	0.5264	0.0605	261.4	172.6	0.0512	172.5	147.7	0	0	0	0.1518	0.0218	0	0.066	0.4698	0.7389	0.8855	0.8855	0.9134	0.4328	122.003	82.2841	55.8677	83.6959	41.2611	14.661	25.7419	60.3368	29.6242	1.5206	0.5695	0.2437
CPSBB_TOM120	4	111.673	861.941	33.274	33.4433	29.6333	31.5807	32.5686	0.9443	0.8906	0.9755	0.7455	0.6336	1.1767	0.0279	0.0299	0.5505	0.047	256.7	190.4	0.0748	173.4	158.5	0	0	0	0.1511	0.019	0	0.0781	0.4665	0.7527	0.8917	0.8889	0.8974	0.4294	134.757	112.133	60.6696	91.9718	51.6241	1.745	37.5446	87.339	37.5851	0.5477	0.4968	0.2937
CPSBB_TOM121	4	120.229	981.883	33.528	33.6127	33.6127	35.814	37.2413	1.0655	1.0025	1.1136	0.7273	0.6187	1.1755	0.0275	0.04	0.5499	0.0449	249.1	185.5	0.0398	165.9	144.9	0	0	0	0.1591	0.0224	0	0.079	0.4586	0.7488	0.8901	0.8852	1	0.4274	118.514	67.7365	51.1143	79.7739	36.7697	22.1116	22.3495	45.3066	31.4391	0.6631	0.5563	0.2533
CPSBB_TOM123	4	180.699	2304.36	53.086	53.086	53.086	54.61	55.1403	1.0287	1	1.042	0.6013	0.6348	0.9472	0.013	0.0181	0.5018	0.0233	225.3	148.5	0.0319	173.4	155.9	0	0	0.1016	0	0.0345	0.0464	0	0.4884	0.7764	0.8897	0.8865	1	0.3892	142.806	94.8036	61.6552	96.2507	47.8163	17.2217	31.9267	61.657	36.2754	0.6188	0.6507	0.1908
CPSBB_TOM124	4	146.507	1515.29	42.418	42.418	44.704	45.5507	46.3109	1.0739	1.0539	1.0939	0.5749	0.6327	0.9085	0.0113	0.0302	0.4778	0.0102	168.4	143.8	0.0083	160.7	152.4	0	0	0.1236	0	0.0547	0.0588	0	0.5074	0.7858	0.8903	0.8884	1.055	0.3728	115.473	66.7684	50.0146	77.9006	36.1856	21.2276	22.2554	46.354	30.7557	0.8738	0.5574	0.2506
CPSBB_TOM125	4	NA	NA	NA	NA	NA	NA	NA	NA	NA	NA	NA	NA	NA	NA	NA	NA	NA	NA	NA	NA	NA	NA	NA	NA	NA	NA	NA	NA	NA	NA	NA	NA	NA	NA	NA	NA	NA	NA	NA	NA	NA	NA	NA	NA	NA	NA	NA
CPSBB_TOM126	4	97.4467	651.855	25.146	25.146	30.48	32.004	32.6859	1.2727	1.2121	1.3042	0.7508	0.5589	1.3434	0.0339	0.0722	0.5426	0.0238	220.7	160.9	0.0412	144.2	131.4	0	0	0	0.1551	0.0461	0	0.0917	0.4577	0.7639	0.8916	0.8862	1.2203	0.413	128.197	78.7609	49.7405	83.7354	41.1771	19.3941	29.9005	57.0317	35.6395	1.0167	0.5819	0.2321
CPSBB_TOM127	4	104.113	752.343	30.988	31.4113	27.686	29.1253	29.8797	0.9272	0.8934	0.9642	0.7623	0.6339	1.2026	0.0281	0.0333	0.5436	0.0378	225.9	185	0.0465	170.9	159.2	0	0	0	0.1702	0.0259	0	0.0758	0.4506	0.758	0.8904	0.8844	0.8904	0.4319	110.097	75.7487	50.438	75.5442	37.7371	12.4219	23.929	62.5656	26.9611	0.9261	0.6317	0.2045
CPSBB_TOM128	4	134.273	1239.6	40.4707	40.64	34.544	37.1687	38.1484	0.9146	0.8536	0.9279	0.7134	0.6862	1.0396	0.0281	0.041	0.5406	0.0446	242.7	171.5	0.0656	172.6	165.1	0	0	0	0.1307	0.0655	0	0.072	0.451	0.7443	0.8907	0.8883	0.8534	0.4344	134.544	70.1635	53.8679	88.6465	40.075	28.2822	25.9917	42.5833	38.4116	0.7317	0.5869	0.232
CPSBB_TOM129	4	202.109	2736.76	55.2873	55.2873	55.2027	60.452	61.5983	1.0934	0.9985	1.1176	0.755	0.6432	1.1738	0.0396	0.0545	0.534	0.0602	257	206.7	0.1226	170.3	153.8	0	0	0	0.1213	0.1144	0	0.156	0.4972	0.7293	0.8889	0.8874	1	0.4437	140.096	83.872	64.1773	96.114	44.6749	23.1922	25.7476	47.9891	34.6528	1.7927	0.5888	0.2307
CPSBB_TOM131	4	276.205	4132.52	49.1913	53.4247	99.9067	103.971	104.307	1.9461	2.031	2.1314	0.9157	0.3339	2.7423	0.0675	0.2118	0.4732	0.0338	234.9	151.2	0.0976	56.4	49.2	0.0025	0.4638	0	0.3825	0.0607	0	1.0051	0.3282	0.7694	0.8889	0.8889	2.0345	0.4033	149.282	80.7846	65.8534	101.221	45.3006	29.2743	25.5851	41.1527	38.8791	1.8929	0.5584	0.2479
CPSBB_TOM132	4	123.084	1044.39	34.4593	35.2213	38.2693	39.5393	40.7469	1.1226	1.1106	1.1825	0.742	0.3587	2.0685	0.0332	0.0429	0.4576	0.0087	197.2	172.9	0.0087	107.2	101.8	0.0034	0.2605	0	0.2502	0.0697	0	0.2346	0.4197	0.7725	0.8889	0.8845	1.1111	0.3712	144.334	80.4143	59.5679	95.9355	44.2849	26.8005	28.3642	46.6237	39.0229	2.1153	0.5849	0.2316
CPSBB_TOM133	4	NA	NA	NA	NA	NA	NA	NA	NA	NA	NA	NA	NA	NA	NA	NA	NA	NA	NA	NA	NA	NA	NA	NA	NA	NA	NA	NA	NA	NA	NA	NA	NA	NA	NA	NA	NA	NA	NA	NA	NA	NA	NA	NA	NA	NA	NA	NA
CPSBB_TOM134	4	NA	NA	NA	NA	NA	NA	NA	NA	NA	NA	NA	NA	NA	NA	NA	NA	NA	NA	NA	NA	NA	NA	NA	NA	NA	NA	NA	NA	NA	NA	NA	NA	NA	NA	NA	NA	NA	NA	NA	NA	NA	NA	NA	NA	NA	NA	NA
CPSBB_TOM135	4	NA	NA	NA	NA	NA	NA	NA	NA	NA	NA	NA	NA	NA	NA	NA	NA	NA	NA	NA	NA	NA	NA	NA	NA	NA	NA	NA	NA	NA	NA	NA	NA	NA	NA	NA	NA	NA	NA	NA	NA	NA	NA	NA	NA	NA	NA	NA
CPSBB_TOM136	4	NA	NA	NA	NA	NA	NA	NA	NA	NA	NA	NA	NA	NA	NA	NA	NA	NA	NA	NA	NA	NA	NA	NA	NA	NA	NA	NA	NA	NA	NA	NA	NA	NA	NA	NA	NA	NA	NA	NA	NA	NA	NA	NA	NA	NA	NA	NA
CPSBB_TOM137	4	NA	NA	NA	NA	NA	NA	NA	NA	NA	NA	NA	NA	NA	NA	NA	NA	NA	NA	NA	NA	NA	NA	NA	NA	NA	NA	NA	NA	NA	NA	NA	NA	NA	NA	NA	NA	NA	NA	NA	NA	NA	NA	NA	NA	NA	NA	NA
CPSBB_TOM138	4	NA	NA	NA	NA	NA	NA	NA	NA	NA	NA	NA	NA	NA	NA	NA	NA	NA	NA	NA	NA	NA	NA	NA	NA	NA	NA	NA	NA	NA	NA	NA	NA	NA	NA	NA	NA	NA	NA	NA	NA	NA	NA	NA	NA	NA	NA	NA
CPSBB_TOM139	4	142.445	1397.66	40.64	41.4867	40.64	43.0107	43.6654	1.0367	1	1.0812	0.7771	0.5208	1.492	0.0429	0.0449	0.5118	0.0267	215.4	167.1	0.0546	137.5	125.4	0	0	0	0.2241	0.0601	0	0.2024	0.4075	0.7574	0.891	0.8868	1	0.406	129.097	60.4159	46.7235	82.6775	36.7088	31.1886	25.793	39.5907	40.4723	1.0352	0.5697	0.2431
CPSBB_TOM140	4	130.389	1171.38	33.4433	33.6127	41.656	42.672	43.4201	1.2695	1.2456	1.2983	0.7595	0.5924	1.2821	0.0371	0.081	0.5458	0.0208	206.2	164	0.0477	156.5	130.5	0	0	0	0.1896	0.0399	0	0.1289	0.4206	0.7793	0.8889	0.8869	1.2484	0.4084	114.086	92.7182	51.4954	77.9264	43.2476	3.2093	31.1981	84.1267	31.3627	0.6432	0.5693	0.2419
CPSBB_TOM141	4	NA	NA	NA	NA	NA	NA	NA	NA	NA	NA	NA	NA	NA	NA	NA	NA	NA	NA	NA	NA	NA	NA	NA	NA	NA	NA	NA	NA	NA	NA	NA	NA	NA	NA	NA	NA	NA	NA	NA	NA	NA	NA	NA	NA	NA	NA	NA
CPSBB_TOM142	4	NA	NA	NA	NA	NA	NA	NA	NA	NA	NA	NA	NA	NA	NA	NA	NA	NA	NA	NA	NA	NA	NA	NA	NA	NA	NA	NA	NA	NA	NA	NA	NA	NA	NA	NA	NA	NA	NA	NA	NA	NA	NA	NA	NA	NA	NA	NA
CPSBB_TOM143	4	86.462	513.232	21.59	21.6747	28.956	29.2947	29.9806	1.3516	1.3412	1.3941	0.6588	0.6588	1	0.0323	0.1052	0.5182	0.013	170	138.2	0.0087	161	138.6	0	0	0.1398	0	0.0205	0.0369	0	0.5462	0.7884	0.8889	0.886	1.3465	0.3973	127.825	67.8718	53.9595	85.5215	38.3866	26.6476	22.9627	40.752	35.1764	1.2434	0.5533	0.2537
CPSBB_TOM144	4	85.0904	513.691	24.892	24.9767	24.8073	25.5693	26.4659	1.0237	0.9966	1.0309	0.7313	0.5646	1.2952	0.0268	0.0299	0.5154	0.0232	215.3	173.1	0.0387	167.7	137.6	0	0	0	0.1667	0.02	0	0.0717	0.4371	0.7708	0.8889	0.8821	0.9915	0.405	114.528	59.1109	45.1518	75.1055	33.8383	25.2907	22.2248	41.3081	33.6684	2.3934	0.5697	0.2442
CPSBB_TOM145	4	166.172	1790.34	38.4387	39.9627	59.436	59.8593	59.858	1.4979	1.5463	1.5641	0.7907	0.3392	2.3312	0.0442	0.1204	0.4909	0.0093	196.9	163.3	0.0326	89.5	92.4	0.0038	0.2585	0	0.254	0.0875	0	0.3757	0.4272	0.7932	0.8889	0.8875	1.547	0.3625	128.392	72.1169	43.5751	80.9248	39.3725	23.3113	31.6208	53.6018	39.2848	NA	NA	NA
CPSBB_TOM146	4	198.635	2655.44	60.8753	61.214	49.784	53.6787	54.6039	0.8769	0.8178	0.8982	0.7622	0.6134	1.2426	0.0336	0.054	0.542	0.0467	243.4	201.9	0.0707	169.1	153.6	0	0	0	0.18	0.0565	0	0.1865	0.4416	0.7425	0.8902	0.8885	0.8188	0.428	140.58	67.0807	52.2676	90.7135	40.361	32.6025	27.7763	40.43	42.8304	NA	NA	NA
CPSBB_TOM147	4	NA	NA	NA	NA	NA	NA	NA	NA	NA	NA	NA	NA	NA	NA	NA	NA	NA	NA	NA	NA	NA	NA	NA	NA	NA	NA	NA	NA	NA	NA	NA	NA	NA	NA	NA	NA	NA	NA	NA	NA	NA	NA	NA	NA	NA	NA	NA
CPSBB_TOM148	4	222.817	3358.48	62.6533	62.738	64.1773	67.9027	68.5761	1.0823	1.0243	1.0975	0.6784	0.5514	1.2304	0.0249	0.0328	0.5072	0.0375	229.4	203.1	0.0348	137.6	133.5	0	0	0	0.1128	0.0845	0	0.1483	0.4988	0.7566	0.8925	0.8886	1.0236	0.3986	155.053	88.6377	52.5577	97.6968	47.8244	25.9598	38.2019	55.8022	46.1876	0.5091	0.7179	0.1514
CPSBB_TOM149	4	149.986	1534.57	38.7773	39.0313	52.7473	52.9167	53.7942	1.3557	1.3603	1.3903	0.5611	0.4498	1.2476	0.0299	0.0921	0.4439	0	160.5	121.8	0	120.8	117.6	0	0	0	0.1112	0.0558	0	0.0979	0.4976	0.7949	0.8889	0.8857	1.3552	0.334	136.172	116.289	69.1985	96.645	53.1541	0.567	34.1603	89.049	34.165	1.4956	0.5778	0.2388
CPSBB_TOM150	4	92.7925	613.425	26.5007	26.5853	27.94	28.3633	29.5389	1.0669	1.0543	1.1182	0.7093	0.6198	1.1443	0.0202	0.0319	0.5357	0.0134	200.6	164	0.0183	169.6	150.4	0	0	0	0.1401	0.0151	0	0.0431	0.4716	0.7904	0.8919	0.8889	1.0645	0.3991	117.074	63.5545	48.815	77.9997	35.471	23.922	22.0469	42.6642	32.532	0.7651	0.5995	0.224
CPSBB_TOM151	4	115.55	939.41	34.036	34.2053	33.1047	33.9513	34.3475	0.9926	0.9726	0.9968	0.7065	0.6219	1.136	0.0211	0.0214	0.5317	0.0215	204.4	174.583	0.0377	169.2	150.3	0	0	0	0.1239	0.0269	0	0.057	0.4863	0.78	0.8889	0.8889	0.975	0.4016	131.287	119.951	72.7458	96.0909	53.8687	-3.8606	32.615	96.7506	32.8427	0.7385	0.5855	0.2344
CPSBB_TOM152	4	94.59	594.551	21.7593	21.9287	32.512	32.9353	33.7643	1.5019	1.4942	1.5577	0.7121	0.6732	1.0578	0.0412	0.1331	0.5141	0.0144	186.3	144.7	0.0358	155.8	129.4	0	0	0	0.1056	0.0599	0	0.0772	0.4884	0.7887	0.8895	0.887	1.5	0.4089	119.816	57.6393	48.6911	79.1502	34.4035	28.9822	20.6319	35.4464	35.5759	1.1966	0.5545	0.2526
CPSBB_TOM153	4	37.9479	96.5948	11.7687	12.1073	9.7367	9.9907	11.1855	0.8252	0.8273	0.9572	0.7482	0.5683	1.3165	0.0311	0.0702	0.52	0.0085	197.1	186.3	0.0141	199.1	10	0.0267	0.0334	0	0.2525	0.0145	0	0.0318	0.3475	0.7692	0.8911	0.8738	0.8182	0.423	96.1257	101.204	63.5105	77.7212	44.297	-10.0677	24.0115	112.748	26.0367	1.4258	0.5442	0.2542
CPSBB_TOM155	4	54.1524	177.469	15.5787	15.6633	13.97	14.224	17.101	0.9081	0.8967	1.1037	0.6793	0.6141	1.1062	0.0162	0.0317	0.5245	0.004	14.8	167.7	0.0089	2.4	153.6	0.0069	0.0121	0	0.1032	0.0061	0	0.0059	0.494	0.7545	0.8571	0.8811	0.9844	0.4884	85.5967	89.6049	59.3269	70.9755	39.2099	-8.2644	19.4124	113.061	21.0983	1.9436	0.5907	0.2343
CPSBB_TOM156	4	51.4314	183.663	15.9173	16.002	14.1393	14.3087	16.6909	0.8942	0.8883	1.0541	0.6649	0.6489	1.0246	0.0155	0.0364	0.5314	0.0059	167.2	161.6	0.0051	1	153.6	0	0	0	0.1357	0.0057	0	0.0071	0.4497	0.7857	0.8919	0.88	0.88	0.393	76.8221	83.5208	55.4641	65.9172	36.2893	-9.1537	17.5728	117.515	19.814	1.9067	0.622	0.2066
CPSBB_TOM158	4	56.5475	206.501	17.6953	17.9493	13.3773	14.1393	16.792	0.7877	0.756	0.9489	0.7512	0.6603	1.1377	0.0308	0.0823	0.555	0.041	211.1	161	0.085	11	163	0	0	0	0.1265	0.0118	0	0.0312	0.4809	0.747	0.8921	0.8732	0.747	0.4388	100.851	100.649	66.1586	80.392	44.4447	-7.2072	22.8299	107.52	23.9405	2.1869	0.6405	0.1953
CPSBB_TOM159	4	46.5378	153.419	14.986	14.986	12.1073	12.3613	14.2633	0.8249	0.8079	0.9571	0.7458	0.6328	1.1786	0.0269	0.068	0.5335	0.0068	346.1	5.5	0.0079	169.8	161.1	0.0005	0.0112	0	0.1253	0.0221	0	0.0207	0.4863	0.7724	0.8889	0.875	0.8	0.4246	88.4471	95.6483	59.7599	73.546	41.571	-10.823	22.5416	115.647	25.0052	3.7739	0.5935	0.2257
CPSBB_TOM160	4	54.1443	203.347	17.4413	17.4413	14.224	14.478	17.2989	0.8301	0.8155	0.9966	0.665	0.6262	1.062	0.0219	0.0653	0.5323	0.0179	2	170.6	0.0539	170.4	163.7	0	0	0	0.1005	0.0131	0	0.0149	0.4971	0.9765	1	0.994	0.8137	0.0624	108.403	111.083	75.3286	88.5376	48.6985	-8.8729	23.0345	111.067	24.6844	1.8698	0.6243	0.1934
CPSBB_TOM161	4	52.7075	185.878	17.526	17.6107	13.0387	13.5467	16.6408	0.7692	0.744	0.9541	0.744	0.6377	1.1667	0.0336	0.088	0.544	0.0156	208	171.3	0.0463	171.2	169.6	0	0.0089	0	0.1589	0.0141	0	0.0281	0.4437	0.7673	0.8905	0.8841	0.7439	0.394	111.084	117.051	82.0997	93.9831	51.1957	-10.2707	21.9638	115.062	24.2466	2.6043	0.5503	0.2538
CPSBB_TOM162	4	51.0517	175.29	17.6953	17.78	11.7687	12.0227	14.8833	0.6762	0.6651	0.9711	0.6459	0.6938	0.931	0.0392	0.1287	0.5199	0.0141	190.7	160.4	0.009	174.5	169	0.0041	0.0143	0.1493	0	0.0354	0.0264	0	0.5493	0.7801	0.8943	0.88	0.6627	0.4135	94.8624	91.4342	59.4324	72.8697	40.9456	-4.7545	21.8203	102.292	22.3322	2.7245	0.5501	0.2553
CPSBB_TOM163	4	43.9943	137.462	13.97	13.97	11.684	11.938	13.4389	0.8545	0.8364	0.9678	0.7152	0.6667	1.0727	0.0268	0.0589	0.5611	0.0213	204.8	2.2	0.0235	4.9	163.5	0.0141	0.0188	0	0.1146	0.0119	0	0.0076	0.4823	0.7857	0.8871	0.8871	0.8462	0.4143	124.64	122.222	78.4893	95.9012	54.0599	-7.6062	28.7008	104.843	29.6916	2.3213	0.5482	0.2562
CPSBB_TOM166	4	56.9032	224.989	18.1187	18.2033	14.224	14.986	15.5675	0.8233	0.785	0.8632	0.7383	0.6869	1.0748	0.0316	0.0696	0.5525	0.0282	207.8	170.7	0.035	169	166.9	0	0	0	0.1449	0.028	0	0.0294	0.4576	0.7614	0.8993	0.8874	0.7882	0.43	98.2758	98.0883	69.0661	79.8859	43.5841	-6.0037	19.1694	107.39	20.0876	1.7064	0.5519	0.2547
CPSBB_TOM167	4	49.4405	173.218	15.0707	15.1553	14.1393	14.224	15.9295	0.9385	0.9382	1.0629	0.6798	0.5955	1.1415	0.0178	0.0273	0.5311	0.0179	5.5	164.5	0.0215	161.8	153.9	0	0	0	0.0886	0.0208	0	0.0159	0.5298	0.7904	0.8919	0.88	0.9296	0.3908	110.801	54.8111	36.6014	69.3655	31.9464	25.5148	25.635	45.1346	36.1685	0.9221	0.5462	0.2586
CPSBB_TOM168	4	68.6219	331.67	19.812	19.812	20.2353	20.9127	21.6141	1.0556	1.0214	1.0956	0.7009	0.5897	1.1884	0.0177	0.0224	0.5235	0.0263	210.4	162.2	0.0305	165.8	131.3	0.0009	0.0058	0	0.1353	0.0081	0	0.0397	0.4737	0.7724	0.892	0.8837	1.0215	0.4001	115.478	69.009	40.2325	73.2738	36.382	18.7347	29.3281	57.4297	34.8013	0.6689	0.5517	0.2559
CPSBB_TOM169	4	58.4308	238.093	18.4573	18.542	14.986	15.8327	18.0354	0.8539	0.8119	0.9771	0.7294	0.6284	1.1606	0.0286	0.0639	0.5348	0.0352	212.2	185.5	0.0536	169.5	162.8	0	0	0	0.1384	0.0292	0	0.0366	0.4439	0.7527	0.8974	0.875	0.8046	0.424	109.385	112.437	77.5013	90.211	49.3582	-8.8103	22.4728	111.407	24.1381	2.178	0.6	0.2561
CPSBB_TOM170	4	44.4647	139.247	13.208	13.208	13.1233	13.208	14.5977	1	0.9936	1.1123	0.6603	0.641	1.03	0.0171	0.019	0.5196	0.0064	161.3	160.6	0.0118	168.6	150.6	0	0.0108	0.0968	0	0.0262	0.0111	0	0.5	0.7871	0.8905	0.8777	0.9839	0.3883	117.03	53.2382	42.7735	75.2007	32.8431	29.8875	22.578	37.0686	37.4571	0.8633	0.5486	0.2589
CPSBB_TOM171	4	47.0047	157.061	15.0707	15.0707	12.3613	12.6153	14.3086	0.8371	0.8202	0.9547	0.7191	0.6517	1.1034	0.0243	0.0604	0.5598	0.0034	174.5	176.8	0.0005	165.3	165.7	0.0055	0.0269	0	0.1218	0.0066	0	0.0116	0.4631	0.7838	0.8923	0.8855	0.8169	0.4095	127.111	65.8244	47.9832	82.3963	37.687	26.9612	26.3332	44.3248	37.6875	1.2222	0.5894	0.2342
CPSBB_TOM172	4	49.8408	173.584	15.5787	15.6633	13.3773	13.8007	15.5243	0.8811	0.8587	1.0019	0.6467	0.6685	0.9675	0.0249	0.0479	0.5262	0.04	213.5	6.2	0.0719	171.7	164.6	0	0	0.1402	0	0.0176	0.0165	0	0.5521	0.7778	0.9	0.8873	0.863	0.4033	101.887	106.746	65.0488	80.9927	46.7125	-10.6288	26.5651	111.806	28.6125	1.8125	0.5481	0.2547
CPSBB_TOM175	4	46.9792	154.394	14.3087	14.3087	12.7847	13.3773	14.6976	0.9349	0.8935	1.0332	0.7396	0.5799	1.2755	0.0277	0.0313	0.5303	0.0316	215.5	186.3	0.0515	162.9	147.7	0.0139	0.0232	0	0.1491	0.0087	0	0.0385	0.4873	0.7643	0.8824	0.8889	0.8955	0.4136	98.9456	105.629	70.7649	83.407	46.1904	-10.3939	21.933	115.356	24.2712	1.5826	0.5538	0.251
CPSBB_TOM176	4	62.2262	274.63	20.1507	20.32	15.8327	16.3407	18.9046	0.8042	0.7857	0.9342	0.7563	0.6471	1.1688	0.031	0.0755	0.5596	0.0181	195.7	0.5	0.064	175.3	165.1	0	0.0123	0	0.1446	0.0158	0	0.0333	0.4508	0.7708	0.8916	0.881	0.7789	0.4235	106.148	110.658	75.7398	88.2384	48.4961	-9.422	22.1997	112.997	24.1164	3.1561	0.5535	0.25
CPSBB_TOM177	4	48.7922	171.82	14.732	14.732	14.0547	14.3087	15.0549	0.9713	0.954	1.0278	0.7011	0.6092	1.1509	0.0144	0.0152	0.5356	0.0207	167.4	167	0.0159	173.8	149.7	0	0	0	0.1206	0.0057	0	0.02	0.4734	0.7857	0.8919	0.8859	0.9565	0.4031	123.266	54.597	40.552	77.0893	34.2183	31.6299	26.5153	39.973	41.2737	0.7543	0.5502	0.254
CPSBB_TOM178	4	55.5145	207.72	18.2033	18.4573	13.0387	14.3933	17.1537	0.7798	0.7163	0.9467	0.7442	0.5488	1.3559	0.0405	0.0912	0.5181	0.0176	223.6	203	0.0217	170.6	160.8	0.0014	0.0079	0	0.1769	0.0334	0	0.0561	0.4412	0.7219	0.8905	0.8841	0.7176	0.4379	92.4669	94.9423	62.2331	74.6387	41.893	-7.8421	21.2193	110.283	22.622	4.5083	0.5519	0.2488
CPSBB_TOM179	4	57.4218	200.767	16.256	16.4253	15.494	15.6633	19.117	0.9536	0.9531	1.1883	0.6406	0.5729	1.1182	0.0129	0.0186	0.4963	0	173	157.2	0	163	141.4	0.0032	0.0057	0	0.1058	0.0113	0	0.0145	0.4915	0.7717	0.8931	0.8606	0.9726	0.4186	117.667	56.5816	41.3262	74.8195	33.6942	27.9219	24.9433	41.7752	37.4406	1.2798	0.5499	0.2597
CPSBB_TOM180	4	58.2033	239.283	18.6267	18.6267	15.494	15.9173	17.7362	0.8545	0.8318	0.9609	0.7136	0.6	1.1894	0.0222	0.0534	0.5219	0.0293	209.1	0.1	0.0297	165.1	153.1	0	0	0	0.1368	0.0231	0	0.028	0.4681	0.7701	0.8889	0.878	0.8182	0.4037	114.336	116.226	81.9228	93.7806	51.1672	-8.224	22.1798	110.344	23.6554	0.7069	0.5514	0.2547
CPSBB_TOM181	4	45.7322	152.573	13.8853	13.8853	13.3773	13.6313	16.4575	0.9817	0.9634	1.1924	0.6707	0.5976	1.1224	0.0156	0.0172	0.5184	0.0093	191.1	166.5	0.0127	167	158	0	0	0	0.0963	0.0107	0	0.0155	0.4783	0.7875	0.8936	0.8873	0.9692	0.3956	124.1	53.3413	39.5374	76.9975	34.159	32.5526	27.1875	39.8682	42.4126	0.6942	0.5493	0.2568
CPSBB_TOM182	4	51.6624	190.38	15.494	15.494	14.478	14.9013	17.6581	0.9617	0.9344	1.1459	0.7322	0.6393	1.1453	0.0181	0.0189	0.5451	0.0227	15.5	177.1	0.0158	172.1	153.2	0.0053	0.0034	0	0.1086	0.0046	0	0.0157	0.4886	0.7771	0.8889	0.8889	0.9444	0.4208	127.752	54.4359	41.3144	79.5558	35.0802	33.5862	27.4209	39.2294	43.3582	1.2673	0.5485	0.2573
CPSBB_TOM183	4	27.4181	52.939	8.636	8.636	7.366	7.62	10.2276	0.8824	0.8529	1.1958	0.7059	0.6373	1.1077	0.0271	0.0459	0.5337	0.0167	346.2	4	0.0406	159.6	165.4	0.0068	0.0853	0	0.1111	0.0129	0	0.0086	0.4889	0.764	0.8947	0.8718	0.85	0.4215	118.757	111.413	65.163	86.6363	49.8529	-5.4568	31.413	99.8545	31.8834	2.2989	0.5337	0.2628
CPSBB_TOM184	4	54.3342	210.759	16.764	16.8487	15.494	15.6633	18.6657	0.9296	0.9242	1.119	0.6869	0.6111	1.124	0.0197	0.03	0.5209	0.0081	2.8	170.3	0.0065	6.4	146.7	0.0014	0.0085	0	0.1405	0.0181	0	0.0296	0.4541	0.7826	0.8889	0.878	0.9114	0.3922	106.507	110.478	73.7811	87.4058	48.3737	-9.4282	23.515	111.848	25.3347	3.8702	0.5508	0.2575
CPSBB_TOM185	4	57.2334	229.684	17.9493	18.034	15.0707	15.494	16.1988	0.8592	0.8396	0.9067	0.75	0.6132	1.2231	0.0265	0.0527	0.5384	0.0246	202.6	176.8	0.029	3.7	160	0	0	0	0.137	0.0163	0	0.0374	0.4918	0.7802	0.8931	0.8875	0.8452	0.4152	102.428	95.5003	72.1605	82.2921	43.1784	-1.6307	16.5496	95.6274	16.6297	2.559	0.5498	0.2567
CPSBB_TOM186	4	58.4137	241.641	17.9493	18.1187	16.1713	16.51	19.4372	0.9112	0.9009	1.088	0.7358	0.5708	1.2893	0.0197	0.033	0.5249	0.0179	202.3	170.4	0.0214	168.8	152.3	0.0036	0.0083	0	0.1768	0.0084	0	0.0405	0.4205	0.7835	0.8889	0.8889	0.9048	0.405	105.954	106.994	74.5222	86.4486	47.283	-7.2958	21.1402	109.04	22.3638	1.1032	0.5521	0.2534
CPSBB_TOM188	4	68.4986	333.512	20.828	20.9127	19.6427	19.812	21.4257	0.9474	0.9431	1.0329	0.622	0.7033	0.8844	0.0193	0.0253	0.5299	0	167.1	159.7	0	163.5	158.6	0	0	0.125	0	0.0223	0.0276	0	0.5085	0.7897	0.8889	0.8846	0.9388	0.3912	101.348	82.5821	46.6542	69.6479	38.4727	2.9053	27.4638	83.9613	27.617	1.2131	0.551	0.2524
CPSBB_TOM189	4	NA	NA	NA	NA	NA	NA	NA	NA	NA	NA	NA	NA	NA	NA	NA	NA	NA	NA	NA	NA	NA	NA	NA	NA	NA	NA	NA	NA	NA	NA	NA	NA	NA	NA	NA	NA	NA	NA	NA	NA	NA	NA	NA	NA	NA	NA	NA
CPSBB_TOM191	4	48.2212	155.355	15.24	15.4093	13.1233	13.716	14.9738	0.8901	0.8611	0.977	0.5611	0.4944	1.1348	0.0274	0.0539	0.4507	0.0503	214.6	186.3	0.1813	155.2	135	0	0	0.1128	0	0.0404	0.0227	0	0.5185	0.7578	0.8971	0.8777	0.8472	0.3633	110.418	108.556	65.0074	83.2052	48.0792	-7.6474	28.7905	104.876	29.7888	1.9628	0.5485	0.2518
CPSBB_TOM192	4	51.1955	183.003	15.24	15.24	14.3933	14.8167	15.5969	0.9722	0.9444	1.0291	0.6722	0.6444	1.0431	0.0232	0.024	0.5283	0.0404	226.2	176	0.0474	170.4	159.1	0	0	0.1287	0	0.0116	0.0208	0	0.52	0.7816	0.8947	0.8889	0.9444	0.3975	125.877	66.3655	47.1773	81.4352	37.8064	25.7854	27.0483	46.3693	37.3698	1.7497	0.5498	0.2554
CPSBB_TOM193	4	60.314	257.211	18.7113	18.8807	16.4253	16.764	18.9015	0.8879	0.8778	1.0318	0.6923	0.6697	1.0338	0.0205	0.0422	0.543	0.0152	195.8	170	0.0549	167.1	157.2	0.0033	0.0059	0	0.1257	0.0122	0	0.0124	0.4596	0.7817	0.8953	0.8851	0.875	0.4067	95.3828	96.7576	66.3465	77.6966	42.6279	-7.0769	19.9228	109.556	21.1424	2.577	0.625	0.2039

## Sheet: tomato BLUP
Line	Trait 1	Trait 2	Trait 3	Trait 4	Trait 5	Trait 6	Trait 7	Trait 8	Trait 9	Trait 10	Trait 11	Trait 12	Trait 13	Trait 14	Trait 15	Trait 16	Trait 17	Trait 18	Trait 19	Trait 20	Trait 21	Trait 22	Trait 23	Trait 24	Trait 25	Trait 26	Trait 27	Trait 28	Trait 29	Trait 30	Trait 31	Trait 32	Trait 33	Trait 34	Trait 35	Trait 36	Trait 37	Trait 38	Trait 39	Trait 40	Trait 41	Trait 42	Trait 43	Trait 44	Trait 45	Trait 46	Trait 47
Heritability	0.956366	0.931369	0.945757	0.946643	0.965394	0.968601	0.961207	0.913662	0.906144	0.89477	0.438458	0.58503	0.596605	0.815014	0.827009	0.55911	0.805505	0.484182	0.649061	0.72668	0.363792	0.72694	0.487067	0.49799	0.483445	0.40254	-	-	0.70715	0.392093	0.830863	0.793448	0.795356	0.905186	0.827043	0.883686	0.896421	0.812068	0.793963	0.840601	0.969568	0.908215	0.982051	0.902885	0.576295	0.899032	0.895262
CPSBB_TOM001	214.289	3064.6	66.0246	66.6201	52.2565	57.2783	58.2566	0.867876	0.802126	0.899054	0.76208	0.599465	1.28295	0.0398505	0.0664516	0.538182	0.0612789	225.411	213.937	0.129299	166.172	150.954	0.00153503	0.00261906	0.00450903	0.178534	1.28305	0.891996	0.220681	0.43736	0.730133	0.888514	0.887936	0.802281	0.434694	122.974	60.9646	45.3147	79.2946	35.8494	28.0551	25.7721	42.4249	38.123	1.65978	0.634047	0.20355
CPSBB_TOM002	326.492	6364.52	102.342	102.968	62.8731	77.0404	83.0783	0.752416	0.620949	0.811267	0.780928	0.653825	1.21041	0.0672066	0.135201	0.555933	0.0798371	235.914	245.232	0.17507	171.954	168.967	0.00161432	0.00291858	0.00450903	0.154591	1.28305	0.891996	0.377432	0.45752	0.65576	0.890322	0.887231	0.620304	0.486795	136.021	61.3299	45.6507	85.4288	38.3469	33.6378	29.6333	41.4287	44.729	1.92768	0.771227	0.120698
CPSBB_TOM003	325.195	6846.22	92.6579	93.9669	82.4867	92.7659	93.9518	0.989812	0.896555	1.02996	0.764389	0.583495	1.32999	0.0529659	0.070177	0.521944	0.0812657	242.018	225.781	0.18842	165.415	138.032	0.00166763	0.00327251	0.00534988	0.175026	1.28305	0.891996	0.414563	0.441087	0.711704	0.890298	0.887947	0.89662	0.442389	138.873	60.3007	44.9485	86.3723	38.6211	35.4963	30.6903	40.9417	46.7549	1.8373	0.743317	0.157579
CPSBB_TOM004	322.601	6577.46	103.517	104.192	68.6792	77.8799	79.8203	0.752357	0.672043	0.775951	0.763338	0.639085	1.21144	0.0506409	0.118026	0.547495	0.0639547	217.592	223.211	0.190226	169.296	161.768	0.00166763	0.00327251	0.00534988	0.146832	1.28305	0.891996	0.294704	0.462337	0.710424	0.889408	0.888745	0.672678	0.450709	151.838	72.0707	54.7104	96.7857	43.4167	35.1057	30.8848	41.4116	46.6056	2.12762	0.705767	0.15688
CPSBB_TOM005	298.798	5046.99	97.1239	97.8317	51.9628	64.0407	66.675	0.65701	0.540987	0.69608	0.764751	0.66612	1.16231	0.0668989	0.169183	0.570551	0.123556	238.698	238.471	0.29721	133.515	166.956	0.0144603	0.0196516	0.0265806	0.134189	1.28305	0.891996	0.178519	0.455935	0.654142	0.89065	0.888617	0.541096	0.490549	146.587	77.1456	55.5629	94.9333	43.9716	29.4137	31.0537	46.8734	42.8273	2.04156	0.739143	0.139733
CPSBB_TOM006	290.306	5579.13	86.5627	86.9964	72.6085	78.6365	79.9207	0.905883	0.840511	0.930244	0.713357	0.664931	1.07932	0.0368451	0.0554964	0.542693	0.0504081	235.756	204.908	0.0910686	164.987	160.761	0.00427074	0.00705191	0.0579194	0.0836765	1.28305	0.891996	0.0943779	0.4964	0.737556	0.889923	0.887631	0.84046	0.433245	141.94	63.8324	46.6719	88.6101	39.831	34.9168	31.1419	41.7922	46.6766	2.32276	0.678178	0.173281
CPSBB_TOM007	255.45	4402.1	78.4435	78.8751	64.1111	69.795	70.6694	0.885829	0.818869	0.916009	0.738344	0.605262	1.23282	0.0342657	0.056447	0.52891	0.0532378	235.124	206.361	0.107019	163.559	149.812	0.00153503	0.00261906	0.00450903	0.155358	1.28305	0.891996	0.218393	0.460061	0.734558	0.890604	0.887631	0.818556	0.426973	177.714	129.496	59.6989	111.05	61.3837	11.3789	52.8298	77.9554	54.1927	1.55138	0.622959	0.21363
CPSBB_TOM008	352.568	7769.63	95.7918	98.7286	87.7924	103.884	101.629	1.04555	0.915856	1.06573	0.740832	0.591762	1.30757	0.0608918	0.0724722	0.502165	0.0894144	243.72	237.7	0.254544	156.737	131.26	0.0206884	0.0196526	0.0347249	0.133245	1.28305	0.891996	0.371428	0.428098	0.681788	0.888572	0.886506	0.917604	0.453972	138.143	62.9654	46.9476	86.9167	39.1034	33.8658	29.9238	41.5682	44.99	2.52953	0.647774	0.195378
CPSBB_TOM009	315.408	5715.03	98.6058	99.7733	57.334	73.3022	75.591	0.740325	0.589632	0.77641	0.706405	0.646096	1.10988	0.0703776	0.141879	0.548749	0.119713	253.721	246.751	0.288092	170.555	170.529	0.0186828	0.00661262	0.0323702	0.142492	1.28305	0.891996	0.277523	0.456493	0.629589	0.884806	0.885892	0.588655	0.502974	176.727	169.772	97.9574	128.788	72.9627	-10.6604	45.364	103.212	46.8323	2.63263	0.787715	0.112808
CPSBB_TOM010	316.877	5825.06	98.6685	99.6063	57.1242	73.5752	75.6519	0.742475	0.586366	0.773398	0.801993	0.597363	1.382	0.0696913	0.140904	0.554429	0.142562	272.002	256.882	0.292343	178.671	171.817	0.0152532	0.036085	0.00450903	0.189939	1.28305	0.891996	0.365674	0.437179	0.626306	0.889641	0.886433	0.586852	0.510743	143.052	67.6775	51.3505	91.3004	41.0101	33.3826	29.5919	41.6761	44.5191	1.35116	0.779052	0.129719
CPSBB_TOM011	142.087	1349.94	45.4865	45.868	32.6179	36.0672	37.4131	0.790105	0.721457	0.831744	0.754294	0.620848	1.22764	0.0414124	0.0908573	0.541753	0.0654999	234.828	214.201	0.13099	172.256	162.59	0.00187203	0.00637301	0.00450903	0.160449	1.28305	0.891996	0.125687	0.445863	0.722472	0.889594	0.886409	0.721099	0.446335	117.339	57.7078	40.0126	74.2589	33.9739	27.0418	26.6516	44.5752	37.9664	0.793023	0.593482	0.228302
CPSBB_TOM012	141.876	1373.53	37.6178	38.1851	41.3042	44.0896	45.1059	1.15686	1.10024	1.19956	0.758821	0.59182	1.30532	0.0403001	0.0621978	0.539936	0.0367547	240.948	182.576	0.0586655	157.823	135.342	0.00153503	0.00261906	0.00450903	0.180651	1.28305	0.891996	0.156567	0.431144	0.747001	0.888632	0.886949	1.0997	0.431724	126.571	68.853	51.886	84.012	38.3628	25.2581	24.7084	45.0005	35.4434	0.988593	0.568677	0.244118
CPSBB_TOM013	192.129	2399.44	50.2036	50.5654	54.1239	57.0053	58.7069	1.12708	1.07852	1.16147	0.751055	0.664846	1.139	0.0374841	0.0589184	0.555974	0.0360945	228.313	186.599	0.0496621	164.505	153.4	0.00442933	0.0116046	0.00450903	0.113787	1.28305	0.891996	0.113363	0.498274	0.758754	0.89004	0.887654	1.07872	0.43113	130.311	66.082	48.8056	84.2846	38.3598	28.4932	27.1812	43.7218	39.3786	1.20271	0.527611	0.272703
CPSBB_TOM014	238.474	3752.11	73.1628	74.1986	58.5719	63.3266	64.811	0.858008	0.806245	0.897184	0.775548	0.548799	1.4746	0.0402055	0.0699924	0.531186	0.0485688	241.6	204.335	0.10078	160.093	142.977	0.00153503	0.00261906	0.00450903	0.195998	1.28305	0.891996	0.287401	0.432027	0.739174	0.889618	0.887349	0.806204	0.426189	137.452	58.0105	44.3796	85.4866	37.7907	36.1949	29.6567	39.3829	46.6606	1.22495	0.597352	0.225799
CPSBB_TOM015	174.676	2086.49	47.7616	48.415	49.0883	52.301	53.2077	1.08101	1.02832	1.10868	0.773957	0.619829	1.2624	0.0391406	0.0510763	0.551693	0.0403862	239.25	191.562	0.0650181	167.495	148.966	0.00153503	0.00261906	0.00450903	0.185888	1.28305	0.891996	0.178406	0.424586	0.750784	0.889665	0.887842	1.0286	0.431748	130.254	65.0208	48.506	84.0941	38.072	29.1465	27.0267	42.8354	39.725	1.86251	0.545168	0.260096
CPSBB_TOM016	178.76	2203.42	51.602	52.1938	49.5919	52.175	53.1553	1.00029	0.961515	1.0336	0.752608	0.595536	1.27499	0.0330588	0.0374595	0.529181	0.0368019	229.972	181.387	0.0634414	166.59	147.114	0.00153503	0.00261906	0.00450903	0.181399	1.28305	0.891996	0.172403	0.428928	0.758017	0.890486	0.886691	0.961526	0.419418	105.499	57.6461	44.2697	70.8143	31.9681	21.727	20.0628	42.762	29.7104	1.38951	0.575199	0.240017
CPSBB_TOM017	272.262	4218.56	89.5683	89.9819	45.3536	59.1054	62.0736	0.662725	0.51547	0.707399	0.775548	0.67523	1.16943	0.0760807	0.177192	0.574268	0.14011	254.926	258.886	0.310304	112.302	170.042	0.012577	0.0186332	0.0225496	0.109207	1.28305	0.891996	0.192339	0.476348	0.617146	0.889665	0.885986	0.514149	0.515851	134.01	65.0075	46.2686	84.8006	38.7449	30.5462	29.545	44.0856	42.4374	1.95784	0.713151	0.156938
CPSBB_TOM018	178.335	2185.37	53.1674	53.4465	47.3469	49.5499	50.0409	0.927108	0.890423	0.94664	0.731884	0.65546	1.1325	0.0282786	0.0385289	0.547224	0.0303879	234.038	189.601	0.058277	167.304	158.018	0.00153503	0.00261906	0.0340102	0.119097	1.28305	0.891996	0.092724	0.476258	0.763251	0.889641	0.888077	0.891113	0.420558	131.678	66.0938	48.8899	84.9315	38.5085	29.1095	27.1918	43.0792	39.8035	1.27369	0.560001	0.249725
CPSBB_TOM019	175.123	2090.95	53.4388	53.8222	44.8291	48.3948	49.6174	0.900265	0.840413	0.93515	0.737131	0.595048	1.24646	0.0311183	0.0475117	0.527908	0.044395	232.972	199.005	0.0705482	167.53	153.012	0.00153503	0.00261906	0.00450903	0.165796	1.28305	0.891996	0.154731	0.44172	0.741529	0.890697	0.888241	0.841337	0.423813	129.885	70.5965	45.5197	82.5741	39.2745	25.1469	30.6014	50.6715	39.6593	0.7281	0.560317	0.249676
CPSBB_TOM020	361.961	7607.04	88.1981	90.2814	104.244	111.674	114.502	1.22956	1.17698	1.29854	0.790728	0.481401	1.71061	0.061429	0.0899087	0.498743	0.0655901	266.641	217.76	0.125329	140.065	105.051	0.00554955	0.00449505	0.00534988	0.207348	1.28305	0.891996	0.669016	0.431395	0.74361	0.881464	0.887763	1.1771	0.400259	137.976	60.1085	47.3617	87.0606	38.4597	35.4231	28.5528	38.9406	45.3539	2.11213	0.715087	0.157131
CPSBB_TOM021	309.629	5823.82	99.7329	100.254	59.2853	73.6172	74.4484	0.74057	0.6054	0.759649	0.769392	0.620275	1.25412	0.0598706	0.134702	0.540584	0.105753	252.043	241.928	0.245909	179.704	161.873	0.0449298	0.0184735	0.00450903	0.149628	1.28305	0.891996	0.341841	0.463502	0.64917	0.88943	0.887866	0.604857	0.486296	143.013	66.441	52.4792	91.8044	40.727	34.3006	28.4148	39.6159	44.4401	2.14274	0.70973	0.157047
CPSBB_TOM022	104.772	782.253	31.0431	31.1494	29.0301	30.5019	31.7906	0.981846	0.937241	1.02721	0.691193	0.630637	1.09251	0.0198777	0.0278113	0.527803	0.0373914	222.904	179.838	0.0716679	165.318	154.452	0.00177291	0.00373726	0.00450903	0.119499	1.28305	0.891996	0.0436981	0.480221	0.758778	0.891941	0.886174	0.93894	0.414785	121.821	107.561	59.6661	85.5253	48.5985	-2.37643	33.7627	94.1454	34.0968	0.908282	0.557472	0.250866
CPSBB_TOM023	114.434	899.01	34.7583	35.1996	29.7434	31.4049	32.393	0.899141	0.862567	0.939644	0.736809	0.587446	1.26124	0.027687	0.0435193	0.526801	0.032746	224.582	189.712	0.0522671	165.736	152.303	0.00207027	0.0037772	0.00450903	0.170304	1.28305	0.891996	0.100042	0.440314	0.756161	0.888679	0.887772	0.863484	0.415308	76.6721	52.3372	39.0043	55.2612	25.9643	10.1365	13.911	53.8988	17.5602	0.778594	0.579771	0.23656
CPSBB_TOM024	117.077	928.149	28.4341	28.5398	39.1641	40.2254	40.5941	1.41699	1.38333	1.42927	0.722886	0.570947	1.2897	0.0382887	0.110748	0.530038	0.0239974	210.809	160.751	0.0380079	143.582	121.604	0.00153503	0.00261906	0.0298212	0.111615	1.28305	0.891996	0.0917272	0.487932	0.775194	0.889477	0.886245	1.38351	0.396206	123.958	69.0481	49.4663	81.6968	37.9482	23.7148	25.618	47.1947	34.9438	1.00895	0.585024	0.232722
CPSBB_TOM025	98.5558	695.864	27.2652	27.4124	29.8693	30.5859	31.3937	1.11934	1.09834	1.14604	0.702559	0.624904	1.12412	0.023664	0.0470364	0.531416	0.0197529	204.307	169.825	0.0301699	165.092	142.725	0.00153503	0.00261906	0.0329234	0.107674	1.28305	0.891996	0.0415685	0.485644	0.776788	0.889477	0.884483	1.09633	0.403048	118.432	63.8852	45.5696	77.352	35.7649	24.0746	25.1206	46.1473	34.8843	0.956896	0.556816	0.252785
CPSBB_TOM026	54.7947	238.155	17.3301	17.3704	14.427	14.94	17.4926	0.87049	0.841754	1.03824	0.715138	0.611165	1.17457	0.0240427	0.0518605	0.53269	0.0334062	220.871	173.73	0.0434922	166.555	155.686	0.00240728	0.00531471	0.00450903	0.138386	1.28305	0.891996	0.0397334	0.463952	0.766439	0.889336	0.882299	0.839924	0.414072	91.6362	89.7755	55.8362	71.2253	39.942	-6.32026	22.8769	105.706	24.0379	1.61338	0.578604	0.236244
CPSBB_TOM027	77.6675	436.374	21.162	21.2829	24.2163	24.8153	25.4907	1.17824	1.15252	1.20896	0.700774	0.599186	1.16999	0.0267705	0.0617295	0.510014	0.0206	208.982	167.431	0.0306053	159.995	132.313	0.00166763	0.00327251	0.00534988	0.12768	1.28305	0.891996	0.0644744	0.473435	0.774298	0.890421	0.885859	1.15155	0.400134	110.929	56.9256	38.7835	70.8406	32.6126	24.3781	25.2945	46.1275	35.2114	0.833164	0.555186	0.252469
CPSBB_TOM028	85.4647	531.999	25.2615	25.5543	24.1414	24.8736	25.9717	0.98065	0.962197	1.037	0.71133	0.609487	1.16928	0.0212266	0.0267182	0.52607	0.023007	211.006	170.507	0.0324551	163.646	146.36	0.00153503	0.00261906	0.00450903	0.140777	1.28305	0.891996	0.0596927	0.464042	0.775004	0.889782	0.887231	0.965375	0.407206	109.559	58.4299	42.4757	71.8456	32.8501	23.0738	22.7116	44.4461	32.4261	0.83354	0.591721	0.226507
CPSBB_TOM029	75.1796	416.009	23.2161	23.2995	20.6165	21.2824	22.2907	0.920636	0.894664	0.967166	0.684904	0.606791	1.12361	0.0194755	0.0338949	0.521434	0.0261197	212.941	171.799	0.0491365	163.942	151.846	0.00153503	0.00261906	0.00450903	0.122054	1.28305	0.891996	0.0399826	0.487104	0.77222	0.890017	0.886832	0.895401	0.396539	98.9624	52.2301	36.6742	64.2988	29.4647	21.4159	21.7044	45.3086	30.5865	0.959964	0.556499	0.252204
CPSBB_TOM030	75.7688	421.683	22.6943	22.8194	20.8053	21.6394	22.8154	0.956102	0.924007	1.01616	0.699225	0.608766	1.14769	0.0201144	0.0255062	0.528451	0.0319206	221.186	169.979	0.0484281	163.768	148.234	0.00153503	0.00261906	0.00450903	0.139609	1.28305	0.891996	0.0427239	0.460529	0.765535	0.890697	0.885564	0.921203	0.408584	119.869	101.099	52.0477	81.0876	46.4744	-0.00230876	35.6462	90.1309	35.8836	0.992607	0.554895	0.251473
CPSBB_TOM031	105.629	790.119	31.9197	32.068	28.1069	29.1788	31.3306	0.915311	0.88589	0.979724	0.73213	0.656564	1.12102	0.0251549	0.0390042	0.55042	0.0301521	211.987	177.922	0.0417555	167.28	151.366	0.00218922	0.00551439	0.00450903	0.136379	1.28305	0.891996	0.053236	0.465051	0.76751	0.890064	0.885634	0.884778	0.421532	104.712	57.06	39.8641	68.4314	31.6953	21.3334	22.84	46.9142	31.3518	0.950138	0.586045	0.23192
CPSBB_TOM032	119.114	830.011	22.8195	25.6796	44.1577	44.4046	45.3019	1.73628	1.94585	1.99095	0.574331	0.795013	0.719193	0.0817838	0.208584	0.428483	0.00296322	150.727	88.9339	0.00839267	158.926	129.193	0.00153503	0.00261906	0.288574	0.0362113	1.28305	0.891996	0.0133627	0.611869	0.793086	0.8895	0.887584	1.95086	0.385705	136.792	122.254	62.6753	93.7676	54.6782	-4.13359	40.7391	95.7146	41.228	1.57963	0.570774	0.241903
CPSBB_TOM033	55.7251	238.863	17.9981	18.0593	13.5038	14.394	16.5388	0.806543	0.758111	0.938405	0.719855	0.645374	1.12048	0.0337687	0.0804248	0.544405	0.043829	214.217	196.627	0.0917084	170.857	162.247	0.00280376	0.00709185	0.0261656	0.102619	1.28305	0.891996	0.0331634	0.478618	0.745764	0.890486	0.884413	0.754673	0.431582	90.2788	95.8194	53.7037	72.0766	41.72	-11.4553	27.0911	112.906	29.7203	1.94885	0.552147	0.252858
CPSBB_TOM034	241.93	3847.64	73.6846	74.8458	56.3899	63.2216	64.1848	0.84516	0.767835	0.877775	0.79148	0.608405	1.32475	0.0469735	0.076884	0.545011	0.0790118	241.205	220.654	0.171482	173.922	159.984	0.0084536	0.0172954	0.00450903	0.197677	1.28305	0.891996	0.280083	0.426153	0.715192	0.889078	0.887513	0.767343	0.453296	141.613	65.142	49.1214	89.6001	40.0694	34.1575	29.7004	41.1465	45.1801	1.41766	0.636941	0.201655
CPSBB_TOM035	195.806	2550.6	61.6206	61.8809	45.3536	50.6629	51.4791	0.822127	0.742124	0.841582	0.740844	0.651404	1.14863	0.038407	0.0816368	0.545324	0.0600527	245.232	205.194	0.106767	169.742	162.407	0.00367602	0.00613339	0.00450903	0.131999	1.28305	0.891996	0.13074	0.471645	0.716857	0.889759	0.886949	0.741638	0.448877	160.318	93.024	49.4183	98.2972	49.5057	25.5454	43.0513	59.4779	50.0898	1.09805	0.571503	0.242511
CPSBB_TOM036	179.021	2155	53.9814	54.3859	45.2907	48.9409	50.0619	0.904222	0.844825	0.936462	0.702143	0.660918	1.06608	0.0305741	0.0484622	0.537117	0.0395609	232.538	195.261	0.0771979	165.701	157.401	0.00153503	0.00261906	0.0514383	0.0779464	1.28305	0.891996	0.0545273	0.491986	0.739864	0.889665	0.887208	0.844943	0.429895	117.614	57.8967	43.1905	75.8716	34.0946	27.3148	24.3976	41.7807	36.6631	1.33662	0.567783	0.245522
CPSBB_TOM037	221.182	3150.27	65.5445	66.0981	52.6971	58.3284	59.9064	0.883948	0.80761	0.917078	0.770339	0.637751	1.22345	0.0403238	0.0600353	0.552445	0.0552894	246.318	204.159	0.0814025	169.794	158.772	0.00153503	0.00261906	0.00450903	0.156088	1.28305	0.891996	0.190776	0.456061	0.723923	0.889289	0.887231	0.807397	0.448307	136.074	60.284	46.0829	85.6507	37.8745	34.4701	28.4619	39.5791	44.597	1.1168	0.568123	0.244114
CPSBB_TOM038	222.75	3307.26	66.9638	68.1232	57.2501	61.8986	63.0498	0.914383	0.861787	0.95332	0.781383	0.508135	1.5787	0.0445834	0.0617939	0.512913	0.0494413	241.837	198.433	0.0722849	149.8	134.108	0.00153503	0.00261906	0.00450903	0.208517	1.28305	0.891996	0.33287	0.433612	0.738698	0.889125	0.886785	0.861242	0.419917	137.088	58.0079	45.5248	85.8516	37.6766	36.2021	28.5781	38.3432	45.9938	1.66238	0.57554	0.239426
CPSBB_TOM039	218.449	3152.69	67.8822	68.4782	51.5012	57.4043	58.7614	0.841863	0.764131	0.87231	0.764012	0.572731	1.37101	0.0432345	0.0783099	0.530414	0.0698152	245.765	210.788	0.121872	152.302	147.731	0.00466722	0.00359749	0.00450903	0.169118	1.28305	0.891996	0.246485	0.453791	0.717975	0.889852	0.887772	0.764906	0.441394	131.336	55.6398	41.9913	81.5675	36.0288	34.7998	28.6706	39.5558	44.9793	1.68237	0.608563	0.218367
CPSBB_TOM040	223.179	3288.16	68.5028	69.3048	51.9429	58.2739	60.3451	0.844695	0.763756	0.887413	0.770489	0.622478	1.25472	0.0422707	0.0731072	0.541028	0.0646027	239.263	216.249	0.0883047	167.546	158.864	0.00866497	0.0244049	0.00534988	0.172235	1.28305	0.891996	0.220772	0.444339	0.713827	0.889868	0.888622	0.764033	0.455383	157.726	77.1645	59.1269	101.506	45.5761	35.0068	31.151	41.7648	46.6982	1.26858	0.580841	0.236948
CPSBB_TOM041	211.476	2938.55	64	64.4906	50.4521	55.2622	57.1414	0.868878	0.802881	0.902309	0.758651	0.633971	1.21073	0.0388329	0.0688042	0.550482	0.0515164	242.291	205.502	0.0878009	164.9	161.081	0.00553947	0.0252625	0.00450903	0.157019	1.28305	0.891996	0.162298	0.453989	0.731537	0.88835	0.888476	0.802719	0.442558	145.665	64.7526	47.2091	90.56	40.5975	36.1289	32.0308	41.6481	48.1441	1.22444	0.57126	0.245085
CPSBB_TOM042	252.188	4166.06	77.5333	78.0058	57.689	65.284	65.9195	0.846537	0.755409	0.862868	0.752564	0.670439	1.13484	0.0426737	0.0753827	0.558686	0.069293	242.756	213.496	0.141828	179.187	168.702	0.0199893	0.0124041	0.00534988	0.128015	1.28305	0.891996	0.17171	0.477105	0.708082	0.889562	0.887517	0.75482	0.458562	138.801	58.924	43.6364	85.7221	38.1617	36.3345	30.8333	40.4108	47.4803	1.72725	0.637379	0.200757
CPSBB_TOM043	175.212	2091.62	53.0839	53.2586	45.8782	48.2268	49.7934	0.908618	0.867368	0.942535	0.710269	0.637496	1.11738	0.0242793	0.0410716	0.540375	0.0322036	222.825	181.086	0.0611791	166.52	157.058	0.00167379	0.0037772	0.0298014	0.099188	1.28305	0.891996	0.0707711	0.490166	0.760777	0.889289	0.889533	0.871207	0.417279	145.891	66.3605	48.9166	91.4595	41.0387	35.4145	31.4166	41.6586	47.214	1.41459	0.595067	0.230293
CPSBB_TOM045	191.894	2531.08	58.8029	59.0416	49.2981	52.406	53.0686	0.889713	0.840657	0.907823	0.722999	0.643802	1.1275	0.0265511	0.0491989	0.532126	0.0412823	227.524	193.382	0.0726276	168.087	161.607	0.00153503	0.00261906	0.0187953	0.100356	1.28305	0.891996	0.0922256	0.480113	0.751141	0.889993	0.886973	0.838657	0.425096	146.497	60.467	44.5562	89.693	39.882	38.7014	33.0214	40.5647	50.7014	1.87575	0.608271	0.218221
CPSBB_TOM046	188.877	2398.6	46.9893	47.914	59.7889	62.1506	62.869	1.29342	1.26803	1.33471	0.761379	0.588465	1.30799	0.0418856	0.0908335	0.518761	0.03027	223.003	167.454	0.0523585	152.534	130.13	0.00153503	0.00261906	0.00450903	0.205962	1.28305	0.891996	0.229154	0.408209	0.767629	0.886778	0.886292	1.268	0.413146	148.217	69.8279	51.1959	93.5866	42.277	34.4482	31.6314	42.7072	46.6586	1.17167	0.542493	0.269982
CPSBB_TOM047	198.246	2648.73	50.0992	50.5445	62.0129	64.5447	65.0766	1.27354	1.23435	1.2999	0.744046	0.600229	1.25044	0.0356856	0.0818269	0.531792	0.0262376	216.152	168.591	0.0468514	155.06	136.805	0.00153503	0.00261906	0.00450903	0.153259	1.28305	0.891996	0.175529	0.468024	0.767414	0.889078	0.88756	1.23441	0.413454	150.395	65.0844	48.546	93.3454	41.533	38.0591	32.5546	40.6453	49.9176	0.956558	0.533325	0.269958
CPSBB_TOM048	173.696	2068.51	45.09	45.5757	54.7953	56.5223	57.2737	1.24	1.21473	1.27209	0.712524	0.602098	1.1908	0.0305504	0.0762186	0.508883	0.0251293	213.507	160.245	0.0436979	158.108	136.371	0.00153503	0.00261906	0.00450903	0.131452	1.28305	0.891996	0.13706	0.47451	0.773981	0.889735	0.8881	1.21667	0.402407	146.41	64.8786	45.7582	90.223	40.752	36.2674	33.2883	42.6523	49.0903	1.23597	0.523574	0.274864
CPSBB_TOM049	191.673	2513.94	51.1637	51.3378	57.8376	60.4075	61.0326	1.18343	1.13723	1.19657	0.729762	0.588274	1.2788	0.0307397	0.0619602	0.526237	0.033194	227.918	171.939	0.0505076	155.008	142.36	0.00171344	0.00952791	0.0243477	0.121689	1.28305	0.891996	0.138646	0.477194	0.763941	0.88943	0.887537	1.13593	0.407396	147.832	69.7887	53.1427	94.3194	42.1157	34.4892	30.0396	41.08	45.6297	1.59518	0.576245	0.254655
CPSBB_TOM050	198.475	2593.42	49.16	50.0226	58.9077	61.8146	62.3556	1.23653	1.19926	1.27374	0.797352	0.665971	1.21567	0.044678	0.0841083	0.557875	0.0316612	230.564	175.947	0.0555577	164.291	146.017	0.00688751	0.00591375	0.00450903	0.169045	1.28305	0.891996	0.196394	0.439594	0.757374	0.889712	0.883638	1.19342	0.442011	161.883	88.9284	50.8983	99.7023	48.7516	29.0156	41.2936	55.0839	50.4297	1.51852	0.525981	0.272338
CPSBB_TOM051	194.284	2559.95	51.3933	51.8598	57.2291	60.3655	63.3426	1.16594	1.11537	1.22448	0.753271	0.617578	1.23462	0.0390696	0.0657149	0.545491	0.0292088	222.252	164.737	0.0567003	160.285	136.942	0.00153503	0.00261906	0.016187	0.131835	1.28305	0.891996	0.152919	0.456241	0.76563	0.891801	0.895077	1.12944	0.419228	151.41	72.7459	55.4386	97.0299	43.4394	34.5392	30.3385	41.3701	45.8667	1.19104	0.545776	0.259513
CPSBB_TOM052	177.805	1953.57	36.7203	37.2456	65.2021	65.9938	66.5093	1.77141	1.77306	1.8026	0.662608	0.660896	1.00445	0.0506178	0.181945	0.500049	0.0100139	243.021	117.96	0.0205039	146.891	116.941	0.00153503	0.00261906	0.120518	0.0550441	1.28305	0.891996	0.0490447	0.538109	0.787447	0.889078	0.887043	1.77517	0.389483	124.6	59.8236	47.5125	81.0386	35.7966	29.7333	23.9893	38.6992	38.208	2.04217	0.52907	0.270128
CPSBB_TOM053	188.761	2267.22	59.5277	60.7977	40.869	47.2421	49.0154	0.781574	0.692893	0.829853	0.794	0.561712	1.44892	0.0560039	0.107583	0.531288	0.102218	246.937	228.38	0.197217	168.368	150.033	0.00371985	0.00886124	0.00534988	0.216121	1.28305	0.891996	0.27089	0.412979	0.690256	0.8895	0.885921	0.691071	0.461428	153.842	88.4125	70.433	105.018	47.8269	27.4344	26.28	43.7976	37.976	1.88359	0.757733	0.128237
CPSBB_TOM054	265.543	4326.65	87.982	88.3117	50.1164	59.8824	61.5377	0.688567	0.584197	0.713836	0.753119	0.700881	1.08665	0.0585454	0.145871	0.572744	0.10165	232.736	236.533	0.205531	178.276	170.887	0.00886991	0.0163369	0.0451349	0.084005	1.28305	0.891996	0.0901413	0.480131	0.6727	0.890017	0.887466	0.583612	0.4843	137.496	77.6327	61.1286	93.3321	42.6412	25.6439	24.4563	44.0162	35.5516	2.2404	0.748873	0.133159
CPSBB_TOM055	213.19	2998.63	58.3228	59.48	59.1384	64.5867	65.5865	1.08275	1.01228	1.12416	0.749084	0.565341	1.34755	0.0430452	0.0572787	0.506753	0.0609016	252.714	206.053	0.10967	159.867	135.068	0.00153503	0.00261906	0.00450903	0.179629	1.28305	0.891996	0.274804	0.438819	0.732155	0.888655	0.888993	1.01401	0.425333	136.59	84.3038	66.0384	95.2757	44.3021	21.5557	23.599	48.1252	32.2579	2.03309	0.608003	0.217735
CPSBB_TOM056	289.545	5308.34	81.6702	82.2107	73.2328	83.5458	85.1605	1.04674	0.93245	1.07409	0.741838	0.552859	1.49355	0.0511423	0.0855155	0.529347	0.0834342	253.213	230.536	0.168521	146.715	135.78	0.0028195	0.0754359	0.00695453	0.150545	1.28305	0.891996	0.318363	0.46877	0.702395	0.890297	0.888278	0.932192	0.43668	142.087	74.8964	58.9933	94.2906	42.7105	29.4108	26.2504	41.7156	39.3472	1.86928	0.738552	0.139852
CPSBB_TOM057	241.798	3647.29	52.0195	53.4047	83.0153	86.3019	85.9401	1.61213	1.59078	1.64828	0.745485	0.60403	1.25673	0.0538598	0.150291	0.529286	0.0240918	224.325	122.563	0.0627102	138.131	115.295	0.00153503	0.00261906	0.0332791	0.165595	1.28305	0.891996	0.266558	0.422784	0.768081	0.890111	0.889557	1.59319	0.409487	140.975	80.6146	65.7298	97.0705	43.968	25.91	23.3959	42.0895	34.9428	1.46902	0.650632	0.19228
CPSBB_TOM058	207.235	2866.58	63.4991	63.739	49.0464	54.0651	55.5049	0.851902	0.777365	0.877897	0.751168	0.677141	1.11901	0.038194	0.0693033	0.563325	0.073376	241.995	214.069	0.139376	169.829	163.71	0.00153503	0.00261906	0.00450903	0.14492	1.28305	0.891996	0.129811	0.461484	0.725636	0.889524	0.886809	0.776528	0.451847	130.696	70.7212	56.0784	87.8702	39.6931	26.5196	23.566	41.5605	35.4853	1.26611	0.628187	0.206635
CPSBB_TOM059	229.144	3495.79	58.038	58.6078	73.8151	75.0855	75.0764	1.2773	1.26552	1.27595	0.624817	0.624095	0.965885	0.0398652	0.0883234	0.52031	0.0425989	235.238	200.072	0.0660014	159.089	135.191	0.00196547	0.00436042	0.0314905	0.0959732	1.28305	0.891996	0.0978148	0.450011	0.782099	0.88866	0.888677	1.26835	0.389965	155.008	90.7005	52.4288	96.9727	48.1361	24.8436	39.127	57.9001	46.3691	2.85491	0.704773	0.159148
CPSBB_TOM060	241.8	3639.31	77.561	78.2829	50.3808	59.2514	59.7085	0.762408	0.658605	0.77993	0.712249	0.654263	1.09235	0.0504239	0.117309	0.534772	0.0930224	245.929	230.328	0.179682	173.999	166.568	0.0156376	0.00601698	0.0489372	0.076673	1.28305	0.891996	0.0734375	0.459239	0.680953	0.892598	0.88721	0.657023	0.46202	123.574	72.5273	56.6726	84.8987	39.0634	21.8508	21.9453	44.922	31.067	2.46262	0.771677	0.120345
CPSBB_TOM061	257.371	3881.88	83.1565	83.6864	44.6626	57.6036	60.4396	0.693599	0.546269	0.73668	0.770255	0.686453	1.14007	0.0689001	0.158673	0.572016	0.139957	265.657	248.065	0.228999	169.633	168.613	0.00243412	0.00576748	0.0508088	0.0861154	1.28305	0.891996	0.0918031	0.467414	0.625227	0.88993	0.886811	0.545889	0.515244	135.433	73.8995	57.7021	90.7506	41.3161	26.8317	25.0405	42.976	36.6977	2.61722	0.747515	0.134429
CPSBB_TOM062	251.203	3887.71	80.4351	80.6042	47.7742	59.3735	60.9708	0.74188	0.603139	0.768908	0.756234	0.680123	1.12821	0.0611614	0.131393	0.572273	0.104187	249.07	234.472	0.188764	126.055	171.743	0.033466	0.020517	0.00695453	0.127785	1.28305	0.891996	0.202828	0.47122	0.649062	0.89012	0.887436	0.602831	0.498288	137.403	83.3333	65.533	95.2169	44.0637	22.4977	23.4359	46.0232	32.5855	1.11542	0.754908	0.130616
CPSBB_TOM063	239.347	3427.51	77.5042	78.1444	43.7381	54.3171	56.7284	0.698606	0.571573	0.737156	0.787161	0.640554	1.24612	0.0651004	0.146845	0.563263	0.128249	265.981	245.915	0.224269	188.317	164.693	0.0148369	0.0154184	0.00450903	0.180505	1.28305	0.891996	0.25011	0.440224	0.649384	0.888608	0.886574	0.570699	0.497462	133.407	69.9224	54.7405	88.4648	39.8741	28.1432	25.0109	41.5432	37.6412	2.03249	0.715192	0.150919
CPSBB_TOM064	271.43	4490.66	90.3823	90.6708	50.5151	61.9196	62.394	0.687786	0.56626	0.701885	0.715801	0.704257	1.02301	0.0622134	0.153808	0.551798	0.102357	246.812	236.643	0.207176	172.041	174.796	0.055833	0.0327305	0.0697357	0.0592961	1.28305	0.891996	0.0808074	0.477483	0.655237	0.889899	0.887302	0.56585	0.487793	132.534	74.031	57.093	89.1711	40.8751	25.3059	24.7503	44.3314	35.4364	1.28316	0.674095	0.177759
CPSBB_TOM065	277.751	4715.86	88.1981	88.7574	52.8913	66.0102	69.3863	0.757625	0.615166	0.806592	0.750881	0.629164	1.21397	0.06177	0.126068	0.539286	0.128694	254.12	253.855	0.21724	167.461	162.361	0.00312644	0.00841214	0.00534988	0.154824	1.28305	0.891996	0.265266	0.45414	0.646705	0.890543	0.887425	0.615597	0.490813	143.631	76.2317	62.0799	96.4961	43.1781	29.5623	24.8415	40.0042	38.5809	2.37657	0.726116	0.14662
CPSBB_TOM066	227.146	3188.66	72.5993	73.3217	45.4376	54.0231	56.8233	0.750926	0.644736	0.797494	0.796614	0.641297	1.26355	0.0567232	0.122273	0.561863	0.100494	246.259	236.026	0.204594	172.807	163.984	0.00688751	0.00856946	0.00450903	0.17711	1.28305	0.891996	0.249997	0.444188	0.67289	0.889406	0.886597	0.643402	0.483018	145.987	78.0105	60.7045	97.0042	44.0292	29.2028	27.1768	43.2996	39.8983	1.33823	0.695083	0.165561
CPSBB_TOM067	232.79	3457.55	74.0536	74.4666	49.6878	57.9565	59.2131	0.782376	0.677075	0.802166	0.748792	0.625608	1.2134	0.0463799	0.10268	0.538564	0.103383	249.005	228.805	0.201348	169.726	163.784	0.0112941	0.0212483	0.00695453	0.151321	1.28305	0.891996	0.198271	0.462573	0.685873	0.890253	0.886152	0.675489	0.466058	137.957	79.5708	62.6208	94.1127	43.2529	24.6481	24.1857	45.2711	34.6676	1.29244	0.721011	0.149039
CPSBB_TOM068	249.405	3894.98	80.7233	81.4692	49.7294	58.9568	61.0738	0.731661	0.625534	0.76631	0.749189	0.655948	1.15915	0.0531191	0.125007	0.558968	0.10258	256.247	231.166	0.195498	167.214	162.605	0.00196547	0.00436042	0.0394949	0.115629	1.28305	0.891996	0.145122	0.461728	0.678248	0.889855	0.887215	0.62545	0.477873	148.545	109.276	79.6905	106.785	52.537	12.4011	26.5588	65.8817	30.4031	2.58404	0.729675	0.145024
CPSBB_TOM070	262.105	3373.88	40.1015	46.2229	90.6946	96.1724	97.8625	2.0789	2.30213	2.48661	0.820331	0.725768	1.19572	0.0790388	0.25029	0.547016	0.0332176	234.532	147.758	0.0825222	133.306	98.2421	0.0123589	0.00369732	-0.007821	0.153059	1.28305	0.891996	0.366241	0.397272	0.753925	0.899218	0.901912	2.30673	0.461659	151.177	74.1193	61.3372	99.6598	43.9278	34.0556	26.7093	38.1357	43.1871	2.03839	0.578482	0.240252
CPSBB_TOM071	148.025	1395.65	47.0311	47.225	31.0233	36.4662	38.1115	0.779553	0.670106	0.823364	0.746319	0.649833	1.15656	0.0506888	0.107326	0.550357	0.110115	261.954	231.754	0.173082	168.958	163.047	0.00153503	0.00261906	0.00450903	0.146033	1.28305	0.891996	0.13015	0.460943	0.68255	0.893749	0.887325	0.670958	0.470853	133.798	81.2437	59.6853	91.0054	42.8304	21.6458	26.0442	50.3075	33.928	1.41423	0.649926	0.191721
CPSBB_TOM072	239.395	3748.89	67.284	67.9747	65.053	70.9815	71.031	1.05371	0.981855	1.06802	0.672917	0.596732	1.1368	0.0440998	0.0719538	0.504365	0.0619798	249.619	212.818	0.107054	160.649	141.351	0.00166763	0.00327251	0.033103	0.132903	1.28305	0.891996	0.205922	0.443592	0.732433	0.889378	0.887824	0.982467	0.416868	133.734	69.4561	56.4426	89.3741	40.0357	28.7044	23.9138	39.6937	37.3303	2.26485	0.640713	0.196829
CPSBB_TOM073	214.848	2842.62	47.0728	47.9975	74.4969	77.8594	78.306	1.6153	1.5767	1.65005	0.694698	0.518944	1.40168	0.042004	0.155377	0.468244	0.0172769	197.634	139.169	0.0408872	125.835	105.808	0.00179274	0.0143601	0.00450903	0.151672	1.28305	0.891996	0.312412	0.470312	0.763941	0.888867	0.886527	1.57772	0.384945	109.208	78.1417	59.1145	79.556	38.5078	11.3304	18.8263	59.8326	22.3297	0.787443	0.645282	0.195583
CPSBB_TOM074	180.424	2176.5	57.0496	57.267	42.0595	45.9377	47.3938	0.804931	0.740954	0.835898	0.752551	0.660196	1.15049	0.0381467	0.0829914	0.556935	0.0603593	233.565	210.898	0.114994	171.414	167.139	0.00409232	0.0122835	0.00450903	0.141799	1.28305	0.891996	0.112661	0.466276	0.73118	0.8895	0.886973	0.740518	0.446335	136.488	70.7976	54.7488	89.8817	40.562	28.9704	26.0984	41.967	38.9655	1.38841	0.623323	0.208845
CPSBB_TOM076	243.368	3789.76	66.943	67.5178	66.5659	72.5251	72.3587	1.08202	1.00643	1.08694	0.683351	0.566105	1.20314	0.0458849	0.074365	0.489253	0.0772904	272.18	219.09	0.139582	209.452	139.731	0.0169581	0.00910859	0.00450903	0.144628	1.28305	0.891996	0.250087	0.453701	0.737009	0.890298	0.887889	1.00601	0.402858	135.83	70.1816	55.3167	89.838	40.4264	29.1093	25.5181	41.2234	38.6838	2.43256	0.644577	0.195316
CPSBB_TOM077	267.142	4320.5	88.5028	89.173	48.1214	59.6983	60.8064	0.681867	0.560255	0.700264	0.772522	0.671975	1.16863	0.062204	0.155494	0.556522	0.100891	242.067	239.169	0.193425	183.12	168.257	0.0361351	0.0143502	0.00534988	0.150917	1.28305	0.891996	0.229618	0.449174	0.650015	0.889562	0.887149	0.559773	0.498604	136.957	70.1958	57.221	91.1745	40.6665	29.7836	24.3644	39.2108	38.441	1.69694	0.713626	0.153385
CPSBB_TOM078	240.044	3520.18	78.0471	78.3798	45.1951	55.2892	56.6329	0.712607	0.589921	0.741886	0.761022	0.677318	1.14188	0.0587801	0.138458	0.565423	0.132481	255.725	237.11	0.269821	169.994	166.648	0.0100459	0.0180237	0.0360971	0.103675	1.28305	0.891996	0.110988	0.465925	0.660364	0.89012	0.888057	0.589715	0.491362	131.01	62.0683	51.6785	85.8657	37.7215	31.7317	23.771	36.7014	39.5261	1.30796	0.677888	0.175302
CPSBB_TOM079	228.925	3397.2	70.9087	71.2757	50.9976	57.9923	60.2693	0.816704	0.724771	0.861282	0.756283	0.686463	1.11796	0.0449383	0.088267	0.563054	0.0634955	250.385	219.729	0.10775	172.058	165.538	0.00524211	0.00924836	0.0290505	0.110539	1.28305	0.891996	0.11982	0.476168	0.705342	0.889805	0.888006	0.725241	0.464035	136.334	72.8411	58.6155	91.6078	41.1711	28.0183	24.1935	40.776	37.0129	1.72303	0.707388	0.158031
CPSBB_TOM080	293.328	4572.71	94.392	95.3097	41.7008	62.916	71.4192	0.670822	0.463351	0.764656	0.62808	0.667722	0.924743	0.0925215	0.198104	0.537344	0.0987864	264.174	272.297	0.167301	175.205	175.87	0.0129365	0.0249052	0.0433501	0.111032	1.28305	0.891996	0.172877	0.447336	0.548389	0.889943	0.887835	0.464785	0.557452	145.781	80.3643	63.9715	98.2168	44.6118	28.1203	25.6194	42.3188	38.0037	1.22325	0.78692	0.113084
CPSBB_TOM081	206.265	2902.79	58.5942	59.3339	60.4813	63.1166	63.3796	1.07764	1.05137	1.10038	0.589695	0.676886	0.855822	0.0317099	0.057849	0.48754	0.0296333	221.009	152.515	0.0634643	170.735	158.132	0.00276411	0.0044561	0.145237	0.0362113	1.28305	0.891996	0.0133627	0.520903	0.765035	0.888749	0.888124	1.05114	0.388675	109.433	77.4417	58.1598	79.3353	38.3116	11.812	19.3984	59.9684	23.152	0.768901	0.658048	0.187543
CPSBB_TOM082	245.963	3815.77	77.2329	77.8939	51.1026	59.2944	60.3772	0.768928	0.674981	0.791616	0.783808	0.681303	1.16621	0.0521087	0.110439	0.571866	0.0933019	242.863	227.768	0.19591	173.225	171.047	0.00918709	0.00493533	0.00450903	0.164811	1.28305	0.891996	0.205389	0.438242	0.692542	0.89058	0.88648	0.674125	0.476247	134.541	72.2759	56.6721	89.8952	40.7035	27.3097	24.8254	42.2113	36.9072	1.20952	0.645918	0.194936
CPSBB_TOM083	264.433	4085.51	85.8989	86.402	44.7183	58.9442	62.053	0.687458	0.532026	0.731258	0.771026	0.660221	1.18533	0.0716902	0.163692	0.57426	0.129064	256.457	248.912	0.23119	175.159	168.776	0.0342807	0.0220596	0.0122697	0.115804	1.28305	0.891996	0.156976	0.450119	0.616142	0.890022	0.886903	0.532038	0.518796	140.157	77.0736	62.0204	94.8757	42.9664	27.3216	24.3728	41.9227	36.6547	2.164	0.737458	0.140268
CPSBB_TOM084	155.737	1598.28	48.826	49.104	35.4294	40.0784	41.4708	0.819245	0.729938	0.860505	0.739423	0.630531	1.17964	0.0402765	0.081518	0.545825	0.0904014	258.538	217.461	0.158571	171.745	161.447	0.00153503	0.00261906	0.00450903	0.151234	1.28305	0.891996	0.127704	0.452241	0.70627	0.889665	0.885587	0.728262	0.454508	146.187	79.6625	62.4207	97.8969	44.3918	28.5905	26.565	42.8978	39.0081	1.27528	0.599687	0.224245
CPSBB_TOM085	105.338	791.772	31.1266	31.2329	29.156	30.3549	31.6021	0.97552	0.939922	1.02133	0.743705	0.618172	1.21107	0.0280656	0.033586	0.532794	0.0317791	217.159	182.18	0.048291	164.726	152.257	0.00153503	0.00261906	0.00450903	0.152657	1.28305	0.891996	0.0821667	0.449323	0.766582	0.889524	0.887231	0.93877	0.415094	130.184	85.0232	50.419	84.9985	43.0914	16.1758	32.3838	63.5787	36.3112	0.812214	0.600562	0.223492
CPSBB_TOM086	173.06	2063.82	52.6665	52.8828	44.6193	47.6388	48.6309	0.901901	0.848773	0.928422	0.736658	0.628853	1.17987	0.0285153	0.0449689	0.542755	0.0459041	229.912	195.636	0.0796658	167.164	157.835	0.00153503	0.00261906	0.00450903	0.141197	1.28305	0.891996	0.12016	0.474906	0.747881	0.88997	0.88709	0.849523	0.428327	122.313	64.6893	50.2562	81.2855	36.7158	25.892	23.1887	41.7841	34.7781	0.803112	0.560098	0.250696
CPSBB_TOM087	206.341	2813.06	60.1178	60.6283	51.1655	57.1523	58.7044	0.957738	0.869781	0.992258	0.779943	0.611441	1.30521	0.0447727	0.0672596	0.544259	0.0644152	253.662	212.439	0.10855	167.13	148.417	0.00942498	0.00407671	0.00450903	0.17441	1.28305	0.891996	0.221519	0.44644	0.716572	0.890322	0.887067	0.870818	0.451657	132.196	79.1462	46.1376	83.9164	41.7782	20.8097	33.722	58.4545	39.6873	0.93261	0.600708	0.223346
CPSBB_TOM088	204.655	2775.57	55.9852	56.3275	61.5094	65.3637	65.806	1.15781	1.09636	1.17546	0.697615	0.408205	1.82072	0.0269771	0.0472503	0.486872	0.0345853	228.846	179.141	0.0620246	106.554	129.924	0.00298218	0.0915156	0.00450903	0.170066	1.28305	0.891996	0.262661	0.466258	0.752592	0.890909	0.887161	1.09646	0.380193	139.788	121.83	73.4997	100.217	55.0194	-0.910805	34.3149	91.6601	34.5727	1.88682	0.574324	0.239402
CPSBB_TOM089	253.844	4127.76	79.7584	80.3156	54.3547	62.6756	65.6312	0.782582	0.685022	0.829485	0.7714	0.678457	1.15906	0.0483697	0.102359	0.565079	0.0704048	253.524	222.834	0.106173	169.759	165.424	0.00153503	0.00261906	0.0191707	0.130266	1.28305	0.891996	0.177296	0.447053	0.694945	0.889242	0.887584	0.684626	0.472018	134.184	67.3192	56.2372	89.4785	39.4567	30.2223	23.1603	37.3827	38.0498	1.12333	0.687813	0.170103
CPSBB_TOM090	211.272	2916.71	61.9546	62.883	51.753	58.2864	59.2211	0.926009	0.836685	0.960364	0.765395	0.602692	1.28707	0.0458613	0.0602492	0.537535	0.0808275	245.824	224.794	0.186427	161.365	148.12	0.00153503	0.00261906	0.00450903	0.174172	1.28305	0.891996	0.243155	0.438891	0.711813	0.890345	0.887819	0.837487	0.447618	132.295	84.3878	50.9393	86.2056	43.2285	17.776	32.3942	61.3202	37.0814	1.24757	0.635458	0.201947
CPSBB_TOM091	134.737	1268.29	36.4907	36.5358	41.9756	43.0605	43.7857	1.17952	1.15054	1.19586	0.657493	0.63998	1.01884	0.0226701	0.0607958	0.512976	0.0261433	212.421	160.663	0.0551464	166.346	147.297	0.00153503	0.00261906	0.0974585	0.0362113	1.28305	0.891996	0.0133627	0.494959	0.777335	0.889782	0.887255	1.1522	0.394092	136.481	75.1449	59.7401	92.216	41.7136	26.7221	24.1279	42.0815	36.0186	1.01499	0.601875	0.221889
CPSBB_TOM092	158.304	1742.61	46.5719	46.8701	43.9269	45.8957	45.9992	0.982604	0.946794	0.989028	0.716729	0.625541	1.14796	0.0267641	0.0331582	0.53198	0.0387827	220.851	189.117	0.0746157	167.495	153.972	0.00153503	0.00261906	0.00450903	0.140905	1.28305	0.891996	0.107337	0.462421	0.764631	0.889993	0.888406	0.947321	0.409701	133.346	101.472	66.4546	94.0317	48.3687	8.60369	29.1653	73.7185	30.6214	1.00228	0.578312	0.23792
CPSBB_TOM093	275.004	4912.78	84.7355	85.155	62.8494	71.2328	71.9667	0.854068	0.761726	0.868002	0.695329	0.696994	1.00212	0.0427667	0.0769413	0.551428	0.069293	240.124	218.749	0.14162	179.187	169.028	0.0203355	0.0107824	0.0907023	0.0765391	1.28305	0.891996	0.0612816	0.499059	0.708457	0.89223	0.887916	0.761843	0.449213	142.71	77.0726	61.5559	95.8347	43.3368	28.5415	25.5538	41.7963	38.2734	1.57496	0.636504	0.199075
CPSBB_TOM094	238.096	3443.18	76.9198	77.8103	45.3746	54.6742	57.1246	0.706618	0.596627	0.746872	0.782368	0.653124	1.21824	0.062024	0.139431	0.563639	0.124169	250.03	251.178	0.231992	169.672	166.018	0.00242711	0.00607349	0.00450903	0.173625	1.28305	0.891996	0.236018	0.4399	0.667252	0.892059	0.887443	0.596915	0.488886	148.734	127.817	83.4137	108.947	57.9912	0.631691	32.0759	89.1102	32.4657	1.67532	0.703813	0.159707
CPSBB_TOM095	196.694	2551.92	59.116	59.6053	47.7036	53.4141	55.73	0.899727	0.812898	0.948753	0.754029	0.609742	1.25187	0.0411047	0.0587758	0.529641	0.0581898	244.818	215.611	0.0934223	162.061	152.966	0.00153503	0.00261906	0.00450903	0.172968	1.28305	0.891996	0.198388	0.438981	0.715239	0.88943	0.88756	0.812027	0.444173	137.013	75.9187	59.931	92.5395	42.0338	26.4583	24.5089	42.8376	36.0828	1.2803	0.56022	0.24953
CPSBB_TOM096	214.108	2849.24	69.2389	69.6055	41.2623	49.7809	51.6128	0.722666	0.60601	0.752289	0.772328	0.6878	1.13873	0.0557293	0.130638	0.571449	0.0893874	246.476	227.922	0.158114	190.329	175.954	0.0287534	0.0122635	0.018321	0.121014	1.28305	0.891996	0.126775	0.461376	0.665063	0.89004	0.88547	0.604833	0.491642	139.156	74.9928	60.7867	93.8958	42.0894	28.0708	23.9662	40.4924	36.9351	1.31806	0.671277	0.179115
CPSBB_TOM097	195.388	2596.11	52.1447	52.4861	57.2501	60.0295	60.4694	1.13981	1.0937	1.15799	0.75149	0.642974	1.17835	0.0359695	0.0615562	0.545282	0.0415888	228.748	177.467	0.0670291	168.331	148.211	0.00153503	0.00261906	0.00450903	0.153424	1.28305	0.891996	0.145352	0.453827	0.761181	0.889125	0.887654	1.09348	0.423171	143.979	70.0901	57.9852	94.7785	41.7249	33.0925	25.7127	37.8036	41.825	1.40199	0.545727	0.259246
CPSBB_TOM098	198.771	2608.19	55.7556	56.7451	51.3753	56.0182	57.0931	0.988417	0.923032	1.02107	0.81084	0.621931	1.33335	0.0498605	0.0546646	0.559065	0.0575531	243.613	207.55	0.11929	167.321	154.109	0.00153503	0.00261906	0.00450903	0.201929	1.28305	0.891996	0.247505	0.423541	0.733987	0.889266	0.887513	0.924565	0.448925	144.657	74.6045	58.5741	95.3982	42.8902	30.6149	26.9451	41.4466	40.7424	1.65475	0.560463	0.249506
CPSBB_TOM099	245.521	3795	78.3643	78.6431	48.3724	59.1956	59.2432	0.771167	0.646328	0.779737	0.751676	0.66928	1.13569	0.0541439	0.116155	0.561405	0.0937938	242.756	222.392	0.179771	187.37	171.665	0.0609844	0.0220846	0.00534988	0.140203	1.28305	0.891996	0.146402	0.459634	0.66091	0.891126	0.887701	0.646554	0.490065	140.977	68.8565	59.4422	93.9814	40.9915	32.7452	23.2822	35.315	40.0851	1.65313	0.725538	0.147037
CPSBB_TOM100	165.473	1900.03	47.1563	47.5173	46.4657	49.2139	49.9924	1.03534	0.985228	1.06462	0.733778	0.619298	1.19114	0.0299115	0.0387665	0.52559	0.038429	235.026	183.017	0.0843503	197.173	149.949	0.00153503	0.00261906	0.00450903	0.154318	1.28305	0.891996	0.125348	0.445539	0.753591	0.889852	0.886245	0.984647	0.422031	143.818	77.4138	61.571	96.406	43.4888	28.7877	25.6479	41.7263	38.5316	1.4151	0.560074	0.249555
CPSBB_TOM101	218.226	3293.52	60.7231	61.0458	63.1879	65.9308	66.5334	1.0827	1.04455	1.1039	0.710667	0.638855	1.11507	0.0265511	0.0454917	0.525882	0.0348683	228.096	178.326	0.0551464	168.505	149.583	0.00153503	0.00261906	0.00450903	0.122109	1.28305	0.891996	0.130536	0.484834	0.764631	0.889172	0.88702	1.04259	0.412171	139.785	68.5971	57.2439	92.5026	40.8049	31.9767	24.6468	37.7978	40.367	1.09429	0.589717	0.230536
CPSBB_TOM102	211.536	2930.95	66.2542	66.7036	47.7875	54.1071	55.4859	0.82137	0.733448	0.855452	0.756946	0.635372	1.20211	0.0425482	0.0856054	0.549167	0.0695087	236.408	222.416	0.136703	169.411	161.538	0.00187203	0.00319813	0.00450903	0.161946	1.28305	0.891996	0.186539	0.450584	0.707483	0.889923	0.887231	0.733428	0.454437	133.721	69.353	57.3895	89.8216	39.9591	28.7973	23.1611	39.0755	37.002	1.2524	0.60117	0.222909
CPSBB_TOM103	257.811	4088.59	71.4114	73.0734	62.961	75.2266	75.8219	1.0337	0.890239	1.06792	0.73132	0.510463	1.46432	0.0642191	0.0778764	0.486918	0.111197	265.755	255.578	0.214752	155.018	126.268	0.00166763	0.00327251	0.00534988	0.187414	1.28305	0.891996	0.432636	0.431791	0.672742	0.889071	0.886658	0.88876	0.445443	123.76	64.1152	50.5081	82.0888	36.877	26.9145	23.1448	40.5771	35.5126	2.38087	0.689245	0.168264
CPSBB_TOM104	221.831	3102.27	71.7715	72.1035	45.4157	52.8837	54.8574	0.739203	0.641365	0.773706	0.754807	0.649033	1.19292	0.0523459	0.120239	0.565312	0.0802166	247.995	230.244	0.165346	175.032	165.635	0.0157365	0.029794	0.0378803	0.133841	1.28305	0.891996	0.155892	0.460865	0.688726	0.889592	0.885921	0.640143	0.47034	106.738	105.217	69.4298	84.3585	46.5044	-7.31853	23.5484	107.721	25.0495	1.56302	0.704773	0.159289
CPSBB_TOM105	133.685	1254.79	38.0352	38.3521	37.6744	39.3013	40.1942	1.02606	0.992101	1.05928	0.743193	0.646244	1.15861	0.0293198	0.0358435	0.544238	0.0319678	218.916	165.809	0.0644926	167.757	154.018	0.00153503	0.00261906	0.00450903	0.15877	1.28305	0.891996	0.0940607	0.444062	0.765535	0.888632	0.887842	0.992639	0.422506	133.769	73.7395	57.2564	89.8106	40.8957	26.1625	24.6751	43.2715	35.9731	0.921438	0.558834	0.251376
CPSBB_TOM106	265.117	4169.82	85.3172	85.8755	46.6151	59.3911	62.0233	0.699029	0.556259	0.740306	0.783273	0.666206	1.19428	0.0694272	0.154465	0.566209	0.138414	269.371	253.347	0.244164	176.403	165.872	0.010643	0.0118801	0.00534988	0.155784	1.28305	0.891996	0.245494	0.458865	0.632157	0.889807	0.88632	0.556036	0.512159	136.118	76.8481	60.0557	92.1528	42.2263	25.4014	24.5881	44.4976	35.4221	1.13963	0.679958	0.174597
CPSBB_TOM107	239.909	3724.31	72.8706	73.5722	55.6765	61.8776	63.4724	0.844037	0.770541	0.875152	0.766115	0.662829	1.17239	0.0453406	0.0784287	0.556079	0.0638021	246.515	213.21	0.0886007	176.662	164.715	0.0151343	0.00709185	0.0273117	0.148186	1.28305	0.891996	0.180762	0.436657	0.721092	0.890604	0.887278	0.769779	0.451586	130.277	67.1337	53.5419	86.4719	38.7057	28.3488	24.0019	40.209	37.1283	1.39899	0.644382	0.195389
CPSBB_TOM108	253.168	3773.1	81.7114	81.84	44.8207	57.3731	61.4962	0.713705	0.56805	0.769475	0.746108	0.684147	1.10657	0.0642614	0.146384	0.570408	0.0986079	264.729	232.701	0.125216	177.504	177.638	0.012608	0.00685372	0.00695453	0.115658	1.28305	0.891996	0.14446	0.491471	0.631406	0.890208	0.886462	0.567571	0.509062	125.712	65.6518	50.6249	83.0869	37.6198	26.8775	24.3446	42.1534	36.3053	2.08698	0.625548	0.207127
CPSBB_TOM109	122.566	1050.23	35.8228	35.993	33.3942	35.0801	35.901	0.977596	0.935169	1.01133	0.725102	0.659431	1.10335	0.027545	0.0321839	0.545804	0.0403155	223.2	176.872	0.0623902	169.446	159.115	0.00185221	0.00419652	0.00450903	0.127236	1.28305	0.891996	0.0644276	0.472979	0.759278	0.889406	0.886245	0.9357	0.424906	116.129	62.879	46.1903	76.5666	35.1677	23.6877	23.64	44.9509	33.5157	0.943317	0.558396	0.250599
CPSBB_TOM110	190.637	2498.25	54.2736	54.5321	54.04	57.1523	57.2761	1.04565	0.99444	1.05257	0.711236	0.607874	1.19409	0.0301718	0.0381249	0.521308	0.0452203	232.479	183.729	0.0842818	164.517	148.897	0.00153503	0.00261906	0.0286356	0.115813	1.28305	0.891996	0.134523	0.472943	0.755566	0.889829	0.887396	0.994149	0.408822	105.046	64.9286	51.3623	73.899	34.1027	17.2848	17.7399	45.8601	24.9536	1.20423	0.669915	0.180766
CPSBB_TOM111	190.219	2409.32	56.6739	57.1	47.3049	52.49	52.9102	0.919781	0.835929	0.936972	0.737529	0.629342	1.17848	0.038336	0.054831	0.537681	0.0675515	257.729	208.585	0.0997521	169.295	158.475	0.00809677	0.0152387	0.00450903	0.15054	1.28305	0.891996	0.16624	0.449305	0.71995	0.89065	0.887161	0.835514	0.442962	131.549	70.1309	56.5836	88.4533	39.6788	27.2925	23.1526	40.303	35.7965	1.05966	0.604259	0.220917
CPSBB_TOM112	174.264	2054.51	53.23	53.6552	43.5073	47.5548	47.9254	0.89025	0.822939	0.910131	0.746281	0.601206	1.25072	0.0357092	0.053928	0.529933	0.0615383	242.784	203.058	0.105968	166.415	152.966	0.00153503	0.00261906	0.00450903	0.16242	1.28305	0.891996	0.171474	0.454782	0.732012	0.888561	0.886996	0.822162	0.431273	116.265	61.3359	47.8403	77.3692	34.8055	24.9481	21.8008	40.9184	33.1717	0.869297	0.607347	0.219363
CPSBB_TOM113	152.007	1606.03	45.9666	46.1811	40.2761	42.8295	43.2528	0.929063	0.87797	0.946519	0.72872	0.618703	1.18291	0.0273557	0.0376734	0.537618	0.041353	237.513	185.858	0.0710052	166.294	155.663	0.00153503	0.00261906	0.00450903	0.141562	1.28305	0.891996	0.108945	0.465159	0.75038	0.888773	0.886597	0.877469	0.421485	130.471	81.0404	50.9549	85.3933	42.1707	19.0453	30.7283	58.4454	36.3306	1.00137	0.574057	0.241175
CPSBB_TOM114	225.89	3142.78	74.1771	74.3431	43.1983	53.3721	53.6735	0.725166	0.59363	0.739524	0.627592	0.66691	0.92437	0.0577917	0.138322	0.530638	0.0789713	259.118	221.72	0.128498	184.934	183.113	0.0872042	0.0255035	0.0524327	0.098186	1.28305	0.891996	0.085553	0.482824	0.653374	0.888527	0.887215	0.592661	0.484482	148.5	89.2342	51.935	93.85	46.8063	22.5004	37.3057	59.1756	43.6431	2.72231	0.754008	0.129624
CPSBB_TOM115	110.499	864.203	33.6312	33.78	29.3238	30.7749	31.8418	0.915946	0.876702	0.954777	0.718491	0.644227	1.11841	0.0251549	0.0384101	0.541586	0.0407871	227.642	147.141	0.069954	170.195	158.155	0.0020108	0.00397687	0.031402	0.0968704	1.28305	0.891996	0.0455558	0.498887	0.760491	0.89065	0.887067	0.876689	0.418752	125.408	72.3201	55.6018	85.2	39.218	22.8654	22.9343	45.0118	32.5227	1.09199	0.558445	0.252105
CPSBB_TOM116	145.763	1435.86	45.8712	46.0282	34.9834	38.5562	39.6096	0.842562	0.767204	0.871114	0.741089	0.607058	1.231	0.0344586	0.0730136	0.534561	0.0601284	244.035	207.903	0.108683	168.368	158.627	0.00179126	0.00409585	0.00534988	0.150828	1.28305	0.891996	0.123262	0.458602	0.723567	0.888856	0.88632	0.766223	0.438992	133.824	83.862	52.4663	87.6212	43.4513	18.9341	31.6741	59.5286	37.6476	1.54165	0.661084	0.186402
CPSBB_TOM117	142.643	1385.34	34.8835	35.2831	48.291	48.5418	49.5233	1.37481	1.38226	1.425	0.66579	0.666311	0.994162	0.0347153	0.111461	0.49865	0.0113345	183.598	143.221	0.0209152	161.295	136.051	0.00153503	0.00261906	0.0933485	0.0531645	1.28305	0.891996	0.0554109	0.511768	0.792657	0.889336	0.88702	1.38485	0.391098	119.517	71.7513	55.4221	82.4437	38.1771	20.3611	21.3863	46.9094	29.7628	1.12016	0.546967	0.258469
CPSBB_TOM118	89.9244	585.605	27.1191	27.2245	24.4981	25.6086	26.701	0.947113	0.909628	0.987011	0.700021	0.630361	1.11349	0.0250839	0.0347979	0.527845	0.0406456	226.694	181.321	0.0792545	165.179	151.937	0.00153503	0.00261906	0.0313229	0.106962	1.28305	0.891996	0.0517634	0.480167	0.761133	0.889195	0.884765	0.907681	0.412195	119.95	86.6063	46.1811	78.3724	42.1588	9.38282	33.5332	74.0659	35.2785	1.45573	0.563527	0.246664
CPSBB_TOM119	107.84	819.418	31.878	32.1098	28.7783	30.5859	31.6781	0.963136	0.913357	1.00666	0.745201	0.602544	1.25279	0.0312367	0.0433767	0.53482	0.0437111	232.992	186.518	0.0541866	134.665	146.108	0.00153503	0.00355755	0.00450903	0.163369	1.28305	0.891996	0.09542	0.445071	0.749785	0.889359	0.887208	0.912919	0.428541	126.156	72.1764	53.3068	84.4792	39.2446	23.0323	24.6681	47.5183	34.0528	1.27656	0.616855	0.21295
CPSBB_TOM120	117.059	967.452	34.7583	34.8447	31.6527	33.652	34.4167	0.968705	0.91343	0.99272	0.727527	0.628875	1.16165	0.0279236	0.0318987	0.53908	0.0404098	234.868	184.58	0.0685372	140.36	156.326	0.00153503	0.00261906	0.00450903	0.138405	1.28305	0.891996	0.0805355	0.468871	0.751783	0.890744	0.887396	0.915234	0.42386	134.898	111.889	62.2836	92.7052	51.4565	1.74166	36.4005	87.3687	36.667	1.04707	0.539721	0.262962
CPSBB_TOM121	118.177	974.809	32.7337	32.8822	34.2544	36.0672	36.947	1.10053	1.05013	1.13523	0.730558	0.607767	1.20759	0.0291305	0.0499831	0.523856	0.0372263	234.808	179.03	0.0508046	165.092	144.508	0.00153503	0.00261906	0.00450903	0.151124	1.28305	0.891996	0.0936076	0.460133	0.757993	0.889594	0.88702	1.05016	0.41823	121.265	69.5334	51.895	81.5823	37.7401	22.3121	23.2887	46.1318	32.3063	0.809976	0.558007	0.250599
CPSBB_TOM123	175.594	2164.4	50.6837	50.7533	51.3333	53.1621	53.4547	1.04985	1.01518	1.0595	0.659709	0.639343	1.02363	0.0193808	0.0309482	0.52039	0.0259547	217.929	162.161	0.0593053	171.327	155.298	0.00222887	0.0068722	0.0473282	0.0821436	1.28305	0.891996	0.0463941	0.473465	0.769556	0.889782	0.88648	1.01354	0.398701	138.205	96.2521	62.1541	94.1584	47.3783	14.0275	30.9561	65.7322	34.2641	0.91825	0.618922	0.211784
CPSBB_TOM124	148.825	1564.14	41.8757	41.943	46.7174	47.3028	47.8548	1.12735	1.11457	1.14874	0.612275	0.631232	0.9509	0.0172037	0.0483672	0.490067	0.0111458	187.763	144.807	0.0203667	164.151	149.766	0.00153503	0.00261906	0.106844	0.0362113	1.28305	0.891996	0.0133627	0.500958	0.787994	0.889219	0.888171	1.11565	0.372638	109.523	63.9807	46.8977	73.9119	34.5172	19.8143	21.8226	47.7605	29.5756	0.961563	0.559442	0.250113
CPSBB_TOM125	188.606	2449.06	58.6144	58.7314	48.4398	51.9135	53.8602	0.892736	0.833315	0.928302	0.685203	0.648898	1.04843	0.0256229	0.0550813	0.519808	0.0631281	196.874	164.334	0.0559851	170.688	162.984	0.0118197	0.0196194	0.0408344	0.0809724	1.28305	0.891996	0.0448734	0.488655	0.744471	0.889855	0.887924	0.834349	0.421063	101.011	64.9743	48.7682	71.2566	33.5867	14.8677	18.7004	51.1044	24.167	1.04958	0.655847	0.188872
CPSBB_TOM126	98.9936	692.878	26.159	26.3059	30.6876	32.0559	32.9263	1.22478	1.17864	1.26743	0.740276	0.556932	1.34176	0.0348336	0.0686617	0.529766	0.027228	219.114	170.904	0.0402245	148.947	129.902	0.00153503	0.00261906	0.00450903	0.16565	1.28305	0.891996	0.111369	0.453304	0.764036	0.890298	0.886245	1.17932	0.408394	128.638	80.6464	52.3167	85.1792	41.783	18.5258	29.0772	57.6347	34.5747	1.11858	0.573838	0.239329
CPSBB_TOM127	107.824	820.619	30.3543	30.6275	31.2541	32.728	33.2672	1.07366	1.03397	1.09639	0.72298	0.612142	1.18594	0.0284916	0.0462997	0.527469	0.0368726	223.516	177.188	0.0614305	158.369	147.823	0.00153503	0.00261906	0.00450903	0.145467	1.28305	0.891996	0.0789723	0.458367	0.7608	0.889993	0.885916	1.0316	0.413858	113.607	77.2871	49.1779	76.8447	38.6916	12.8645	26.2997	63.9514	29.4266	1.091	0.604259	0.222399
CPSBB_TOM128	133.721	1233.35	40.0598	40.2937	34.3174	37.0752	38.3801	0.922712	0.859374	0.958154	0.740768	0.641233	1.1649	0.0313077	0.0416895	0.541565	0.0548413	242.468	189.491	0.0840076	138.392	161.15	0.00155485	0.00387703	0.00450903	0.160486	1.28305	0.891996	0.10088	0.4399	0.741624	0.891754	0.888641	0.861852	0.436191	131.909	72.0488	55.7631	88.2695	40.1849	26.2158	24.6653	43.2354	35.9999	0.99417	0.602386	0.22116
CPSBB_TOM129	196.339	2571.74	53.5431	53.8222	53.8721	58.5594	59.717	1.08573	1.00419	1.11393	0.760147	0.618045	1.24206	0.0399925	0.0547835	0.540124	0.057671	257.808	198.543	0.0928967	163.664	147.663	0.00153503	0.00261906	0.00450903	0.157	1.28305	0.891996	0.181012	0.461754	0.734011	0.890134	0.886151	1.00202	0.438543	142.332	80.2009	62.7697	96.3057	43.9692	26.5112	25.6226	44.1005	36.9082	1.55488	0.539064	0.264104
CPSBB_TOM131	277.654	4219.77	51.4977	54.3024	97.8702	103.628	103.213	1.92898	1.92842	2.03152	0.85083	0.405594	2.25454	0.0638462	0.197962	0.494077	0.0397967	235.48	170.067	0.0950219	97.2886	77.4863	0.00228834	0.171327	0.00450903	0.292206	1.28305	0.891996	0.803034	0.3645	0.755257	0.8895	0.889651	1.93035	0.40502	146.178	77.6096	64.3838	98.82	43.9902	29.9931	24.4282	39.0809	38.6598	2.00217	0.56681	0.243628
CPSBB_TOM132	119.845	996.233	32.7963	33.4251	37.6325	39.5743	40.5186	1.18942	1.15405	1.239	0.732888	0.355671	2.22633	0.0349046	0.0531675	0.469978	0.0110987	196.608	173.15	0.0308555	112.441	107.18	0.00405267	0.183747	0.00450903	0.224247	1.28305	0.891996	0.236222	0.428171	0.760324	0.890697	0.886292	1.15802	0.374895	142.525	77.9058	58.7827	94.5246	43.3124	27.6439	27.3997	44.7977	38.9358	2.11443	0.578896	0.236705
CPSBB_TOM133	156.303	1721.73	46.2867	46.6378	43.3794	45.706	45.6611	0.982088	0.937932	0.993035	0.715077	0.616844	1.16583	0.0303045	0.0341114	0.530523	0.0345784	222.438	193.217	0.0911185	165.458	157.856	0.00166763	0.00327251	0.00534988	0.147904	1.28305	0.891996	0.11922	0.445482	0.756191	0.890206	0.886842	0.936725	0.410449	136.001	68.7223	54.7606	89.6101	40.0437	30.0859	25.0364	39.7082	39.0824	1.2432	0.573786	0.239915
CPSBB_TOM134	117.929	664.855	38.6053	38.7534	11.8328	22.1566	26.4192	0.587778	0.326844	0.71184	0.745132	0.562012	1.55871	0.117142	0.264769	0.586187	0.107578	245.384	230.497	0.213974	223.927	260.049	0.160519	0.0143668	0.0484141	0.083415	1.28305	0.891996	0.0402338	0.495161	0.443948	0.891049	0.871798	0.323222	0.638434	119.701	63.3078	46.1393	78.327	35.9725	25.0659	24.7455	44.5341	35.2661	7.2419	0.633476	0.189379
CPSBB_TOM135	175.199	1984.15	56.1442	56.2599	37.9569	43.7032	43.9668	0.784907	0.685253	0.79149	0.748914	0.644764	1.17622	0.0463799	0.10662	0.550541	0.0874508	239.675	218.374	0.186786	169.325	165.342	0.00433048	0.00711967	0.00695453	0.136636	1.28305	0.891996	0.153863	0.465136	0.696222	0.88981	0.887436	0.684375	0.458273	156.832	83.9954	52.1606	97.6582	46.8275	30.0182	37.5681	51.6715	47.9788	1.75734	0.664675	0.184041
CPSBB_TOM136	222.212	2633.6	37.5886	41.7885	77.7168	84.108	84.7367	1.98937	2.0428	2.22954	0.818703	0.542437	1.56809	0.062576	0.226815	0.489636	0.0292401	224.184	155.682	0.118458	113.914	84.3088	0.00290391	0.206537	0.00534988	0.0809589	1.28305	0.891996	0.50106	0.55367	0.73927	0.874931	0.904894	2.04784	0.444664	139.459	74.5643	58.8158	93.0961	42.0561	28.387	25.1746	41.5341	37.9113	1.51593	0.655538	0.188198
CPSBB_TOM137	152.647	1597.94	48.115	48.3004	35.876	40.0644	40.9004	0.842207	0.7586	0.864344	0.721831	0.626091	1.15777	0.0358536	0.0784063	0.513392	0.0643558	248.044	209.824	0.105603	166.913	160.197	0.00166763	0.00327251	0.00534988	0.141609	1.28305	0.891996	0.126923	0.46014	0.715419	0.890819	0.888315	0.759878	0.443355	149.63	84.7523	52.6765	94.8502	45.9171	26.0408	35.5533	54.0013	44.0712	1.40383	0.741218	0.138728
CPSBB_TOM138	206.125	2505.91	65.9429	66.1459	37.5825	47.1624	49.9515	0.739875	0.606182	0.790639	0.74745	0.67193	1.13505	0.0586903	0.135062	0.551581	0.0877632	233.02	224.751	0.182494	190.332	182.144	0.036061	0.0058564	0.0388415	0.0972664	1.28305	0.891996	0.0920153	0.471671	0.642617	0.88981	0.889607	0.604874	0.498877	123.249	80.768	59.2911	86.0676	41.3786	16.2758	23.3654	56.6959	29.4088	2.64287	0.709216	0.152395
CPSBB_TOM139	123.98	1068.26	33.2973	33.9887	38.5137	40.0364	40.751	1.19183	1.17104	1.24646	0.742663	0.461865	1.80735	0.0357329	0.0622691	0.495309	0.0158148	205.162	163.614	0.0407729	130.415	121.855	0.00214957	0.0179743	0.00450903	0.205451	1.28305	0.891996	0.200586	0.423685	0.768889	0.890768	0.885916	1.17062	0.38637	125.616	64.6744	49.4624	82.4274	37.2927	27.2845	24.4896	41.9091	36.6664	1.14578	0.57126	0.242243
CPSBB_TOM140	121.656	1026.31	30.9805	31.2747	39.269	40.0784	40.6921	1.29217	1.27766	1.32733	0.702635	0.621273	1.13548	0.0321122	0.0909523	0.517424	0.0216393	201.563	155.378	0.0329121	161.504	137.788	0.00153503	0.00261906	0.0232412	0.109024	1.28305	0.891996	0.081623	0.481032	0.781975	0.890557	0.887278	1.27972	0.400435	125.505	99.5266	55.8773	85.4143	46.7026	4.52566	33.5652	82.4727	34.0948	0.877956	0.578142	0.237143
CPSBB_TOM141	204.657	2858.79	62.8962	63.386	49.1886	54.414	56.1703	0.856109	0.781203	0.894288	0.74623	0.625534	1.20672	0.0364507	0.0696643	0.534368	0.0539346	239.316	199.482	0.0664222	166.092	150.098	0.00919188	0.0135025	0.00695453	0.153764	1.28305	0.891996	0.17644	0.4528	0.723456	0.889279	0.887879	0.781174	0.440845	146.641	80.1774	50.1473	92.1918	44.2943	27.3794	34.9948	52.302	44.3925	3.14955	0.695399	0.162785
CPSBB_TOM142	166.486	1836.27	49.7493	50.7666	42.0126	46.1249	46.7862	0.911533	0.84912	0.95325	0.705963	0.569773	1.30298	0.0512919	0.0668417	0.519067	0.0741994	241.993	215.812	0.15877	159.342	147.485	0.00223632	0.0133272	0.0332261	0.1521	1.28305	0.891996	0.183719	0.438713	0.728437	0.886157	0.885706	0.848752	0.426279	131.931	75.7774	58.0863	89.3556	41.1338	24.0057	24.1542	45.1318	34.1291	1.48854	0.670498	0.178253
CPSBB_TOM143	93.7103	616.319	23.55	23.6962	31.0023	31.2999	32.4339	1.33047	1.32475	1.38939	0.676323	0.651553	1.03366	0.0329168	0.103191	0.517633	0.0154375	186.243	148.815	0.0196812	159.466	141.079	0.00153503	0.00261906	0.114867	0.0362113	1.28305	0.891996	0.0133627	0.517336	0.789374	0.889336	0.887772	1.32628	0.393023	130.281	65.7368	52.3577	85.9103	38.3166	29.1009	24.0925	39.5523	37.7551	1.18859	0.558104	0.24987
CPSBB_TOM144	86.7495	552.029	25.7416	25.8674	24.7708	25.4616	26.6263	0.992472	0.970215	1.02991	0.725841	0.595812	1.22995	0.0250129	0.0316848	0.524775	0.0167109	200.359	177.114	0.0314725	164.9	145.034	0.00153503	0.00261906	0.00450903	0.146872	1.28305	0.891996	0.0608255	0.455737	0.773933	0.890228	0.884413	0.967739	0.404569	115.275	59.6612	46.6979	76.399	34.2602	25.4761	21.71	40.3173	33.4994	1.73566	0.570287	0.243336
CPSBB_TOM145	164.469	1732.34	38.5153	39.6256	55.4667	58.1604	58.3645	1.46184	1.43476	1.50919	0.786024	0.356287	2.48218	0.0449857	0.11455	0.480419	0.0201302	243.495	174.119	0.0555577	106.206	97.3049	0.00381479	0.188559	0.00450903	0.232806	1.28305	0.891996	0.374238	0.424496	0.762014	0.890017	0.882064	1.43483	0.38245	131.896	73.9805	43.7457	82.6595	40.4389	23.85	33.307	54.4958	40.9932	2.0654	0.588148	0.23013
CPSBB_TOM146	220.794	3087.44	67.8613	68.3738	47.7245	56.1232	56.9578	0.842669	0.739321	0.862156	0.738438	0.639258	1.16477	0.0453643	0.0840132	0.540918	0.0843647	246.831	217.857	0.174133	175.559	168.03	0.0235198	0.00437623	0.00450903	0.153077	1.28305	0.891996	0.178248	0.448746	0.687665	0.889946	0.887067	0.738641	0.46413	144.475	73.1216	57.3454	94.7357	42.5821	31.2775	27.5036	41.3823	41.6003	1.32432	0.649035	0.195129
CPSBB_TOM147	240.058	3261.22	77.4502	78.5323	40.088	52.772	57.3942	0.689365	0.54614	0.753139	0.772288	0.590505	1.3344	0.0717832	0.163941	0.543615	0.120671	263.984	249.816	0.19073	166.069	120.075	0.00480778	0.00644112	0.00534988	0.177057	1.28305	0.891996	0.273643	0.434384	0.61277	0.889715	0.886627	0.544729	0.512408	145.973	69.5746	54.9402	94.218	41.9875	33.9065	28.3492	39.8696	44.0683	1.52259	0.763334	0.126176
CPSBB_TOM148	223.832	3386.21	65.2523	65.785	60.0616	64.6917	65.0518	0.987953	0.926006	1.00613	0.722507	0.603117	1.21652	0.034881	0.0510525	0.526007	0.0486867	233.071	201.406	0.0831849	158.439	145.651	0.00153503	0.00261906	0.0268375	0.125685	1.28305	0.891996	0.167554	0.459088	0.741672	0.892458	0.887043	0.924492	0.422055	151.787	87.7748	53.6527	96.3783	47.0498	25.2173	36.4769	55.4704	44.3559	1.03731	0.711303	0.156161
CPSBB_TOM149	182.897	2218.88	44.0255	44.5736	65.2231	66.8758	67.4571	1.48905	1.47024	1.52668	0.61883	0.458149	1.34084	0.0364192	0.121822	0.445336	0.00593442	178.939	126.704	0.0138084	122.595	113.306	0.00173327	0.0272194	0.00450903	0.145011	1.28305	0.891996	0.208742	0.467159	0.778692	0.889641	0.886033	1.47037	0.347479	136.848	117.552	71.1741	97.7462	53.4581	-0.00471488	33.3345	90.1199	33.5757	0.988109	0.582033	0.236171
CPSBB_TOM150	98.3943	700.371	27.5366	27.6003	30.205	30.7959	31.8225	1.11929	1.09985	1.15447	0.693864	0.609615	1.13716	0.0235221	0.0448501	0.527218	0.0180786	232.479	167.755	0.0309012	162.201	143.343	0.00153503	0.00261906	0.00450903	0.126397	1.28305	0.891996	0.0558413	0.477861	0.781499	0.89004	0.885963	1.09957	0.393545	117.118	65.7448	50.4845	78.9955	36.1682	22.673	21.8101	43.9246	31.5843	0.899264	0.607347	0.21912
CPSBB_TOM151	106.733	824.133	31.9823	32.1307	29.8903	30.5859	31.7246	0.957128	0.939483	0.994347	0.71546	0.635818	1.12731	0.0200907	0.0261954	0.538996	0.0163336	202.629	176.813	0.0319523	167.826	154.52	0.00153503	0.00261906	0.00450903	0.120466	1.28305	0.891996	0.0489994	0.484293	0.779715	0.889172	0.887584	0.940304	0.407135	124.401	110.561	64.6324	89.0298	49.965	-2.51033	32.2832	94.5571	32.6379	0.923656	0.575589	0.239596
CPSBB_TOM152	100.556	681.474	22.4647	22.715	35.4714	35.7311	36.975	1.58247	1.58764	1.65703	0.706348	0.668519	1.05765	0.0449147	0.150125	0.520202	0.0108393	184.229	137.759	0.0219663	153.266	125.421	0.00153503	0.00261906	0.0722452	0.0672891	1.28305	0.891996	0.043245	0.518164	0.789921	0.889289	0.886809	1.58827	0.405614	123.139	61.31	50.1213	81.5386	35.9719	28.4248	22.005	37.6309	35.9468	1.03113	0.562944	0.24766
CPSBB_TOM153	40.7048	140.307	12.5087	12.6729	10.2936	10.7818	12.2489	0.86707	0.836514	1.00824	0.624247	0.648686	0.993948	0.023877	0.0528823	0.528889	0.018055	194.16	141.371	0.0303071	174.636	122.93	0.00740293	0.0134416	0.0416967	0.132109	1.28305	0.891996	0.0268426	0.452836	0.782498	0.905156	0.879973	0.872036	0.409677	98.3328	98.6058	61.763	77.4564	43.5704	-8.12654	24.149	108.782	25.8169	1.42074	0.554068	0.248874
CPSBB_TOM155	54.3484	222.591	16.2866	16.4517	14.2172	14.772	16.9183	0.913259	0.887133	1.05848	0.701044	0.616219	1.13669	0.020635	0.0366278	0.527406	0.0257188	178.188	138.618	0.0465772	107.39	152.852	0.00290288	0.00503517	0.00450903	0.134536	1.28305	0.891996	0.0304448	0.46561	0.755566	0.882693	0.878305	0.902759	0.433862	86.664	89.8021	57.2591	71.1668	39.4791	-8.84884	21.1553	113.017	23.256	2.00314	0.611311	0.216594
CPSBB_TOM156	54.8428	238.529	16.8084	16.9737	15.56	15.6541	17.8386	0.933801	0.936656	1.07533	0.689053	0.608447	1.13043	0.0162571	0.0279064	0.522603	0.00739644	115.093	164.715	0.0113862	135.17	148.76	0.00222887	0.00497526	0.00450903	0.137438	1.28305	0.891996	0.0265707	0.453809	0.792396	0.891519	0.887325	0.936796	0.38618	86.9429	91.3199	59.6469	72.788	40.0223	-9.34758	20.2525	115.188	22.6447	1.8797	0.596161	0.223492
CPSBB_TOM158	58.5959	250.505	18.4781	18.6856	14.0703	14.835	17.2625	0.802464	0.770784	0.969571	0.733039	0.597278	1.2378	0.0304794	0.0791178	0.531082	0.0331468	237.256	104.02	0.0711194	56.7599	155.961	0.00351743	0.0110455	0.00450903	0.140029	1.28305	0.891996	0.0448535	0.467844	0.750451	0.89403	0.876873	0.766076	0.425167	96.6058	95.5075	63.1594	77.4992	42.3845	-6.84881	21.5123	108.065	22.8786	1.6939	0.607031	0.218537
CPSBB_TOM159	49.7614	202.784	15.8482	15.8881	12.9373	13.3439	15.2129	0.852464	0.828057	0.986404	0.728607	0.631614	1.15797	0.0259122	0.0587045	0.537054	0.0189747	237.888	65.215	0.0287989	138.862	160.852	0.00248658	0.0061933	0.00450903	0.137365	1.28305	0.891996	0.0312151	0.463105	0.767034	0.892012	0.879269	0.825037	0.424027	91.5173	97.8359	58.8904	75.1696	42.6011	-11.5379	24.6455	115.397	27.5103	2.61371	0.580841	0.235151
CPSBB_TOM160	54.7388	230.513	17.6432	17.767	14.0283	14.457	16.4776	0.825815	0.806488	0.950599	0.709455	0.570458	1.26832	0.0299588	0.0757671	0.505918	0.0107214	90.6127	141.481	0.0264223	174.061	161.195	0.0435817	0.0266004	0.00450903	0.141124	1.28305	0.891996	0.0501095	0.465898	0.954369	0.994751	0.98605	0.80596	0.0799648	102.882	104.367	71.0626	84.2799	45.8807	-8.32736	21.4626	111.584	23.328	2.08284	0.620843	0.202773
CPSBB_TOM161	60.5011	255.971	19.96	20.0427	15.0354	15.4021	17.8678	0.777721	0.762084	0.917199	0.745637	0.645246	1.16402	0.0328932	0.0854391	0.552341	0.0147065	167.567	103.249	0.0366597	170.247	163.664	0.0015945	0.0104464	0.00450903	0.143022	1.28305	0.891996	0.0372187	0.464385	0.776312	0.890744	0.883943	0.760082	0.345269	108.999	112.175	77.6115	90.5386	49.2782	-9.30653	21.8475	113.517	24.0603	2.21094	0.552657	0.251959
CPSBB_TOM162	50.0634	201.763	16.1822	16.3056	13.1051	13.3439	15.7291	0.835976	0.827204	1.04567	0.696176	0.593944	1.18729	0.0267641	0.0669031	0.514814	0.0167109	190.389	132.782	0.0168933	166.886	155.641	0.00762099	0.0228065	0.0340102	0.107893	1.28305	0.891996	0.0288363	0.491482	0.779096	0.892153	0.880983	0.822479	0.399318	115.951	110.337	72.9449	89.1414	49.2237	-5.38574	25.1281	102.314	25.9881	2.23669	0.550809	0.253878
CPSBB_TOM163	45.3883	175.052	14.5541	14.5519	11.8672	12.1679	13.7863	0.847285	0.825839	0.960704	0.698278	0.666332	1.0475	0.0283496	0.062887	0.548331	0.0209791	170.015	96.7301	0.0376652	108.749	167.984	0.010773	0.0333694	0.0586505	0.0768332	1.28305	0.891996	0.0171688	0.487716	0.775575	0.891214	0.882064	0.825378	0.414595	109.375	109.025	68.711	85.2165	48.1214	-8.45134	26.2539	108.123	27.8807	3.25427	0.549885	0.252494
CPSBB_TOM166	66.8691	339.308	21.1497	21.2953	17.1755	17.8802	19.0803	0.84836	0.81999	0.912803	0.739423	0.645714	1.15414	0.0283023	0.0584669	0.545867	0.0301992	211.157	181.717	0.04676	169.098	159.389	0.00153503	0.00261906	0.00450903	0.14961	1.28305	0.891996	0.0471417	0.458115	0.764559	0.892317	0.884835	0.820603	0.424074	97.3439	95.4761	67.8283	79.2219	42.6115	-5.39023	18.3665	106.801	19.4652	1.59765	0.5538	0.253004
CPSBB_TOM167	47.1846	188.507	14.3246	14.364	13.9444	14.037	15.7094	0.996477	0.991784	1.10844	0.652359	0.590483	1.09463	0.0186945	0.0278826	0.502305	0.0176542	124.451	162.403	0.0275192	158.282	149.72	0.00153503	0.00261906	0.03567	0.0959215	1.28305	0.891996	0.0251208	0.488401	0.788422	0.891871	0.881453	0.989593	0.38371	114.792	54.9866	37.3504	71.8564	32.8802	27.372	26.7386	44.3931	38.2766	1.07343	0.548694	0.257692
CPSBB_TOM168	68.6165	338.51	19.48	19.5207	19.6723	20.2113	22.1757	1.04657	1.02001	1.15216	0.680699	0.598191	1.13246	0.0156182	0.0283579	0.508716	0.01631	126.721	159.562	0.0221491	163.751	142.2	0.00220904	0.00535465	0.00450903	0.122893	1.28305	0.891996	0.0449668	0.478978	0.768081	0.894148	0.873208	1.02119	0.40685	115.021	67.4728	42.4503	74.3459	36.0748	19.6277	27.4398	54.4855	33.8886	1.04927	0.55363	0.25417
CPSBB_TOM169	66.6618	329.097	20.9201	21.003	17.3434	18.1112	19.7835	0.872151	0.837879	0.958567	0.726996	0.629363	1.16165	0.0297221	0.0602017	0.538307	0.0315433	215.975	184.668	0.0617733	163.228	153.606	0.00153503	0.00261906	0.025889	0.1222	1.28305	0.891996	0.045148	0.456367	0.763441	0.893256	0.884413	0.836927	0.406897	113.031	112.345	75.523	90.1039	49.5792	-7.7875	23.9779	108.369	25.5115	1.69228	0.565351	0.253975
CPSBB_TOM170	48.3768	194.403	14.4289	14.4684	14.2172	14.268	16.1986	1.00251	1.00092	1.14548	0.681911	0.617259	1.09987	0.0184579	0.0218465	0.520473	0.00510909	149.168	165.112	0.0161621	163.629	150.2	0.00153503	0.00477558	0.0483162	0.0858481	1.28305	0.891996	0.0181883	0.474276	0.793276	0.89119	0.885094	1.00146	0.389245	118.135	57.0882	43.0775	76.0625	34.0836	28.0807	24.2817	40.7958	37.1298	1.00693	0.550323	0.256307
CPSBB_TOM171	48.4076	194.102	15.7856	15.7837	12.4337	12.7349	14.403	0.81839	0.798422	0.927912	0.716426	0.652657	1.10188	0.0278763	0.0674735	0.551338	0.010179	193.548	179.537	0.018173	170.386	165.333	0.00470687	0.0189327	0.0220359	0.100666	1.28305	0.891996	0.0197742	0.472042	0.777264	0.89227	0.883943	0.79485	0.413122	126.182	66.3954	47.4899	81.8004	37.7355	26.2125	26.7942	45.6237	37.4871	1.37115	0.582835	0.237021
CPSBB_TOM172	48.3776	192.693	15.3056	15.3244	12.6855	13.176	14.7464	0.873934	0.842022	0.977514	0.684241	0.668944	1.02064	0.0252969	0.0520506	0.53507	0.0389006	212.322	26.6746	0.0666863	140.465	162.658	0.00248658	0.0145997	0.10641	0.0362113	1.28305	0.891996	0.0133627	0.503391	0.76701	0.892481	0.885845	0.841532	0.414405	99.7164	102.823	61.5756	78.5636	45.1456	-10.2858	26.6012	111.346	28.8034	1.84163	0.560415	0.248826
CPSBB_TOM175	59.8977	279.531	18.6451	18.7065	15.6649	16.4941	18.2874	0.893914	0.851454	0.995416	0.725557	0.600505	1.21368	0.0255335	0.0458482	0.531186	0.0428858	224.74	147.515	0.059968	164.308	153.903	0.00429056	0.00725159	0.00450903	0.14377	1.28305	0.891996	0.0454426	0.469501	0.758207	0.889242	0.885658	0.851887	0.417968	104.045	107.589	72.1322	86.076	47.2126	-9.57425	22.5632	113.333	24.8275	1.61986	0.570069	0.248024
CPSBB_TOM176	66.0248	332.975	21.1706	21.3162	17.0287	17.4812	19.8394	0.828697	0.812922	0.954462	0.735104	0.640787	1.15325	0.0289649	0.0657387	0.550336	0.0143764	163.856	65.7216	0.0343974	167.077	160.669	0.00464739	0.0442918	0.00450903	0.139573	1.28305	0.891996	0.0401186	0.462259	0.77272	0.890815	0.882064	0.806715	0.418562	99.1383	100.51	66.8818	80.5791	44.3673	-8.11004	21.8093	110.772	23.5764	1.77396	0.575126	0.237968
CPSBB_TOM177	52.3598	222.698	15.9735	15.9716	14.6368	14.982	16.4951	0.950997	0.928175	1.04181	0.694774	0.628174	1.10425	0.0210373	0.0304966	0.534736	0.0239267	202.037	172.49	0.0269708	166.624	153.149	0.00153503	0.00261906	0.034603	0.076742	1.28305	0.891996	0.0201367	0.464475	0.777526	0.891003	0.885023	0.927099	0.407562	120.746	54.8667	41.914	76.7104	34.0221	30.5678	25.2086	39.4755	39.5712	0.961394	0.560901	0.247296
CPSBB_TOM178	57.4447	254.283	18.6868	18.7691	13.9654	14.877	17.7509	0.802171	0.756283	0.964591	0.7445	0.603584	1.24445	0.0356619	0.0828725	0.536073	0.0227948	211.039	193.984	0.037848	138.078	159.618	0.00337866	0.00809023	0.00450903	0.150686	1.28305	0.891996	0.0500869	0.457124	0.747406	0.890744	0.884718	0.755867	0.42961	94.9355	94.9132	64.1675	76.6744	42.1532	-6.86952	20.19	109.148	21.6375	2.93385	0.552438	0.253149
CPSBB_TOM179	52.9892	220.626	15.9735	16.0133	15.0145	15.129	17.5017	0.960376	0.954959	1.11298	0.684828	0.594432	1.14796	0.0151922	0.0255775	0.511911	0.00763225	182.808	162.755	0.0129858	162.061	146.543	0.00262535	0.00561423	0.00450903	0.115356	1.28305	0.891996	0.0286777	0.485987	0.78464	0.891355	0.878094	0.959747	0.39699	115.83	58.5334	41.7673	74.3948	34.0107	25.9066	25.0843	44.0171	36.1572	1.31629	0.557764	0.251595
CPSBB_TOM180	58.4411	266.819	18.332	18.4351	15.1194	15.822	17.6901	0.878062	0.844922	0.986914	0.720006	0.636349	1.13802	0.0282549	0.0540468	0.539038	0.0350097	215.481	139.257	0.0513531	106.467	157.629	0.00169362	0.00617333	0.0372311	0.115356	1.28305	0.891996	0.0369242	0.475591	0.761609	0.891542	0.885892	0.841946	0.420297	109.207	109.708	76.5034	89.2211	48.4449	-7.73841	21.4442	110.003	23.1213	1.71963	0.54473	0.259368
CPSBB_TOM181	49.4045	201.355	15.0342	15.0947	14.0703	14.373	16.3819	0.966825	0.949646	1.10582	0.680509	0.600484	1.12908	0.0167777	0.0225119	0.513937	0.0176542	199.174	167.138	0.026011	167.095	152.166	0.00282359	0.00870923	0.0254938	0.0900089	1.28305	0.891996	0.0269785	0.491265	0.779072	0.891472	0.884107	0.951244	0.398558	120.994	52.1293	40.1194	75.9819	33.4082	32.2088	25.6877	38.5584	41.13	1.22987	0.550907	0.254121
CPSBB_TOM182	49.2108	200.774	14.7003	14.7607	14.1332	14.415	15.8684	0.994963	0.979671	1.06542	0.729592	0.59972	1.23241	0.0236404	0.0290233	0.533985	0.0196585	165.632	136.702	0.0254397	167.356	147.937	0.00381479	0.0075511	0.00450903	0.146799	1.28305	0.891996	0.0387819	0.455755	0.779857	0.890463	0.88446	0.982991	0.408204	126.738	57.3563	41.9296	79.4524	35.6802	31.625	27.8729	41.4289	42.0972	1.70028	0.557521	0.250356
CPSBB_TOM183	28.8724	90.3666	9.19007	9.29082	7.62899	7.90463	11.0922	0.873641	0.852038	1.25637	0.689337	0.567825	1.2238	0.0286099	0.0509575	0.512934	0.0188568	236.171	98.7562	0.0335519	167.774	153.652	0.00494475	0.0295356	0.0200204	0.122857	1.28305	0.891996	0.0256419	0.452962	0.764631	0.894383	0.877859	0.846794	0.403191	118.206	112.489	65.3354	87.095	50.0383	-6.93054	31.6477	102.523	32.7224	2.78505	0.535052	0.260776
CPSBB_TOM184	57.2425	258.654	17.9354	17.9967	15.497	15.822	17.6577	0.892742	0.877701	1.00596	0.707163	0.617578	1.14675	0.0245396	0.0455868	0.525172	0.0198236	129.307	94.1093	0.0302385	138.688	158.201	0.00252623	0.00641294	0.0278847	0.121141	1.28305	0.891996	0.0346813	0.463628	0.774504	0.890298	0.879809	0.868576	0.406161	100.503	102.589	67.3273	81.6165	45.1667	-8.75208	22.8132	110.99	24.7613	2.26788	0.553022	0.254291
CPSBB_TOM185	61.6756	290.147	19.4799	19.5833	16.1265	16.8091	19.1438	0.872615	0.840901	1.00018	0.675736	0.611845	1.09782	0.0278763	0.0575639	0.519909	0.0226062	207.446	138.53	0.0378937	137.242	156.738	0.00189186	0.00409668	0.026383	0.107765	1.28305	0.891996	0.0347946	0.47487	0.761371	0.889266	0.881711	0.836537	0.410794	106.172	101.574	74.3251	85.7774	45.5393	-4.01316	18.3805	101.9	19.1886	2.10094	0.553411	0.252518
CPSBB_TOM186	59.9471	282.165	18.6659	18.79	16.2523	16.6621	19.3858	0.897895	0.881138	1.04504	0.709834	0.627048	1.13836	0.02099	0.0405963	0.532982	0.0157677	202.037	171.102	0.0222405	80.3247	157.218	0.00492493	0.0102068	0.0529202	0.0920162	1.28305	0.891996	0.0273637	0.479537	0.780214	0.892059	0.888077	0.884656	0.407206	105.945	105.141	73.4926	85.9258	46.5987	-6.73763	20.663	108.414	22.0513	1.88386	0.553898	0.252566
CPSBB_TOM188	69.8066	370.709	20.9201	21.003	19.9661	20.2743	21.9594	0.974568	0.963221	1.0645	0.699832	0.64565	1.09003	0.0235931	0.0307343	0.528931	0.00789164	120.601	165.398	0.0125516	165.823	158.749	0.00153503	0.00261906	0.0497784	0.0958302	1.28305	0.891996	0.0352024	0.469808	0.783569	0.890744	0.88446	0.960381	0.401599	103.197	82.5855	47.5008	71.3061	38.8394	3.50753	27.4292	82.8601	27.8789	1.14867	0.553387	0.251255
CPSBB_TOM189	135.186	1290.4	39.8047	39.8765	38.1075	39.1706	39.9506	0.991202	0.963293	1.01607	0.733447	0.639463	1.15473	0.0257475	0.0356388	0.538283	0.0268332	211.467	184.914	0.0581221	163.011	153.856	0.00166763	0.00327251	0.00534988	0.13547	1.28305	0.891996	0.0781534	0.467568	0.774673	0.890513	0.887548	0.963977	0.410854	130.29	59.9464	48.3976	84.0967	36.9492	32.3459	24.9859	37.5416	40.7908	1.599	0.582493	0.235873
CPSBB_TOM191	48.7131	189.778	14.6377	14.7816	13.5457	13.974	15.1933	0.965286	0.944503	1.0569	0.658023	0.605219	1.08	0.0239717	0.0411192	0.49581	0.033194	201.326	170.243	0.0704567	161.783	147.229	0.0049844	0.0137611	0.0741619	0.064278	1.28305	0.891996	0.0215866	0.491067	0.768295	0.893796	0.879809	0.937356	0.391027	105.1	104.304	63.1818	80.7357	46.1396	-8.30719	27.0463	107.35	28.588	1.71929	0.550201	0.253125
CPSBB_TOM192	52.2791	218.695	16.2448	16.243	13.9024	14.436	16.0503	0.901486	0.867392	1.019	0.692292	0.651744	1.06022	0.0246106	0.0445174	0.531103	0.0331704	215.501	62.7264	0.0468971	171.048	160.075	0.00462757	0.0141405	0.0646575	0.0586026	1.28305	0.891996	0.0185055	0.479645	0.763703	0.891402	0.88096	0.863021	0.417802	127.601	59.6556	45.6368	81.5799	36.4599	30.8806	26.3475	40.6221	40.6	1.29777	0.554189	0.252032
CPSBB_TOM193	56.6656	251.067	17.8519	17.9758	14.9095	15.3391	17.0155	0.863064	0.843801	0.972194	0.702351	0.650279	1.08077	0.0241137	0.0547597	0.537159	0.0252001	204.129	135.733	0.0572487	167.983	160.807	0.00218922	0.00379716	0.022846	0.0965054	1.28305	0.891996	0.0236256	0.473789	0.770293	0.890862	0.882487	0.8437	0.41564	91.4869	93.5147	62.6549	75.3292	41.1605	-8.05103	20.0241	112.392	21.9044	2.24446	0.612478	0.212076

## Sheet: pepper raw
Line	Trail	Trait 1	Trait 2	Trait 3	Trait 4	Trait 5	Trait 6	Trait 7	Trait 8	Trait 9	Trait 10	Trait 11	Trait 12	Trait 13	Trait 14	Trait 15	Trait 16	Trait 17	Trait 18	Trait 19	Trait 20	Trait 21	Trait 22	Trait 23	Trait 24	Trait 25	Trait 26	Trait 27	Trait 28	Trait 29	Trait 30	Trait 31	Trait 32	Trait 33	Trait 34	Trait 35	Trait 36	Trait 37	Trait 38	Trait 39	Trait 40	Trait 41	Trait 42	Trait 43	Trait 44	Trait 45	Trait 46	Trait 47
CPSBB_CAP001	1	46.02	144.37	12.72	13.06	12.91	13.97	15.43	1.08	1.02	1.2	0.71	0.58	1.24	0.06	0.07	0.51	0.02	157.15	162.1	0.04	140.53	100.23	0.02	0.02	0	0.21	0.05	0	0.07	0.38	0.74	0.89	0.88	1.02	0.43	177.51	169.86	121.63	141.13	74	-7.01	31.95	102.46	32.74	1.53	0.6	0.22
CPSBB_CAP002	1	87.98	504.95	29.44	30.25	19.75	21.57	22.57	0.71	0.67	0.8	0.73	0.52	1.41	0.06	0.13	0.5	0.04	194.73	214.78	0.17	165.4	148.28	0	0	0	0.25	0.07	0	0.13	0.39	0.73	0.89	0.88	0.67	0.43	144.46	150.85	101.06	119.36	64.66	-13.27	31.03	113.17	33.75	1.65	0.58	0.24
CPSBB_CAP003	1	86.33	417.43	14.73	16.74	31.16	32.36	33.35	1.93	2.12	2.2	1.04	0.5	2.17	0.08	0.22	0.51	0.02	166	80.05	0.06	89.6	75.7	0	0.06	0	0.46	0.03	0	0.33	0.21	0.77	0.89	0.89	2.12	0.45	166.87	166.15	119.35	135.65	71.8	-9.82	29.98	108.14	31.56	2.49	0.55	0.26
CPSBB_CAP004	1	113.96	834.06	36.05	36.77	26.14	29.34	30.59	0.81	0.73	0.86	0.82	0.52	1.67	0.06	0.11	0.53	0.07	224.48	226.7	0.16	143.93	134.4	0.01	0.17	0	0.25	0.06	0	0.18	0.39	0.71	0.89	0.89	0.74	0.44	156.28	153.57	112.62	127.1	66.91	-7.86	26.8	106.34	27.93	2.85	0.64	0.21
CPSBB_CAP006	1	132.08	818.06	18.31	22.03	48.49	51.14	51.69	2.33	2.65	2.8	1.15	0.48	2.4	0.09	0.29	0.45	0.03	237.4	78.8	0.12	62.63	46.9	0	0	0	0.53	0.1	0	0.65	0.16	0.76	0.88	0.89	2.67	0.46	163.41	165.05	111.93	131.38	71.03	-11.73	33.52	109.33	35.52	1.21	0.61	0.22
CPSBB_CAP007	1	142.95	1027.69	22.58	26.12	48.81	54.1	54.38	2.08	2.16	2.42	1.06	0.43	2.46	0.09	0.24	0.45	0.05	254.6	61.43	0.2	73.88	52.28	0	0	0	0.47	0.1	0	0.62	0.21	0.72	0.88	0.88	2.17	0.46	165.36	163.53	118.29	134.15	70.77	-9.01	29.23	107.21	30.6	1.71	0.61	0.21
CPSBB_CAP008	1	197.37	1839.28	30.37	31.05	78.63	81.98	83.08	2.66	2.6	2.76	0.62	0.42	1.52	0.06	0.29	0.41	0	116.73	63.8	0.01	63.48	50.58	0	0	0	0.21	0.11	0	0.4	0.42	0.77	0.89	0.89	2.61	0.35	117.86	125.59	82.57	98.33	54.25	-12.52	26.83	115.05	29.62	8.08	0.53	0.27
CPSBB_CAP009	1	241.18	2079.22	25.19	31.05	89.26	99.8	100.86	3.24	3.56	4.02	0.97	0.41	2.38	0.09	0.36	0.4	0.03	183.63	93.48	0.11	34.68	30.13	0	0.24	0	0.39	0.26	0	1.12	0.33	0.71	0.89	0.92	3.57	0.46	110.87	116.02	76.05	90.72	50.46	-10.71	25.32	112.88	27.5	2.49	0.64	0.25
CPSBB_CAP010	1	546.41	3277.44	14.44	41.85	192.05	229.89	243.38	6.51	13.66	17.63	1.49	0.62	2.45	0.18	0.47	0.23	0.08	104.45	83.03	0.04	20.1	10.25	0	0.29	0	0.6	0.76	0	3.91	0.08	0.67	0.96	0.98	13.75	0.57	121.68	122.43	91.03	101.01	53.78	-7.35	20.29	109.98	21.58	3.42	0.56	0.25
CPSBB_CAP011	1	147.73	1031.69	20.85	24.15	51.94	56.96	57.63	2.37	2.52	2.81	1.1	0.54	2.08	0.09	0.28	0.47	0.04	253.43	132.38	0.18	79.28	50.48	0	0	0	0.48	0.14	0	0.6	0.17	0.73	0.88	0.89	2.53	0.48	181.7	177.59	124.51	144.47	76.58	-9.41	34.28	105.38	35.56	1.02	0.55	0.26
CPSBB_CAP012	1	129.73	770.16	16.91	22.08	47.41	50.95	51.36	2.32	2.8	3.06	1.19	0.44	2.74	0.1	0.3	0.4	0.03	230.45	148.58	0.11	51.78	41.75	0	0.06	0	0.53	0.13	0	0.71	0.19	0.74	0.88	0.89	2.81	0.48	184.42	173.59	120.76	143.67	75.61	-6.31	35.2	100.17	35.77	1.06	0.58	0.24
CPSBB_CAP013	1	151.12	903.1	17.84	19.33	55.12	63.18	64.01	3.29	3.1	3.61	0.93	0.44	2.1	0.08	0.35	0.41	0.01	148.05	82.03	0.04	49.63	35.43	0	0	0	0.37	0.18	0	0.7	0.32	0.7	0.88	0.88	3.11	0.46	140.63	146.06	89.39	111.33	62.8	-13.64	35.4	111.1	37.95	1.38	0.51	0.28
CPSBB_CAP014	1	362.06	2494.77	17.57	24.34	151.55	162.94	164.34	6.76	8.62	9.45	1.07	0.48	2.25	0.12	0.46	0.4	0.08	45.58	12.75	0.01	28.23	20.65	0	0.04	0	0.5	0.26	0	2.13	0.19	0.74	0.89	0.93	8.69	0.47	138.35	140.12	87.33	107.73	60.82	-11.31	33.6	108.59	35.46	3.69	0.55	0.25
CPSBB_CAP015	1	453.39	5348.58	31.98	47.2	172.49	191.07	192.8	4.1	5.44	6.11	1.22	0.54	2.29	0.12	0.42	0.36	0.01	91.28	71.48	0.01	43.85	15.53	0	0.25	0	0.55	0.64	0	3.08	0.14	0.72	0.91	0.89	5.47	0.49	138.46	146.26	87.58	110.42	62.7	-15.06	36.28	112.56	39.28	1.76	0.56	0.25
CPSBB_CAP016	1	347.41	3837.44	30.1	40.68	127.04	141.08	143.98	3.47	4.25	4.95	1.21	0.61	1.98	0.1	0.39	0.43	0.01	194.15	110.15	0.08	54.78	37.6	0	0	0	0.55	0.41	0	1.75	0.09	0.72	0.89	0.92	4.26	0.5	136.26	145.23	92.45	111.94	62.16	-14.74	32.41	114.45	35.61	3.23	0.8	0.17
CPSBB_CAP017	1	387.94	3407.52	23.69	47.31	130.03	155.85	166.73	3.42	5.52	7.22	1.28	0.59	2.14	0.19	0.41	0.31	0.02	199.98	23.45	0.07	31.55	21.3	0	0.04	0	0.49	0.92	0	1.55	0.18	0.66	1.01	1.06	5.54	0.55	133.61	137.25	93.6	108.89	59.59	-10.85	27.63	111.35	29.69	3.82	0.56	0.25
CPSBB_CAP018	1	333.38	3871.12	32.47	38.33	127.17	136.61	135.86	3.57	3.94	4.25	1	0.71	1.46	0.08	0.37	0.52	0.03	194.53	93.25	0.14	98.15	63.38	0.01	0.05	0	0.29	0.29	0	1.14	0.32	0.74	0.88	0.91	3.95	0.47	136.81	141.54	101.85	114.72	61.21	-10.8	25.02	113.35	27.25	6.11	0.61	0.22
CPSBB_CAP019	1	399.33	4400.88	28.64	46.5	144.12	163.7	165.28	3.55	5.06	5.91	1.57	0.49	3.22	0.13	0.41	0.34	0.01	220.38	139.35	0.01	42.4	26.08	0	0.04	0	0.67	0.43	0	3.14	0.1	0.7	0.89	0.9	5.08	0.53	133.39	140.32	96.15	111.55	60.53	-12.49	27.43	114.49	30.14	4.39	0.7	0.16
CPSBB_CAP020	1	361.97	5097.91	43.65	48.41	132.67	143.07	147.59	2.96	3.08	3.38	1.06	0.42	2.57	0.08	0.32	0.48	0.01	198.9	147	0.01	47.88	40.23	0	0.05	0	0.44	0.28	0	1.61	0.27	0.74	0.89	0.89	3.09	0.43	129.46	138.99	81.67	103.96	59.54	-15.51	35.28	113.76	38.54	3.59	0.66	0.19
CPSBB_CAP021	1	339.41	4408.49	40.34	43.16	131.66	139.45	140.69	3.25	3.3	3.56	0.88	0.38	2.36	0.07	0.34	0.45	0.03	133.4	81.55	0.1	48	52.28	0	0.01	0	0.31	0.18	0	1.24	0.35	0.76	0.89	0.89	3.31	0.4	120.61	124.3	81.4	97.02	54.1	-10.57	27.35	111.17	29.33	3.96	0.59	0.22
CPSBB_CAP022	1	297.66	3970.45	43.58	49.45	101.13	108.03	114.18	2.19	2.33	2.61	1.11	0.47	2.39	0.08	0.25	0.5	0.02	173.83	136.33	0.03	74.7	67.3	0	0.02	0	0.44	0.24	0	1.17	0.11	0.75	0.89	0.9	2.33	0.44	138.26	144.87	90.15	111	62.21	-13.91	34.03	112.25	36.77	2.35	0.66	0.2
CPSBB_CAP023	1	319.08	4794.04	47.5	55.69	116.1	121.03	123.32	2.19	2.45	2.61	1.12	0.38	2.96	0.09	0.26	0.46	0.01	44.5	83.18	0.01	63.13	56.68	0	0.01	0	0.55	0.22	0	1.58	0.18	0.77	0.89	0.87	2.46	0.43	135.72	144.92	91.38	111.39	61.92	-14.91	32.9	114.4	36.12	1.98	0.67	0.2
CPSBB_CAP024	1	369.85	5889.29	49.09	56.2	134.34	147.57	146.87	2.68	2.75	3.04	1.1	0.35	3.13	0.09	0.3	0.43	0.02	93.83	157.68	0.06	45.38	46.93	0	0.03	0	0.55	0.33	0	1.88	0.15	0.73	0.89	0.83	2.75	0.44	128.8	138.46	85.97	105.81	59.37	-14.92	32.27	114.83	35.56	3.47	0.67	0.2
CPSBB_CAP025	1	328.23	5333.74	56.45	63.65	104.63	109.92	115.16	1.73	1.85	2.02	1.09	0.56	2	0.09	0.19	0.51	0.01	124.93	135.25	0.03	113.43	93.75	0.01	0.03	0	0.4	0.34	0	1.03	0.2	0.76	0.89	0.89	1.85	0.44	138.55	145.4	95.42	113.49	62.4	-13.36	30.95	113.34	33.72	4.63	0.67	0.18
CPSBB_CAP026	1	346.22	5317.73	46.97	58.89	122.24	128.42	131.74	2.19	2.61	2.81	1.25	0.47	2.75	0.1	0.27	0.45	0.01	130.35	135.73	0.01	61.73	49.03	0	0	0	0.54	0.27	0	1.79	0.16	0.76	0.89	0.89	2.62	0.46	142.12	150.47	93.07	114.78	64.29	-15.18	35.32	113.27	38.45	2.92	0.71	0.19
CPSBB_CAP028	1	254.84	3328.37	46.12	54.97	80.52	86.25	90.1	1.6	1.77	1.97	1.17	0.36	3.31	0.1	0.18	0.43	0	219.7	125.08	0.03	65.55	79.33	0	0.14	0	0.58	0.26	0	1.19	0.14	0.75	0.89	0.89	1.77	0.44	137.72	145.8	95.13	113.73	62.32	-14.04	31.32	114.12	34.33	2.34	0.66	0.19
CPSBB_CAP029	1	265.68	3650.53	61.98	67.97	60.16	72.6	77.64	1.08	1.01	1.32	0.95	0.72	1.36	0.1	0.13	0.53	0.04	153.08	207	0.15	252.35	110.93	0.03	0.01	0.02	0.24	0.41	0.05	0.48	0.33	0.65	0.89	0.89	1.01	0.5	114.89	122.7	77.87	94.57	52.45	-12.69	27.71	114.64	30.48	3.76	1.06	0.14
CPSBB_CAP030	1	293.67	3896.96	66.91	69.53	48.79	77.94	91.18	1.13	0.73	1.34	0.92	0.58	1.73	0.13	0.15	0.56	0.06	253.5	287	0.19	265	107.43	0.13	0.01	0	0.29	0.3	0	0.73	0.35	0.5	0.89	0.89	0.73	0.58	156.28	156.22	114.9	128.42	67.43	-9.12	26.52	109.05	28.05	3.18	0.56	0.2
CPSBB_CAP031	1	NA	NA	NA	NA	NA	NA	NA	NA	NA	NA	NA	NA	NA	NA	NA	NA	NA	NA	NA	NA	NA	NA	NA	NA	NA	NA	NA	NA	NA	NA	NA	NA	NA	NA	NA	NA	NA	NA	NA	NA	NA	NA	NA	NA	NA	NA	NA
CPSBB_CAP032	1	223.25	2639.73	52.15	63.16	48.18	61.11	65.98	0.97	0.92	1.22	1.15	0.49	2.37	0.14	0.15	0.46	0.08	235.75	250.23	0.26	75.98	124.25	0.02	0.01	0	0.51	0.24	0	0.82	0.2	0.63	0.89	0.89	0.92	0.52	133.13	134.22	96.86	109.43	58.31	-8.64	24.16	109.68	25.67	2.43	0.79	0.16
CPSBB_CAP033	1	167.65	1675.94	54.42	55.41	31.79	39.48	40.49	0.72	0.59	0.75	0.84	0.57	1.48	0.08	0.16	0.54	0.13	205.83	251.15	0.49	171.28	159.1	0	0	0	0.22	0.14	0	0.3	0.39	0.64	0.89	0.89	0.59	0.48	173.4	82.65	62.59	110.97	49.8	37.93	35.73	43.39	52.13	1.67	0.6	0.25
CPSBB_CAP034	1	188.38	1818.47	63.48	65.68	24.43	38.44	38.3	0.59	0.39	0.61	0.3	0.83	0.36	0.1	0.25	0.47	0.1	198.43	246.98	0.36	214.88	217.03	0.19	0.02	0.27	0	0.57	0.33	0	0.58	0.51	0.88	0.88	0.39	0.57	155.29	78.02	60.93	101.65	45.59	32.87	30.29	42.76	44.78	2.95	0.74	0.16
CPSBB_CAP035	1	127.13	874.88	43.35	43.71	19.16	26.25	29.97	0.6	0.44	0.69	0.65	0.65	1	0.09	0.23	0.54	0.04	155.73	253.78	0.14	221.4	143.03	0.05	0.01	0.02	0.13	0.19	0.03	0.11	0.44	0.58	0.89	0.88	0.44	0.52	164.48	72.76	56.73	103.97	45.98	39.45	33.86	40.61	52	2.29	0.55	0.25
CPSBB_CAP036	1	199.87	2048.98	69.89	70.08	26.16	37.89	40.02	0.54	0.38	0.58	0.76	0.61	1.36	0.09	0.25	0.57	0.13	217.38	268.9	0.32	146.65	182.18	0.09	0.02	0.03	0.12	0.28	0.04	0.1	0.47	0.55	0.89	0.89	0.37	0.56	151.75	77.07	58.89	99.06	44.51	31.8	29.98	43.25	43.74	2.75	0.71	0.16
CPSBB_CAP037	1	169.79	1569.5	57.66	58.21	25.36	35.09	37.18	0.6	0.44	0.65	0.8	0.66	1.23	0.09	0.22	0.56	0.14	222.53	256.13	0.43	180.55	184.43	0.08	0.06	0	0.17	0.21	0	0.19	0.45	0.58	0.89	0.89	0.44	0.53	154.69	73.52	56.81	99.41	44.23	34.96	31.2	41.75	46.86	1.96	0.63	0.22
CPSBB_CAP038	1	196.59	1839.22	70.7	71.69	22.08	35.67	37.51	0.5	0.32	0.56	0.45	0.61	0.86	0.1	0.29	0.5	0.11	216.53	249.93	0.3	208.73	106.13	0.19	0.03	0.16	0	0.6	0.21	0	0.53	0.49	0.89	0.88	0.32	0.58	146.71	75.25	58.53	96.46	43.37	30.72	28.7	43.04	42.11	3.74	0.7	0.19
CPSBB_CAP039	1	290.41	4271.49	48.66	50.61	100.48	110.85	111.06	2.21	2.08	2.29	0.87	0.43	2.05	0.07	0.24	0.49	0.04	272	147.05	0.11	81.18	68.65	0	0	0	0.28	0.22	0	0.81	0.39	0.73	0.89	0.88	2.09	0.43	133.45	67.27	53.72	88.05	39.08	29.49	24.85	40.09	38.58	5.99	0.69	0.17
CPSBB_CAP040	1	327.64	5103.6	51.14	55.48	113.79	124.18	125.52	2.25	2.24	2.51	0.93	0.44	2.17	0.07	0.26	0.45	0.03	182.08	140.78	0.1	74.2	67.78	0	0.01	0	0.32	0.3	0	1.08	0.38	0.73	0.88	0.89	2.24	0.43	122.63	58.75	47.73	80.1	35.05	29.36	22.93	37.91	37.27	3.88	0.7	0.21
CPSBB_CAP041	1	286	4287.04	48.94	53.26	101.8	108.15	108.58	2.04	2.1	2.24	0.92	0.42	2.17	0.07	0.23	0.48	0.04	263.67	49.67	0.13	74.93	64.47	0	0.1	0	0.37	0.13	0	1	0.31	0.75	0.89	0.89	2.1	0.42	131.95	63.8	53.33	87.12	37.92	30.87	23.4	37.17	38.74	4.19	0.62	0.21
CPSBB_CAP042	1	321.94	5009.14	54.08	60.13	103.06	114.24	113.05	1.91	1.92	2.04	1.01	0.41	2.56	0.09	0.21	0.47	0.06	290.58	215.25	0.16	84.53	63.93	0.01	0	0	0.43	0.16	0	1.29	0.28	0.72	0.89	0.89	1.93	0.44	139.26	71.21	57.26	92.45	41.04	29.89	25.37	40.34	39.22	3.83	0.67	0.2
CPSBB_CAP043	1	330.47	5151.13	48.3	54.74	118.28	127.95	127.28	2.34	2.45	2.64	1.01	0.43	2.33	0.08	0.27	0.46	0.04	261.98	115.68	0.14	85.2	61	0	0	0	0.43	0.14	0	1.38	0.25	0.74	0.89	0.88	2.46	0.44	142.38	70.98	57.26	93.9	41.51	31.46	26.28	39.91	41.01	3.95	0.72	0.19
CPSBB_CAP044	1	348.02	6090.74	57.36	60.94	119.87	132.27	132.35	2.19	2.1	2.33	0.93	0.44	2.18	0.07	0.24	0.5	0.05	272.68	39.95	0.15	82.88	66.3	0	0	0	0.34	0.23	0	1.11	0.36	0.72	0.89	0.89	2.1	0.44	124.25	56.89	48.1	80.95	34.9	31.08	22.29	35.58	38.26	4.66	0.65	0.19
CPSBB_CAP045	1	375.19	7184.35	67.56	70.95	118.87	134.94	135.48	1.91	1.77	2.04	0.89	0.48	1.88	0.08	0.21	0.47	0.05	262.18	152.95	0.14	114.15	88.58	0	0.04	0	0.3	0.35	0	1.02	0.38	0.71	0.89	0.89	1.77	0.44	125.58	59.54	48.91	82.04	35.76	30.29	23.29	37.54	38.21	4.19	0.62	0.21
CPSBB_CAP047	1	301.65	4316.07	45.23	49.59	107.32	117.79	118.14	2.38	2.38	2.64	0.96	0.42	2.3	0.08	0.27	0.45	0.05	289.88	71.73	0.16	76.25	54.68	0	0.01	0	0.38	0.19	0	1.19	0.33	0.73	0.89	0.89	2.38	0.43	134.65	59.81	48.27	86.01	37.57	34	26.55	37.99	43.15	3.74	0.67	0.21
CPSBB_CAP048	1	382.13	8014.21	71.18	77.72	124.12	139.22	137.48	1.79	1.75	1.95	0.89	0.41	2.2	0.07	0.18	0.46	0.06	275.17	122.8	0.16	100.57	91.77	0.01	0.05	0	0.36	0.24	0	1.26	0.29	0.71	0.88	0.9	1.76	0.44	110.99	51.62	42.69	72.19	31.11	28.09	20.49	36.12	34.77	6.38	0.91	0.16
CPSBB_CAP049	1	267.56	3400.44	39.98	44.94	98.43	104.88	105.25	2.37	2.48	2.63	0.98	0.39	2.55	0.08	0.27	0.44	0.03	262.98	186.4	0.08	55.68	50.73	0	0.12	0	0.4	0.18	0	1.07	0.29	0.75	0.89	0.89	2.49	0.42	137.35	61.81	50.53	88.34	38.49	34.13	26.33	37.59	43.12	4.07	0.69	0.2
CPSBB_CAP050	1	411.29	6651.07	48.62	53.06	153.73	166.52	166.41	3.15	3.16	3.44	0.89	0.52	1.74	0.08	0.33	0.51	0.04	267.98	108.25	0.17	58.58	46.28	0	0	0	0.33	0.28	0	1.17	0.3	0.74	0.89	0.9	3.17	0.44	123.53	57.36	47.58	80.45	35	30.5	22.98	36.88	38.21	2.67	0.6	0.22
CPSBB_CAP051	1	332.93	5095.38	50.65	59.58	105.94	126.89	127.2	2.14	2.1	2.54	1.07	0.28	3.88	0.1	0.25	0.39	0.05	278.25	139.4	0.19	38.65	39.55	0	0.18	0	0.49	0.38	0	1.74	0.23	0.67	0.87	0.86	2.1	0.47	130.56	76.62	45.99	83.09	40.69	21.87	32.09	55.64	38.85	4.27	0.75	0.16
CPSBB_CAP052	1	311.29	4954.05	53.7	57.26	104.22	115.53	114.88	2.04	1.95	2.17	0.94	0.42	2.27	0.08	0.22	0.47	0.06	254.75	154.55	0.2	68	66.43	0	0.02	0	0.37	0.2	0	1.08	0.31	0.72	0.89	0.88	1.95	0.43	125.2	57.76	47.34	81.11	35.32	30.96	23.59	37.33	38.93	4.22	0.67	0.17
CPSBB_CAP053	1	292.39	4072.45	46.42	50.17	100.58	112.16	111.27	2.25	2.18	2.44	0.96	0.39	2.5	0.08	0.25	0.44	0.06	265.03	198.73	0.24	58.13	56.28	0	0.03	0	0.36	0.26	0	1.11	0.32	0.72	0.89	0.88	2.19	0.43	128.42	56.97	45.78	81.88	35.63	32.77	25.32	37.65	41.43	3.72	0.68	0.2
CPSBB_CAP054	1	313.53	4695.35	49.89	55.58	108.5	117.43	118.3	2.12	2.18	2.4	0.95	0.4	2.59	0.08	0.25	0.44	0.04	276.48	126.88	0.1	72.85	57.18	0	0.05	0	0.4	0.25	0	1.28	0.29	0.74	0.89	0.89	2.18	0.42	120.97	53.82	44.94	77.91	33.63	31.28	22.79	36.02	38.72	4.84	0.73	0.16
CPSBB_CAP055	1	347.84	5647.23	54.14	63.88	106.15	125.43	125.58	1.98	1.98	2.3	1.05	0.46	2.35	0.09	0.23	0.45	0.07	272.18	128.88	0.23	107.08	78.98	0	0.03	0	0.4	0.44	0	1.27	0.28	0.68	0.86	0.88	1.98	0.49	113.02	51.3	41.83	72.78	31.48	28.99	21.65	36.71	36.18	6.17	0.74	0.2
CPSBB_CAP056	1	250.73	2925.12	38.35	44.58	81.77	92.71	92.93	2.09	2.14	2.42	1.07	0.41	2.64	0.09	0.24	0.44	0.06	286.45	192.8	0.2	57	60.4	0	0.06	0	0.45	0.2	0	1.11	0.2	0.7	0.88	0.88	2.14	0.46	143.09	86.13	46.67	89.3	45.1	21.62	37.95	60.47	43.78	4.91	0.65	0.18
CPSBB_CAP057	1	292.93	4523.31	51.52	54.19	98.38	109.03	108.28	2.01	1.91	2.11	0.93	0.48	1.96	0.08	0.22	0.5	0.06	252.7	163.83	0.23	102.08	70.15	0	0	0	0.33	0.17	0	0.93	0.35	0.72	0.89	0.89	1.91	0.44	135.39	67.96	54.88	89.5	39.56	30.06	24.91	39.71	39.04	3.25	0.65	0.22
CPSBB_CAP058	1	305.23	3670.41	44.26	53.93	84.43	102.53	103.89	1.9	1.92	2.41	1.08	0.62	1.76	0.11	0.24	0.44	0.1	260.93	253.85	0.58	209.98	82.08	0.04	0.05	0	0.45	0.49	0	1.23	0.25	0.66	0.87	0.87	1.93	0.49	128.59	61.43	47.28	82.64	36.51	30.12	25.65	40.43	39.57	6.1	0.75	0.13
CPSBB_CAP059	1	326.17	5474.39	58.34	61.34	107.08	118.3	117.84	1.93	1.84	2.04	0.82	0.41	2.03	0.07	0.2	0.48	0.06	293.48	115.33	0.19	79.05	69.05	0	0	0	0.35	0.25	0	1.06	0.31	0.72	0.89	0.89	1.84	0.43	119.72	58.24	48.13	78.91	34.48	28.38	21.58	37.17	35.67	5.76	0.72	0.19
CPSBB_CAP060	1	333.71	6213.22	66.69	71.52	102.93	115.32	116.39	1.63	1.56	1.76	0.99	0.43	2.31	0.09	0.16	0.5	0.07	275.37	226.77	0.17	97.63	79.07	0	0	0	0.41	0.22	0	1.14	0.28	0.71	0.89	0.88	1.56	0.45	130.83	63.48	51.8	85.88	37.64	30.49	24.11	38.34	38.87	6	0.66	0.18
CPSBB_CAP061	1	333.19	5317.7	55.18	60.73	106.21	122.85	124.22	2.05	1.96	2.34	0.95	0.38	2.59	0.08	0.23	0.46	0.05	265.18	158.45	0.16	66.33	62.65	0	0.07	0	0.4	0.32	0	1.28	0.28	0.69	0.89	0.89	1.97	0.45	131.13	65.01	52.41	86.32	38.15	29.66	24.33	39.28	38.37	3.7	0.64	0.19
CPSBB_CAP062	1	176.26	1323.97	22.8	27.33	66.06	71.14	71.03	2.61	2.91	3.18	1.04	0.38	2.85	0.09	0.31	0.41	0.02	176.4	92.03	0.11	34.05	51.13	0	0.07	0	0.43	0.13	0	0.86	0.26	0.74	0.89	0.9	2.92	0.43	144.24	58.49	45.35	89.11	38.97	38.35	30.91	38.63	49.29	4.16	0.67	0.17
CPSBB_CAP063	1	224.49	2066.63	27.88	31.18	79.42	92.05	92.9	2.95	2.86	3.37	0.95	0.37	2.61	0.08	0.33	0.41	0.03	258.05	109.1	0.12	41.93	48.23	0	0.04	0	0.39	0.28	0	1.02	0.32	0.69	0.88	0.88	2.86	0.46	143.83	66.19	54.13	93.06	40.76	34.55	27.36	38.41	44.08	3.02	0.63	0.21
CPSBB_CAP064	1	199.98	1663.27	26.97	29.87	69.24	78	78.74	2.61	2.58	2.96	0.95	0.37	2.83	0.08	0.29	0.44	0.06	292.13	77.8	0.17	48.73	41.63	0	0.21	0	0.37	0.13	0	0.77	0.34	0.71	0.88	0.89	2.59	0.44	137.17	61.22	49.73	87.84	38.21	34.28	26.47	37.44	43.34	2.12	0.66	0.19
CPSBB_CAP065	1	212.07	1205.87	17.4	19.01	86.36	93.32	95.01	4.93	5	5.57	0.85	0.36	2.41	0.09	0.41	0.4	0.04	71.05	35.25	0.01	19.53	22.48	0	0.15	0	0.29	0.16	0	0.91	0.4	0.74	0.89	0.91	5.03	0.38	127.5	52.36	42.54	79.94	34.59	34.72	26.07	36.9	43.42	7.25	0.61	0.22
CPSBB_CAP066	1	335.54	2542.27	21.93	39.18	121.31	136.74	145.25	3.67	5.61	6.89	1.06	0.54	2.1	0.17	0.42	0.29	0.02	149.1	27.9	0.08	102.18	25.28	0	0.02	0	0.45	0.68	0	1.78	0.19	0.71	0.97	1.01	5.63	0.48	149.54	63.98	50.58	94.1	41.22	37.81	30.7	39.22	48.73	5.21	0.6	0.22
CPSBB_CAP067	1	192.49	1478.16	25.76	26.82	68.54	74.82	74.83	2.82	2.68	2.96	0.76	0.53	1.43	0.06	0.31	0.46	0.05	286.68	110.88	0.16	132.68	79.38	0.01	0.04	0	0.17	0.14	0	0.46	0.48	0.73	0.89	0.89	2.69	0.4	124.48	65.24	53.85	83.72	36.9	26.6	21.21	38.46	34.04	3.23	0.61	0.21
CPSBB_CAP068	1	138.6	1226.16	43.37	44.17	30.9	35.6	36.86	0.81	0.71	0.85	0.79	0.57	1.42	0.06	0.1	0.53	0.07	152.05	243.25	0.21	171.6	158.15	0.01	0.01	0	0.21	0.11	0	0.19	0.4	0.69	0.89	0.89	0.71	0.46	155.98	160.24	114.55	130.07	68.79	-11.79	28.75	112.31	31.07	1.18	0.58	0.23
CPSBB_CAP069	1	406.6	5312.54	39.09	46.48	149.35	168.83	170.43	3.64	3.82	4.41	0.91	0.43	2.14	0.09	0.38	0.41	0.02	145.8	41.6	0.08	40.13	122.35	0	0.06	0	0.33	0.44	0	1.62	0.31	0.71	0.9	0.9	3.83	0.45	102.93	107.22	68.72	83.22	46.74	-9.93	24.63	111.92	26.56	2.18	0.57	0.24
CPSBB_CAP070	1	457.98	4109.71	24.09	37.7	176.72	198.12	202.19	5.54	7.36	8.47	0.96	0.52	1.85	0.12	0.45	0.32	0.03	72.68	7.23	0	31.1	19.83	0	0.02	0	0.39	0.58	0	2.99	0.24	0.71	0.93	0.95	7.4	0.48	109.91	112.81	75.22	89.04	49.39	-9.18	24.16	110.91	25.86	3.41	0.57	0.24
CPSBB_CAP071	1	325.35	4692.37	44.17	50.04	120.25	130.22	129.69	2.62	2.74	2.96	1	0.4	2.51	0.08	0.29	0.45	0.04	284.43	70.55	0.13	62.2	53.73	0	0.03	0	0.4	0.2	0	1.41	0.3	0.74	0.89	0.89	2.74	0.43	121.63	124.36	81.73	97.82	54.14	-10.08	27.45	110.15	29.25	3.97	0.58	0.24
CPSBB_CAP072	1	276.02	1504.77	13.02	27.24	101.92	116.54	122.63	4.37	7.79	9.54	1.44	0.59	2.52	0.18	0.45	0.3	0.06	88.58	33.68	0.04	22.95	12.2	0	0.26	0	0.55	0.49	0	1.82	0.13	0.7	0.94	1	7.88	0.56	125.85	131.12	86.22	103.04	56.78	-11.76	28.34	112.47	30.69	2.89	0.56	0.24
CPSBB_CAP073	1	518.7	3936.46	18.61	65.85	185.89	201.04	231.86	3.7	10.54	13.84	1.47	0.94	1.72	0.2	0.42	0.24	0.06	55.45	15.13	0.01	10.38	12.05	0	0	0	0.41	1.73	0	4.37	0.32	0.74	0.97	1.07	10.58	0.57	129.68	130.11	91.46	104.97	56.98	-8.5	25.04	108.82	26.45	3.73	0.62	0.21
CPSBB_CAP074	1	275.86	2782.74	31.24	33.91	108.01	118.13	121.01	3.49	3.47	3.92	0.57	0.63	0.92	0.09	0.36	0.41	0.02	68.85	40.43	0	68.13	42.25	0	0	0.08	0.06	0.29	0.28	0.41	0.47	0.73	0.9	0.91	3.48	0.39	109.88	116.49	76.47	91.03	50.42	-11.4	25.15	114.4	27.63	4.82	0.66	0.2
CPSBB_CAP075	1	165.38	1142.68	20.02	27.5	53.51	62.04	63.42	2.26	2.68	3.26	1.24	0.63	2.01	0.11	0.3	0.41	0.06	270.25	159.85	0.28	78.53	41	0	0	0	0.48	0.25	0	0.76	0.18	0.69	0.86	0.92	2.69	0.53	135.7	133.97	85.75	104.99	58.65	-8.92	31.45	106.06	32.71	2.27	0.67	0.18
CPSBB_CAP076	1	148.56	1159.63	25.48	27.79	51.58	56.68	56.86	2.04	2.03	2.25	0.9	0.44	2.05	0.07	0.23	0.45	0.03	235.28	45.85	0.12	92.68	61.33	0	0.08	0	0.37	0.14	0	0.51	0.28	0.73	0.89	0.89	2.04	0.44	140.37	138.22	90.59	110.48	60.19	-8.76	31.16	105.71	32.5	1.38	0.62	0.21
CPSBB_CAP077	1	216.61	2345.15	32.77	36.81	78.91	83.61	83.72	2.28	2.42	2.58	0.94	0.61	1.57	0.07	0.27	0.49	0.04	197.65	139.68	0.11	104.4	77.85	0	0	0	0.33	0.21	0	0.65	0.28	0.75	0.88	0.89	2.43	0.45	130.93	137	86.12	105.63	59.01	-13.05	31.88	112.26	34.46	4.62	0.6	0.22
CPSBB_CAP078	1	208.85	2308.84	33.74	35.45	75.54	79.44	80.14	2.25	2.26	2.39	0.93	0.65	1.43	0.07	0.25	0.54	0.03	191.9	144.18	0.09	123.9	81.43	0	0	0	0.26	0.13	0	0.45	0.38	0.76	0.89	0.89	2.27	0.45	119.31	128.16	80.24	98.5	55.08	-13.8	29.75	114.87	32.8	1.92	0.61	0.22
CPSBB_CAP079	1	395.86	5974.51	45.85	54.02	142.11	150.24	149.84	2.78	3.1	3.29	1.06	0.52	2.03	0.08	0.32	0.5	0.04	256.8	139.88	0.16	74	62.65	0	0.05	0	0.43	0.25	0	1.48	0.18	0.76	0.87	0.89	3.11	0.45	107.09	111.18	75.15	88.16	48.34	-9.53	22.91	112.52	24.82	3.05	0.7	0.2
CPSBB_CAP080	1	283.04	4331.02	56.3	63.33	80.22	91.8	94.09	1.46	1.43	1.7	1.03	0.57	1.86	0.09	0.16	0.51	0.07	262.05	235.08	0.23	115.43	90.25	0.01	0.13	0	0.4	0.27	0	0.94	0.26	0.7	0.89	0.89	1.43	0.48	130.47	126.46	88.07	102.96	55.58	-6.26	25.73	103.67	26.49	2.95	0.99	0.15
CPSBB_CAP081	1	279.65	3167.3	34.78	41.66	102.24	110.43	110.78	2.67	3.07	3.35	1.12	0.4	2.84	0.09	0.31	0.4	0.03	209.85	193.5	0.1	56	37.1	0	0.31	0	0.49	0.22	0	1.48	0.24	0.74	0.88	0.9	3.08	0.45	127.94	66.02	57.18	86.94	37.88	28.01	20.19	35.41	34.58	3.61	0.62	0.21
CPSBB_CAP082	1	354.63	5682.85	55.44	66.23	106.11	128.88	133.35	2.02	1.95	2.55	1	0.38	3.01	0.08	0.25	0.4	0.05	248.63	203.33	0.29	49.75	54.73	0	0.1	0	0.4	0.77	0	1.69	0.28	0.66	0.9	0.89	1.95	0.48	139.01	72.37	58.14	92.74	41.4	29.19	25.46	40.98	38.78	3.34	0.66	0.18
CPSBB_CAP084	1	332.69	4762.92	44.28	51	116.36	130.73	131.71	2.57	2.64	3	1.04	0.43	2.43	0.09	0.3	0.45	0.05	254.77	106.03	0.19	66.07	44.47	0	0	0	0.46	0.32	0	1.56	0.26	0.71	0.87	0.9	2.65	0.46	132.27	63.03	51.48	86.37	37.8	31.25	24.61	38.19	39.78	3.68	0.63	0.2
CPSBB_CAP085	1	319.68	5210.44	57.23	59.8	108.99	117.77	118.76	1.98	1.91	2.1	0.89	0.34	2.67	0.07	0.21	0.47	0.03	245.5	123.35	0.1	71.28	66.63	0	0.05	0	0.3	0.18	0	1.04	0.42	0.74	0.89	0.89	1.92	0.4	116.66	53.17	43.55	75.3	32.65	29.71	22.18	36.75	37.08	3.97	0.72	0.2
CPSBB_CAP086	1	273.19	3960.54	51.2	56.28	88.12	97.56	98.1	1.76	1.74	1.95	0.99	0.37	2.7	0.08	0.19	0.45	0.05	245.8	203.68	0.19	90.73	69.18	0	0.07	0	0.45	0.17	0	1.06	0.25	0.72	0.89	0.89	1.74	0.43	120.07	54.8	45.83	77.85	33.62	30.33	22.12	36.14	37.55	3.95	0.65	0.21
CPSBB_CAP087	1	345.79	5995.93	59.12	63.75	114.26	127.13	127.68	2	1.94	2.17	0.98	0.37	2.7	0.08	0.21	0.48	0.06	271.38	153.45	0.15	70.65	61.43	0	0	0	0.39	0.15	0	1.3	0.31	0.72	0.89	0.89	1.94	0.44	129.36	62.08	51.56	85.05	37.11	30.54	23.27	37.33	38.4	6.61	0.72	0.18
CPSBB_CAP088	1	357.16	6447	64.54	70.55	116.31	129.35	128.92	1.84	1.81	2.02	0.94	0.35	2.8	0.08	0.2	0.44	0.06	266.68	199.75	0.2	70.85	69.53	0	0.06	0	0.37	0.19	0	1.29	0.32	0.72	0.89	0.9	1.81	0.42	120.41	53.71	45.12	77.78	33.43	31.11	22.23	35.53	38.23	6.17	0.66	0.18
CPSBB_CAP089	1	328.29	5313.94	50.59	56.6	116.73	123.93	124.67	2.19	2.31	2.46	1.05	0.46	2.34	0.08	0.25	0.49	0.03	180.73	128.23	0.12	73.43	64.38	0	0.02	0	0.49	0.21	0	1.35	0.22	0.75	0.89	0.89	2.31	0.44	123.58	60.67	47.44	80.42	35.68	28.55	24.1	40.16	37.36	5.74	0.66	0.18
CPSBB_CAP090	1	284.42	3731.11	41.83	49.72	94.7	107.53	107.82	2.18	2.28	2.61	1.08	0.41	2.63	0.09	0.26	0.43	0.05	250.48	191.88	0.18	67.48	58.58	0	0.05	0	0.43	0.35	0	1.23	0.27	0.7	0.86	0.86	2.28	0.47	140.33	62.76	49.22	89.13	39.21	34.62	28.66	39.64	44.95	2.44	0.69	0.21
CPSBB_CAP091	1	320.91	4687.75	50.86	58.5	96.24	112.63	116.28	1.96	1.95	2.34	1.12	0.5	2.27	0.11	0.23	0.46	0.08	265.1	201.83	0.32	98.58	65.1	0	0	0	0.52	0.29	0	1.42	0.18	0.68	0.89	0.88	1.96	0.48	143.8	96.03	57.24	94.61	47.95	16.86	35.37	64.74	39.44	3.73	0.7	0.2
CPSBB_CAP093	1	273.73	4037.21	61.47	64.41	65.17	82.49	81.38	1.28	1.06	1.32	0.96	0.53	2.1	0.1	0.13	0.54	0.09	237.15	252.08	0.35	79	73.05	0.06	0.03	0	0.26	0.34	0	0.62	0.43	0.63	0.89	0.89	1.06	0.5	107.87	111.68	74.68	87.96	48.38	-9.5	23.65	111.9	25.49	4.6	0.74	0.16
CPSBB_CAP094	1	265.23	3693.84	66.55	74.45	49.45	67.06	72.27	0.91	0.74	1.06	1.03	0.66	1.57	0.12	0.14	0.55	0.12	215.5	278.17	0.36	219.7	113.93	0.06	0.01	0	0.4	0.18	0	0.72	0.26	0.59	0.89	0.87	0.74	0.55	144.83	141.43	109.44	119.93	61.8	-5.89	21.49	105.25	22.3	3.19	0.8	0.16
CPSBB_CAP095	1	238.73	2871.43	52.96	58.5	52.81	68.52	76.44	1.17	1.01	1.4	1.05	0.52	2.04	0.14	0.16	0.53	0.07	234.3	267.7	0.24	63.28	118.9	0.02	0.05	0	0.46	0.19	0	0.81	0.24	0.61	0.89	0.88	1.01	0.51	149.27	142.77	106.38	120.37	62.76	-5.21	24.68	101.92	25.22	2.81	0.67	0.18
CPSBB_CAP096	1	201.18	2054.45	71.88	72.81	27.15	37.59	40.88	0.52	0.38	0.57	0.82	0.58	1.49	0.1	0.27	0.54	0.12	206.6	241.5	0.29	207.2	184.37	0.08	0.01	0	0.2	0.35	0	0.25	0.42	0.58	0.89	0.89	0.38	0.52	146.02	82.91	67.11	100.11	45.11	26.62	25.19	43.41	36.66	2.92	0.68	0.19
CPSBB_CAP097	1	257.46	2593.19	68.72	74.39	36.49	54.92	62.92	0.74	0.54	1.02	0.69	0.28	2.61	0.16	0.26	0.44	0.13	220.4	254.13	0.43	201.17	188.43	0.21	0.25	0	0.3	0.76	0	0.57	0.37	0.51	0.86	0.89	0.54	0.53	141.77	77.49	58.91	94.38	43.26	26.81	27.91	49.43	39.43	4.28	0.61	0.24
CPSBB_CAP098	1	264.96	3481.67	90.78	91.63	33.27	51.08	52.47	0.56	0.37	0.59	0.5	0.7	0.79	0.1	0.25	0.54	0.15	212.7	256.73	0.48	170.7	208.25	0.11	0.01	0.12	0.05	0.46	0.19	0.08	0.49	0.52	0.89	0.88	0.37	0.57	140.45	76.58	60.29	94.38	42.53	27.39	26.02	43.62	37.78	3.81	0.69	0.15
CPSBB_CAP101	1	218.9	2365.72	78.91	79.46	26.78	39.01	41.65	0.49	0.34	0.54	0.7	0.7	0.98	0.1	0.29	0.57	0.15	202.9	247.3	0.45	142.33	146.83	0.02	0.02	0.04	0.08	0.39	0.14	0.1	0.46	0.55	0.89	0.88	0.34	0.55	145.29	71.44	57.5	95.3	42.02	32.33	27.14	40.02	42.21	2.43	0.7	0.16
CPSBB_CAP102	1	381.61	5405.63	46.48	59.22	124.78	142.11	142.11	2.39	2.74	3.14	1.12	0.25	4.39	0.11	0.29	0.37	0.03	228.9	107.58	0.15	35.03	41.78	0	0.07	0	0.51	0.32	0	2.17	0.22	0.7	0.89	0.85	2.74	0.46	118.53	54.15	44.33	76.52	33.17	29.93	22.39	36.75	37.4	3.36	0.73	0.16
CPSBB_CAP103	1	266.03	3211.2	92.65	92.68	25.4	47.41	54.39	0.51	0.27	0.59	0.61	0.63	1.16	0.13	0.31	0.59	0.11	213.53	266.87	0.26	197.9	198.07	0.22	0.02	0.04	0.08	0.5	0.02	0.12	0.5	0.42	0.89	0.89	0.27	0.64	132.83	66.56	52.6	87.14	38.57	29.31	25.08	40.54	38.58	4.21	0.47	0.19
CPSBB_CAP104	1	276.09	3601.1	89.32	89.97	30.65	55.34	59.76	0.61	0.34	0.69	0.47	0.59	0.88	0.11	0.26	0.56	0.16	220.7	270.3	0.53	213.77	244.4	0.2	0.01	0.05	0.08	0.53	0.08	0.12	0.51	0.44	0.89	0.89	0.34	0.62	131.31	65.62	52.91	86.53	38.12	29.19	24.23	39.66	37.95	4.46	0.61	0.13
CPSBB_CAP105	1	245.87	2909.59	83.74	84.53	28	43.86	49.56	0.52	0.33	0.59	0.64	0.67	0.91	0.11	0.28	0.58	0.14	209.8	260.43	0.38	133.33	193.67	0.03	0.01	0.01	0.13	0.36	0.06	0.17	0.41	0.51	0.89	0.89	0.33	0.58	148.09	82.9	64.63	100.02	45.43	27.37	27.39	45.03	38.84	3.81	0.75	0.17
CPSBB_CAP107	1	241.43	2914.41	84.58	84.75	26.88	46.27	53.95	0.54	0.32	0.64	0.54	0.48	1.04	0.11	0.28	0.58	0.09	187.5	271.5	0.24	201.35	111.3	0.15	0.01	0.06	0.07	0.45	0.11	0.14	0.5	0.47	0.89	0.88	0.32	0.6	129.35	69.42	56.28	87.15	38.63	26.46	22.69	40.76	34.92	3.5	0.77	0.12
CPSBB_CAP108	1	449.46	5416.21	35.41	51.56	157.52	176.19	184.26	3.5	4.45	5.31	1.06	0.6	1.81	0.13	0.4	0.37	0.01	116.15	77.43	0.1	55.5	31.75	0	0.15	0	0.48	0.69	0	2.34	0.23	0.72	0.89	0.97	4.46	0.48	110.14	114.4	74.32	89.19	49.72	-10.25	25.51	111.87	27.49	3.16	0.65	0.19
CPSBB_CAP110	1	40.09	103.17	11.94	11.96	9.93	10.9	12.36	0.91	0.84	1.03	0.68	0.61	1.1	0.05	0.07	0.53	0.02	194	141.55	0.02	121.85	170.08	0.05	0.03	0.02	0.11	0.04	0.01	0.03	0.45	0.73	0.9	0.87	0.84	0.44	170.92	161.37	117.42	135.78	70.75	-5.43	29.61	100.59	30.12	1.31	0.61	0.22
CPSBB_CAP111	1	124.89	892.22	24.96	29.55	38.59	42.57	42.39	1.45	1.58	1.67	0.92	0.48	1.89	0.1	0.16	0.43	0.06	220.48	226.25	0.28	113.13	80.3	0	0	0	0.41	0.09	0	0.49	0.27	0.72	0.89	0.88	1.58	0.46	163.67	161.19	121.04	134.34	70.06	-7.93	26.23	106.87	27.41	1.79	0.67	0.18
CPSBB_CAP112	1	206.55	1967.5	29.32	30.65	85.51	86.04	87.1	2.81	2.93	2.99	0.6	0.48	1.31	0.06	0.3	0.4	0.05	155.13	52.6	0	69.9	50.08	0	0.08	0.03	0.17	0.14	0.04	0.36	0.42	0.8	0.89	0.89	2.94	0.35	113.59	120.62	74.95	92.7	52.15	-12.54	28.71	113.6	31.33	6.78	0.73	0.17
CPSBB_CAP113	1	188.19	1243.16	17.89	21.34	77.53	80.9	81.87	3.87	4.37	4.62	0.92	0.53	1.8	0.08	0.38	0.43	0.01	110.35	61.73	0.01	42.25	37.73	0	0.11	0	0.34	0.13	0	0.73	0.34	0.77	0.89	0.89	4.38	0.44	114.44	119.27	75.08	92.38	51.76	-11.25	28.09	111.76	30.28	1.87	0.54	0.26
CPSBB_CAP114	1	106.73	681.63	31.88	33.63	22.46	27.64	29.36	0.82	0.71	0.92	0.76	0.52	1.49	0.09	0.11	0.48	0.06	213.28	237.05	0.23	200.2	146.1	0.04	0.01	0	0.27	0.16	0	0.22	0.35	0.66	0.91	0.89	0.72	0.47	156.98	150.35	107.34	124.5	65.95	-6.33	28.75	102.6	29.46	2.23	0.65	0.19
CPSBB_CAP115	1	114.95	845.98	37	37.17	24.72	28.45	30.13	0.76	0.67	0.82	0.79	0.63	1.26	0.06	0.12	0.56	0.06	195.75	232.18	0.22	176.85	159.05	0	0	0.03	0.14	0.08	0.03	0.11	0.46	0.69	0.89	0.89	0.67	0.46	158.63	163.95	111.44	130.43	70.15	-13.37	32.7	112.23	35.33	1.4	0.63	0.21
CPSBB_CAP116	1	127.47	821.01	18.56	25.78	44.47	46.69	47.5	1.81	2.39	2.53	1.32	0.48	2.79	0.11	0.24	0.41	0.02	202.73	194.4	0.14	77.68	53.63	0	0	0	0.59	0.07	0	0.73	0.19	0.76	0.89	0.89	2.41	0.5	137.92	138.54	92.98	110.41	60.38	-9.81	29.34	108.48	30.94	1.16	0.65	0.19
CPSBB_CAP117	1	371.57	2956.56	20.3	33.78	121.75	155.79	160.95	4.65	5.93	8.14	1.33	0.56	2.47	0.14	0.44	0.35	0.01	144.03	71.65	0.08	32.6	22.03	0	0.17	0	0.76	0.51	0	2.26	0.05	0.62	0.89	0.79	5.96	0.59	128.67	127.2	85.32	101.38	55.83	-8	27.45	106.2	28.62	3.4	0.64	0.19
CPSBB_CAP118	1	384.41	3414.24	22.92	35.58	149.94	161.78	163.05	4.58	6.6	7.24	1.29	0.59	2.24	0.12	0.43	0.39	0.02	58.73	94.48	0.12	35.73	31.1	0	0.03	0	0.44	0.42	0	2.24	0.08	0.74	0.88	0.94	6.63	0.5	121.56	123.24	80.31	96.72	53.81	-9.58	27.66	109.16	29.28	1.39	0.67	0.17
CPSBB_CAP119	1	352.55	3474.08	26.54	35.96	132.36	145.8	148.62	4.2	5	5.68	1.2	0.53	2.3	0.11	0.41	0.42	0.02	109.08	69.05	0.11	39.93	32.25	0	0	0	0.58	0.36	0	2.13	0.13	0.73	0.89	0.87	5.02	0.49	127.56	126.76	85.54	101.8	55.52	-8.26	26.94	106.77	28.26	1.06	0.61	0.22
CPSBB_CAP120	1	374.7	3262.6	23.62	34.78	132.78	156.95	160.5	4.53	5.65	7	1.13	0.56	2.08	0.12	0.43	0.41	0.04	125.15	127.13	0.1	46.15	38.68	0	0.05	0	0.45	0.49	0	1.85	0.1	0.68	0.88	0.94	5.66	0.52	135.46	129.77	83.69	104.75	57.28	-6.62	30.9	101.38	31.86	2.44	0.67	0.18
CPSBB_CAP121	1	379.35	4079.82	30.12	37.72	137.92	157.37	157.76	4.15	4.56	5.3	1.09	0.55	2.01	0.1	0.4	0.47	0.02	116.43	62.78	0.11	37.05	32.15	0	0.24	0	0.5	0.4	0	1.63	0.09	0.71	0.88	0.92	4.57	0.48	125.32	126.51	81.18	99.34	55.17	-9.8	29.25	108.5	30.95	1.2	0.63	0.2
CPSBB_CAP122	1	359.24	7087.03	68.45	71.46	115.82	124.76	126.77	1.74	1.69	1.86	0.94	0.58	1.62	0.07	0.18	0.53	0.04	231.65	116.6	0.15	48.2	80.4	0	0.06	0	0.29	0.23	0	0.88	0.37	0.74	0.89	0.89	1.69	0.44	119.59	53.6	43.76	76.74	33.11	30.62	22.74	36.53	38.15	3.61	0.69	0.17
CPSBB_CAP123	1	361.19	4158.59	30.88	40.7	133.99	150.81	151.43	3.69	4.34	4.93	1.21	0.51	2.38	0.11	0.39	0.44	0.02	139.25	76.83	0.07	125.7	44.23	0	0.08	0	0.55	0.39	0	1.78	0.15	0.71	0.89	0.89	4.34	0.5	119.15	123.97	78.43	95.79	53.73	-11.48	28.92	111.58	31.13	2.58	0.68	0.18
CPSBB_CAP124	1	223.44	1484.43	16.98	23.11	91.04	97.13	98.13	4.31	5.38	5.86	1.1	0.55	2.01	0.1	0.41	0.39	0.03	243.75	49.2	0.04	40.3	23.23	0	0.16	0	0.49	0.21	0	1.34	0.21	0.75	0.9	0.88	5.43	0.48	133.25	140.95	91.86	110.07	60.61	-13.59	30.44	114.13	33.34	2.57	0.56	0.25
CPSBB_CAP125	1	213.74	943.97	11.54	24.89	75.5	91.08	95.58	3.74	6.57	8.59	1.13	0.58	1.97	0.17	0.44	0.26	0.02	57.15	16.4	0	24.15	17.38	0	0.1	0	0.45	0.52	0	1.85	0.14	0.66	0.94	1.05	6.65	0.54	145.49	145.6	98.11	115.67	63.37	-9.96	30.45	108.14	32.04	2.21	0.54	0.26
CPSBB_CAP126	1	108.49	771.79	32.51	33.21	27.22	29.57	32.53	0.89	0.84	1	0.83	0.55	1.53	0.06	0.07	0.53	0	134.98	155.3	0	214.85	105.83	0	0.03	0	0.26	0.05	0	0.17	0.39	0.73	0.89	0.89	0.83	0.43	148.36	149.71	103.11	120.9	64.82	-10.54	29.89	109.44	31.7	0.96	0.63	0.21
CPSBB_CAP127	1	176.81	1788.33	59.61	60.18	29.55	38.93	41.97	0.65	0.5	0.71	0.76	0.59	1.35	0.08	0.19	0.52	0.09	152.5	97.95	0.24	147.13	141.9	0.02	0.03	0.04	0.15	0.17	0.04	0.16	0.46	0.61	0.89	0.89	0.5	0.5	162.52	86.31	66.06	107.52	48.51	31.63	31.08	44.47	44.35	1.45	0.77	0.12
CPSBB_CAP128	1	125.36	974.38	41.02	41.49	25.46	29.65	33.33	0.71	0.62	0.81	0.79	0.63	1.27	0.06	0.14	0.55	0.01	45	2.93	0	206.5	133.28	0.02	0.01	0.03	0.12	0.1	0.03	0.11	0.49	0.68	0.89	0.88	0.62	0.47	159.9	158.52	110.59	129.53	68.61	-9.61	31.05	106.86	32.75	1.07	0.63	0.2
CPSBB_CAP129	1	394.67	6864.65	58.45	63.7	130.84	144.58	145.09	2.28	2.24	2.51	0.96	0.35	2.72	0.07	0.25	0.51	0.05	230.2	54.23	0.18	113.33	52.23	0	0.29	0	0.42	0.23	0	1.26	0.24	0.72	0.88	0.9	2.25	0.44	97.49	40.56	34.12	61.68	25.85	27.97	18.43	33.34	33.51	2.3	0.73	0.14
CPSBB_CAP130	1	230.31	2368.76	33.02	34.61	91.1	93.35	94.58	2.7	2.76	2.86	0.62	0.44	1.41	0.05	0.29	0.42	0.06	121.78	52.03	0	84.73	38.6	0	0.13	0	0.23	0.16	0	0.5	0.38	0.78	0.89	0.88	2.77	0.37	109.63	112.91	68.11	86.33	49.21	-10.48	28.82	109.87	30.73	6.44	0.71	0.19
CPSBB_CAP131	1	291.58	4221.09	100.31	102.36	36.89	56.94	67.49	0.56	0.37	0.73	0.52	0.68	0.74	0.11	0.26	0.54	0.07	131.85	114.28	0.14	175.9	87.05	0.16	0.03	0.09	0.05	0.51	0.25	0.06	0.46	0.52	0.88	0.88	0.37	0.55	126.85	68.38	54.2	85.05	37.83	25.69	22.86	41.63	34.39	4.48	0.94	0.14
CPSBB_CAP132	1	494.12	4696.3	26.27	42.76	187.51	203.65	212.57	4.86	7.17	8.27	1	0.64	1.57	0.15	0.44	0.37	0.07	217.3	109.3	0.01	33.9	12.13	0	0.05	0	0.32	0.65	0	2.09	0.26	0.74	0.99	1.02	7.19	0.47	112.22	116.17	73.58	89.58	50.52	-10.48	27.16	111.09	29.11	3.24	0.55	0.25
CPSBB_CAP133	1	265.95	3223.64	42.06	50.48	84.1	95.42	96.74	1.9	2.02	2.32	1.11	0.38	3.28	0.1	0.22	0.43	0.06	88.03	57.75	0.41	128.1	47.25	0	0.13	0	0.52	0.23	0	1.31	0.2	0.71	0.88	0.9	2.02	0.45	109.27	58.24	47.96	73.86	32.57	23.77	18.88	38.66	30.4	5.07	0.76	0.12
CPSBB_CAP134	1	278.52	4405.64	63.75	68.54	68.09	82.06	88.22	1.2	1.07	1.36	0.99	0.61	1.63	0.11	0.13	0.56	0.06	130.65	178.5	0.18	134.18	68.4	0.01	0.01	0	0.38	0.2	0	0.75	0.26	0.67	0.89	0.89	1.07	0.5	125.32	121.58	91.12	101.91	53.69	-5.1	20.62	103.89	21.24	2.73	0.73	0.14
CPSBB_CAP135	1	292.29	4258.36	63.69	66.25	61.81	82.34	94.55	1.25	0.98	1.5	0.76	0.81	0.91	0.1	0.12	0.63	0.06	135.1	113.18	0.22	90.35	85.93	0.01	0.07	0.07	0.15	0.3	0.18	0.17	0.41	0.6	0.89	0.89	0.98	0.54	128.19	123.82	94.18	104.69	54.66	-4.71	20.13	103.21	20.69	2.18	0.61	0.22
CPSBB_CAP136	1	220.19	2893.75	54.99	58.5	54.63	63.46	70.77	1.09	1	1.28	0.95	0.6	1.65	0.09	0.1	0.55	0	134.9	117.9	0	180.55	85.3	0.02	0	0	0.36	0.15	0	0.52	0.25	0.69	0.89	0.88	1	0.48	124.5	124.78	83.85	99.32	54.39	-8.61	26.67	107.92	28.03	2.37	0.71	0.17
CPSBB_CAP137	1	215.91	1247.61	14.65	23.16	83.29	93.01	94.15	4.08	5.84	6.64	1.19	0.47	2.54	0.11	0.42	0.32	0.01	221.28	12.75	0.08	33.98	14.18	0	0.02	0	0.53	0.25	0	1.77	0.23	0.72	0.88	0.91	5.89	0.51	123.3	127.47	79.08	98.15	55.3	-11.66	30.71	110.76	32.85	2.51	0.6	0.22
CPSBB_CAP138	1	276.83	3508.95	44.22	50.07	83	100.08	100.52	2	1.88	2.29	1	0.39	2.7	0.09	0.23	0.47	0.07	173.03	73.93	0.5	95.8	44.1	0	0.13	0	0.4	0.38	0	1.02	0.26	0.66	0.89	0.89	1.89	0.48	107.08	52.82	43.4	70.63	30.74	25.65	19.32	37	32.11	5.85	0.8	0.09
CPSBB_CAP139	1	191.22	1436.27	22.44	25.63	70.42	77.39	77.86	3.03	3.16	3.49	1	0.43	2.4	0.08	0.33	0.45	0.04	199.35	38.65	0.16	66.75	29.55	0	0.05	0	0.44	0.1	0	0.82	0.23	0.73	0.89	0.88	3.17	0.45	110.57	110.78	73.33	89.15	48.37	-7.66	24.57	105.9	26.16	1.33	0.63	0.2
CPSBB_CAP140	1	302.42	3757.47	38.97	44.64	102.89	111	113.19	2.51	2.69	2.98	1.11	0.61	1.91	0.09	0.3	0.54	0.04	203.53	36.63	0.2	65.63	25.03	0	0.15	0	0.45	0.22	0	1.1	0.23	0.74	0.89	0.89	2.69	0.47	112.93	52.98	43.7	73.58	31.85	28.15	20.81	36.48	35.01	2.49	0.66	0.18
CPSBB_CAP141	1	376.81	7685.65	70.33	72.45	123.13	135.18	134.1	1.88	1.76	1.92	0.87	0.51	1.7	0.06	0.19	0.51	0.06	219.93	63.83	0.23	103.03	49.9	0	0.02	0	0.29	0.26	0	0.84	0.35	0.73	0.89	0.89	1.76	0.43	105.82	45.94	39.06	67.9	28.78	28.88	19.3	33.76	34.73	5.12	0.75	0.13
CPSBB_CAP142	1	396.19	9159.97	77.72	84.75	133.35	144.78	141.11	1.71	1.72	1.82	0.96	0.42	2.31	0.08	0.17	0.48	0.03	0	82.2	0.17	92.4	46.8	0	0	0	0.39	0.23	0	1.34	0.3	0.74	0.89	0.89	1.71	0.43	98.01	44.58	38.25	63.87	26.97	26.1	17.08	33.2	31.19	4.07	0.82	0.16
CPSBB_CAP143	1	250.5	3070.59	61.95	64.62	47.48	63.33	77.45	0.99	0.78	1.28	0.91	0.7	1.32	0.11	0.14	0.57	0.05	235.78	110.93	0.11	69.48	83.53	0.06	0.07	0.03	0.23	0.31	0.12	0.31	0.41	0.6	0.89	0.89	0.78	0.52	105.64	109.67	72.29	86.37	47.38	-9.65	23.75	112.11	25.65	3.81	0.97	0.12
CPSBB_CAP144	1	291.12	1972.76	17.02	27.56	114.45	126.64	129.08	4.69	6.74	7.69	1.17	0.54	2.19	0.12	0.44	0.35	0.03	228.43	4.83	0.02	34.05	9.83	0	0.18	0	0.49	0.3	0	2.15	0.21	0.73	0.92	0.9	6.79	0.51	123.38	127.93	80.16	98.58	55.44	-11.73	30.24	111.23	32.44	2.83	0.55	0.25
CPSBB_CAP145	1	228.22	2393.65	37.44	41.21	75.67	85.83	89	2.09	2.01	2.39	0.83	0.42	2.08	0.09	0.26	0.39	0.05	155.43	59.5	0.04	142.25	25.73	0	0.12	0	0.32	0.34	0	0.77	0.39	0.7	0.89	0.89	2.01	0.4	106.49	70.78	53.26	75.07	35.46	14.77	19.03	52.01	25.18	5.11	0.61	0.21
CPSBB_CAP146	1	291.08	4199.88	65.13	68.56	56.28	76.79	86.76	1.13	0.87	1.31	0.98	0.73	1.33	0.1	0.12	0.63	0.04	179.1	126.93	0.11	282.4	110.23	0.19	0.01	0	0.33	0.15	0	0.43	0.28	0.58	0.89	0.88	0.87	0.57	99.78	102.2	66.93	80.03	44.37	-8.39	22.79	110.22	24.29	2.06	0.78	0.12
CPSBB_CAP147	1	298.55	3767.38	60.45	65.59	49.56	76.28	90.69	1.17	0.83	1.43	0.94	0.76	1.26	0.13	0.15	0.61	0.09	173.27	166.73	0.3	230.03	96.83	0.04	0.01	0	0.16	0.28	0	0.41	0.44	0.51	0.87	0.89	0.83	0.61	107.53	112.27	75.74	88.89	48.59	-9.94	23.23	113.14	25.27	3.65	0.86	0.1
CPSBB_CAP148	1	284.82	3803.73	67.9	68.58	48.87	71.73	82.69	1.05	0.72	1.22	0.9	0.61	1.7	0.12	0.13	0.6	0.07	182.15	82.8	0.27	161.13	100.3	0.2	0.02	0	0.19	0.23	0	0.39	0.45	0.55	0.89	0.89	0.72	0.55	101.32	105.14	70.05	83.26	45.64	-9.16	22.39	112.28	24.19	5.51	0.6	0.11
CPSBB_CAP149	1	335.39	2966.37	22.16	39.37	118.77	134.39	140.08	3.42	5.39	6.42	1.35	0.62	2.2	0.13	0.41	0.35	0.03	165.48	86.63	0.09	25.95	17.45	0	0.12	0	0.51	0.58	0	2.2	0.22	0.71	0.87	0.95	5.4	0.56	115.65	116.43	79.4	92.9	50.95	-8.11	24.01	108.52	25.35	4.57	0.69	0.16
CPSBB_CAP150	1	285.35	4266.9	49.06	56.13	92.69	101.09	100.79	1.8	1.89	2.06	1.08	0.55	2.03	0.09	0.21	0.48	0.05	202.18	79.55	0.22	113.18	35.15	0	0	0	0.5	0.21	0	1.09	0.19	0.73	0.89	0.88	1.89	0.46	127.84	60.86	50.29	83.7	36.5	30.53	23.41	37.34	38.49	2.05	0.68	0.17
CPSBB_CAP151	1	269.57	2729.96	32.79	39.62	82.89	100.61	103.48	2.59	2.62	3.31	1.19	0.43	2.88	0.1	0.3	0.46	0.05	281.8	175.25	0.19	60.85	49.8	0	0.16	0	0.65	0.3	0	1.43	0.09	0.66	0.88	0.88	2.62	0.51	124.89	53.73	44.57	79.62	34.23	32.97	23.93	35.98	40.75	2.16	0.73	0.14
CPSBB_CAP152	1	146	1121.64	26.25	31.54	48.64	53.17	53.65	1.72	1.93	2.13	1.04	0.31	3.39	0.1	0.2	0.4	0.03	218.28	181.55	0.12	53.4	54.55	0	0.05	0	0.49	0.1	0	0.73	0.23	0.74	0.89	0.89	1.93	0.44	147.07	142.36	99.73	116.27	62.5	-6.94	28.33	103.77	29.17	1.69	0.68	0.17
CPSBB_CAP153	1	345.53	3296.77	27.81	67.01	87.61	116.18	145.14	1.83	3.15	6.58	1.13	1.34	1	0.17	0.33	0.31	0.03	187.25	84.48	0.1	47.45	17.33	0	0.46	0.28	0.03	1.46	1.26	1.04	0.71	0.61	0.77	25.54	3.16	0.63	112.84	114.46	69.29	87.3	50.07	-9.69	29.25	108.3	30.82	2.26	0.55	0.25
CPSBB_CAP154	1	321.73	4077.87	37.13	44.53	113.77	130.41	130.8	2.97	3.1	3.59	1.08	0.49	2.25	0.09	0.34	0.45	0.03	267.6	106.75	0.14	60.53	38.73	0	0.12	0	0.43	0.42	0	1.57	0.24	0.7	0.88	0.9	3.11	0.48	120.66	125.23	85.28	99.52	54.4	-10.56	25.35	112.55	27.47	2.62	0.67	0.18
CPSBB_CAP155	1	328.74	2986.83	25.1	36.51	124.99	138.58	140.82	3.9	4.96	5.67	1.14	0.47	2.47	0.12	0.41	0.36	0.02	54.53	66.88	0.09	32.35	19.73	0	0.09	0	0.48	0.45	0	2.24	0.22	0.72	0.87	0.99	4.99	0.47	131.78	134.18	93.3	107.67	58.38	-9.77	26.12	110.63	27.92	3.73	0.64	0.19
CPSBB_CAP156	1	395.2	6185.44	47.13	48.8	153.42	162.98	163.98	3.34	3.26	3.5	0.89	0.42	2.16	0.07	0.34	0.49	0.03	162.9	88.83	0.1	55.3	46.17	0	0.04	0	0.34	0.17	0	1.31	0.36	0.75	0.89	0.89	3.26	0.41	108.59	111.46	72.15	86.79	48.8	-9.46	25.36	110.4	27.07	2.52	0.56	0.25
CPSBB_CAP157	1	390.82	8467.87	71.4	74.25	135.44	144.24	144.85	1.94	1.9	2.03	0.89	0.48	1.85	0.06	0.2	0.53	0.05	254.1	119.13	0.13	98.63	87.23	0	0.02	0	0.34	0.16	0	0.98	0.33	0.75	0.89	0.89	1.9	0.43	121.87	60.54	51.41	81.43	35.32	28.23	20.55	36.05	34.92	2.8	0.66	0.18
CPSBB_CAP158	1	343.33	3632.09	29.13	37.4	128.1	142.01	142.75	3.82	4.41	5	1.2	0.5	2.46	0.11	0.39	0.42	0.02	213.08	74.03	0.14	40.58	32.7	0	0	0	0.53	0.35	0	1.9	0.12	0.72	0.88	0.92	4.43	0.48	130.9	118.33	77.73	98.96	53.18	-2.22	28.85	93.48	29.47	2.81	0.69	0.16
CPSBB_CAP159	1	310.99	4245.96	43.52	52.62	98.38	115.87	117.19	2.2	2.26	2.69	1.15	0.49	2.38	0.1	0.26	0.46	0.07	284.8	146.1	0.24	86.35	63.15	0	0	0	0.5	0.35	0	1.52	0.16	0.68	0.89	0.87	2.26	0.5	124.52	55.01	47.69	80.88	34.52	32.31	22.11	34.39	39.15	1.5	0.71	0.16
CPSBB_CAP160	1	264.19	3707.62	62.55	67.29	57.3	72.73	74.81	1.08	0.91	1.18	1.01	0.6	1.71	0.11	0.12	0.56	0.12	227.2	256.18	0.53	135.33	122.53	0.02	0.04	0	0.38	0.3	0	0.7	0.27	0.63	0.89	0.88	0.91	0.51	111.14	113.71	81.57	92.55	49.3	-8.25	20.69	111.69	22.28	2.75	0.89	0.12
CPSBB_CAP161	1	282.75	3882.32	57.57	60.94	60.41	80.81	86.66	1.34	1.07	1.55	0.97	0.7	1.41	0.1	0.14	0.6	0.09	246.2	244.53	0.28	200.53	202.6	0.03	0.02	0	0.29	0.21	0	0.5	0.32	0.6	0.89	0.84	1.07	0.56	131.83	129.23	91.7	105.49	56.67	-6.9	24.84	105.52	25.78	1.92	0.78	0.11
CPSBB_CAP162	1	470.88	7407.12	48.01	57.15	157.42	182.91	185.93	3.22	3.36	4	1.1	0.46	2.61	0.09	0.35	0.46	0.04	252.2	90.43	0.17	63.77	50.13	0	0.11	0	0.5	0.46	0	1.84	0.18	0.69	0.88	0.9	3.36	0.49	110.77	49.06	42.17	71.78	30.59	29.43	19.81	33.82	35.49	3.62	0.71	0.16
CPSBB_CAP163	1	262.78	3291.41	90.97	91.61	28.05	49.13	51.1	0.53	0.31	0.56	0.53	0.56	1.32	0.11	0.29	0.53	0.2	224.85	268.58	0.67	208.03	199.83	0.04	0.01	0.09	0.08	0.65	0.22	0.14	0.49	0.46	0.89	0.88	0.31	0.61	147.56	71.83	58.21	96.7	42.54	33.06	27.42	39.63	42.96	1.92	0.74	0.14
CPSBB_CAP164	1	272.59	3550.04	97.85	98.36	29	48.51	51.71	0.49	0.3	0.53	0.8	0.63	1.47	0.11	0.3	0.57	0.16	222.05	262.7	0.5	145.5	104.1	0.12	0.04	0.05	0.11	0.59	0.16	0.11	0.46	0.48	0.89	0.88	0.3	0.6	138.86	70.09	57.64	92.36	40.69	30.37	24.81	39.26	39.23	2.92	0.75	0.13
CPSBB_CAP165	1	233.61	2967.02	75.73	77.17	35.56	49.64	53.18	0.64	0.47	0.71	0.85	0.64	1.32	0.09	0.2	0.57	0.14	221.38	267.85	0.37	182.35	129.65	0.04	0.01	0	0.23	0.2	0	0.36	0.39	0.57	0.89	0.89	0.47	0.54	148.01	78.06	62.65	99.07	44.15	30.03	26.92	41.8	40.33	1.54	0.68	0.17
CPSBB_CAP166	1	551.31	4226.36	19.94	50.04	198.65	224.07	241.67	4.8	10.05	12.56	1.27	0.65	1.97	0.2	0.45	0.3	0.04	67.33	96.38	0.05	22.95	15.9	0	0.21	0	0.31	0.98	0	4	0.34	0.71	0.98	1.01	10.11	0.53	105.89	108.35	70.62	84.51	47.4	-8.9	24.36	110.15	25.94	3.27	0.65	0.19
CPSBB_CAP168	1	329.72	4433.7	44.15	54.74	121.75	127.76	128.68	2.3	2.7	2.98	0.91	0.41	2.25	0.09	0.29	0.37	0.06	154.4	277.6	0.23	70.9	53.15	0	0	0	0.33	0.44	0	1.28	0.33	0.75	0.87	0.92	2.71	0.39	140.8	67.68	53.89	91.56	40.46	32.4	27.08	39.91	42.29	4.15	0.78	0.1
CPSBB_CAP169	1	247.89	2976.93	81.83	82.23	26.59	49.06	53.93	0.6	0.33	0.66	0.76	0.72	1.08	0.12	0.26	0.58	0.18	224.9	286.4	0.51	222.35	207.88	0.12	0.01	0.07	0.08	0.32	0.15	0.14	0.49	0.43	0.89	0.89	0.32	0.63	137.33	70.87	57.03	91.3	40.48	29.11	25.08	40.65	38.43	2.06	0.74	0.14
CPSBB_CAP171	1	NA	NA	NA	NA	NA	NA	NA	NA	NA	NA	NA	NA	NA	NA	NA	NA	NA	NA	NA	NA	NA	NA	NA	NA	NA	NA	NA	NA	NA	NA	NA	NA	NA	NA	NA	NA	NA	NA	NA	NA	NA	NA	NA	NA	3.09	0.8	0.11
CPSBB_CAP173	1	272.53	3153.64	41.11	47.01	78.8	95.55	98.42	2.07	1.99	2.46	1.05	0.32	3.39	0.09	0.23	0.47	0.08	272.18	189.6	0.34	36.85	73.68	0	0.13	0	0.46	0.22	0	1.18	0.24	0.66	0.89	0.86	1.99	0.48	102.13	45.37	39.21	66.23	28.02	27.64	17.99	33	32.99	3.59	0.55	0.08
CPSBB_CAP174	1	185.45	1596.22	25.72	28.62	69.74	76.01	77.23	2.67	2.74	3.03	0.94	0.4	2.39	0.08	0.3	0.42	0.01	123.83	105.43	0.02	52.58	46.1	0	0.01	0	0.42	0.16	0	0.78	0.27	0.74	0.89	0.88	2.74	0.44	99.56	108.07	65.6	82.23	46.41	-12.58	26.53	115.37	29.36	2.67	0.68	0.17
CPSBB_CAP001	2	45.34	140.64	12.57	12.85	12.55	13.69	14.89	1.07	1	1.18	0.82	0.57	1.45	0.06	0.06	0.53	0.05	219.68	200.78	0.19	42.05	138.85	0.01	0.02	0	0.23	0.03	0	0.07	0.37	0.73	0.89	0.88	1	0.45	171.69	161.18	111.5	133.43	70.75	-5.74	33.38	99.76	33.88	1.56	0.55	0.26
CPSBB_CAP002	2	89.23	510.19	29.82	30.33	18.9	21.21	23.19	0.7	0.64	0.78	0.83	0.58	1.44	0.06	0.14	0.55	0.05	143.68	220.2	0.19	171.48	157.25	0	0.01	0	0.22	0.06	0	0.12	0.4	0.71	0.89	0.89	0.64	0.45	148.71	153.92	101.67	121.56	65.99	-13.12	32.65	111.86	35.19	1.37	0.59	0.23
CPSBB_CAP003	2	68.2	253.85	11.22	13.38	24.72	25.91	27.06	1.94	2.21	2.32	1.04	0.49	2.23	0.08	0.23	0.44	0.02	211.1	118.25	0.05	82.98	63.1	0	0	0	0.45	0.05	0	0.28	0.24	0.76	0.88	0.88	2.24	0.46	176.06	174.61	116.76	138.93	75.14	-11.15	36.7	107.19	38.43	4.99	0.55	0.25
CPSBB_CAP004	2	96.96	584.81	30.69	32.07	20.81	23.98	26.14	0.75	0.68	0.86	0.85	0.52	1.67	0.07	0.13	0.51	0.06	207.5	227.23	0.19	137.83	148.85	0.01	0.01	0	0.27	0.07	0	0.17	0.39	0.69	0.89	0.89	0.68	0.46	173.93	168.85	122.6	139.96	73.22	-7.84	30.32	104.51	31.32	2.42	0.63	0.2
CPSBB_CAP006	2	130.5	717.74	15.3	22.63	46.19	50.25	51.2	2.24	3.04	3.25	1.41	0.44	3.22	0.12	0.3	0.35	0.03	239.8	221.8	0.13	46.98	37.33	0	0	0	0.62	0.12	0	0.89	0.16	0.74	0.88	0.89	3.05	0.51	162.42	165.46	113.48	132.25	71.04	-12.25	32.66	110.56	34.89	1.59	0.61	0.22
CPSBB_CAP007	2	142.96	1041.38	22.46	26.08	50.42	54.25	54.84	2.08	2.25	2.46	1.04	0.48	2.19	0.09	0.25	0.47	0.04	248.58	181.23	0.16	83.23	64.95	0	0.06	0	0.42	0.09	0	0.58	0.24	0.74	0.89	0.89	2.25	0.46	168.27	167.49	126.13	139.35	72.4	-8.98	26.68	108.61	28.15	2.16	0.63	0.2
CPSBB_CAP008	2	171.12	1609.43	30.65	31.86	66.57	68.66	69.8	2.17	2.18	2.27	0.67	0.41	1.62	0.06	0.23	0.43	0	144.45	88.85	0	72.25	64.93	0	0.07	0	0.25	0.08	0	0.36	0.38	0.78	0.89	0.89	2.19	0.37	122	130.23	79.67	99.25	56.06	-13.9	31.45	113.87	34.39	6.47	0.55	0.26
CPSBB_CAP009	2	188.5	1421.27	22.31	25.44	73.85	77.85	78.34	3.07	3.32	3.54	0.94	0.42	2.26	0.08	0.34	0.44	0.03	161.4	92.13	0.08	41.38	27.5	0	0.25	0	0.36	0.14	0	0.8	0.34	0.76	0.9	0.89	3.33	0.42	126.99	135.73	85.58	104.4	58.2	-14.1	30.93	114.53	34	1.55	0.58	0.24
CPSBB_CAP010	2	450.98	2457.58	14.18	45.95	162.52	182.84	199.04	4.16	11.51	14.45	1.29	0.56	2.73	0.22	0.45	0.21	0.04	120.03	90.7	0.01	91.28	10.53	0	0.15	0	0.7	1.2	0	3.14	0.05	0.71	1.07	1.21	11.64	0.54	114.37	117.73	84.55	95.36	51.56	-8.78	21.09	112.6	22.84	5.21	0.55	0.25
CPSBB_CAP011	2	144.02	1018.83	21.51	24.09	51.94	56.56	56.93	2.35	2.42	2.64	1.02	0.46	2.25	0.08	0.27	0.46	0.03	248.78	150.95	0.11	73.55	52.1	0	0.08	0	0.43	0.09	0	0.59	0.23	0.73	0.89	0.88	2.43	0.45	169.63	163.01	104.95	129.41	70.87	-8.6	37.83	102.97	38.82	1.22	0.58	0.24
CPSBB_CAP012	2	141.91	835.9	16.4	22.1	49.23	56.56	57.11	2.56	3.01	3.53	1.28	0.43	2.96	0.11	0.32	0.38	0.03	244.03	103.78	0.13	40.38	33.65	0	0	0	0.58	0.17	0	0.89	0.17	0.7	0.89	0.86	3.03	0.52	180.83	169.4	116.59	140	73.99	-5.93	35.29	99.61	35.8	1.43	0.58	0.24
CPSBB_CAP013	2	139.4	799.5	16.28	18.94	53.89	58.04	58.55	3.07	3.34	3.62	1.01	0.46	2.2	0.09	0.34	0.43	0.02	168.4	95.03	0.06	43.73	36.93	0	0	0	0.43	0.11	0	0.67	0.26	0.74	0.89	0.89	3.36	0.45	150.14	155.93	98.41	120.19	66.85	-14.07	35.75	111.49	38.43	1.32	0.54	0.27
CPSBB_CAP014	2	394.32	2571.3	17.5	35.64	148.15	170.16	177.72	5	8.65	10.39	1.08	0.56	1.96	0.18	0.46	0.28	0.03	40.28	8.33	0.01	10.63	14.23	0	0.23	0	0.53	0.73	0	3.23	0.17	0.7	0.96	1.03	8.7	0.5	138.34	140.46	86.22	107.14	60.92	-11.68	34.46	108.72	36.39	2.62	0.56	0.25
CPSBB_CAP015	2	NA	NA	NA	NA	NA	NA	NA	NA	NA	NA	NA	NA	NA	NA	NA	NA	NA	NA	NA	NA	NA	NA	NA	NA	NA	NA	NA	NA	NA	NA	NA	NA	NA	NA	NA	NA	NA	NA	NA	NA	NA	NA	NA	NA	NA	NA	NA
CPSBB_CAP016	2	NA	NA	NA	NA	NA	NA	NA	NA	NA	NA	NA	NA	NA	NA	NA	NA	NA	NA	NA	NA	NA	NA	NA	NA	NA	NA	NA	NA	NA	NA	NA	NA	NA	NA	NA	NA	NA	NA	NA	NA	NA	NA	NA	NA	NA	NA	NA
CPSBB_CAP017	2	372.09	4213.79	30.9	41.63	136.36	153.5	155.94	3.74	4.42	5.11	1.14	0.56	2.04	0.1	0.4	0.44	0.04	192.58	96.5	0.16	44.55	31.3	0	0	0	0.57	0.37	0	2.24	0.11	0.71	0.88	0.92	4.43	0.5	136.59	135.19	94.63	109.27	59.28	-8.05	26.52	106.99	27.72	3.47	0.6	0.22
CPSBB_CAP018	2	343.69	4099.1	31.81	37.27	129.88	140.1	140.77	3.77	4.11	4.52	1.04	0.64	1.65	0.09	0.38	0.54	0.03	238.03	95.98	0.12	89.48	53.28	0.02	0.09	0	0.39	0.23	0	1.01	0.27	0.74	0.88	0.89	4.12	0.49	133.48	137.68	98.6	111.48	59.75	-10.44	24.75	112.86	26.87	3.25	0.66	0.18
CPSBB_CAP019	2	NA	NA	NA	NA	NA	NA	NA	NA	NA	NA	NA	NA	NA	NA	NA	NA	NA	NA	NA	NA	NA	NA	NA	NA	NA	NA	NA	NA	NA	NA	NA	NA	NA	NA	NA	NA	NA	NA	NA	NA	NA	NA	NA	NA	NA	NA	NA
CPSBB_CAP020	2	NA	NA	NA	NA	NA	NA	NA	NA	NA	NA	NA	NA	NA	NA	NA	NA	NA	NA	NA	NA	NA	NA	NA	NA	NA	NA	NA	NA	NA	NA	NA	NA	NA	NA	NA	NA	NA	NA	NA	NA	NA	NA	NA	NA	NA	NA	NA
CPSBB_CAP021	2	301.49	3724.22	38.97	41.13	107.61	123.66	122.96	3.02	2.77	3.2	0.86	0.36	2.42	0.08	0.32	0.46	0.03	244.73	109.38	0.14	52.78	51.08	0	0.12	0	0.31	0.32	0	1.03	0.38	0.69	0.89	0.88	2.75	0.44	132.19	136.15	89.79	106.55	59.03	-11.38	29.38	111.16	31.51	3.12	0.58	0.23
CPSBB_CAP022	2	NA	NA	NA	NA	NA	NA	NA	NA	NA	NA	NA	NA	NA	NA	NA	NA	NA	NA	NA	NA	NA	NA	NA	NA	NA	NA	NA	NA	NA	NA	NA	NA	NA	NA	NA	NA	NA	NA	NA	NA	NA	NA	NA	NA	NA	NA	NA
CPSBB_CAP023	2	NA	NA	NA	NA	NA	NA	NA	NA	NA	NA	NA	NA	NA	NA	NA	NA	NA	NA	NA	NA	NA	NA	NA	NA	NA	NA	NA	NA	NA	NA	NA	NA	NA	NA	NA	NA	NA	NA	NA	NA	NA	NA	NA	NA	NA	NA	NA
CPSBB_CAP024	2	NA	NA	NA	NA	NA	NA	NA	NA	NA	NA	NA	NA	NA	NA	NA	NA	NA	NA	NA	NA	NA	NA	NA	NA	NA	NA	NA	NA	NA	NA	NA	NA	NA	NA	NA	NA	NA	NA	NA	NA	NA	NA	NA	NA	NA	NA	NA
CPSBB_CAP025	2	NA	NA	NA	NA	NA	NA	NA	NA	NA	NA	NA	NA	NA	NA	NA	NA	NA	NA	NA	NA	NA	NA	NA	NA	NA	NA	NA	NA	NA	NA	NA	NA	NA	NA	NA	NA	NA	NA	NA	NA	NA	NA	NA	NA	NA	NA	NA
CPSBB_CAP026	2	NA	NA	NA	NA	NA	NA	NA	NA	NA	NA	NA	NA	NA	NA	NA	NA	NA	NA	NA	NA	NA	NA	NA	NA	NA	NA	NA	NA	NA	NA	NA	NA	NA	NA	NA	NA	NA	NA	NA	NA	NA	NA	NA	NA	NA	NA	NA
CPSBB_CAP028	2	NA	NA	NA	NA	NA	NA	NA	NA	NA	NA	NA	NA	NA	NA	NA	NA	NA	NA	NA	NA	NA	NA	NA	NA	NA	NA	NA	NA	NA	NA	NA	NA	NA	NA	NA	NA	NA	NA	NA	NA	NA	NA	NA	NA	NA	NA	NA
CPSBB_CAP029	2	NA	NA	NA	NA	NA	NA	NA	NA	NA	NA	NA	NA	NA	NA	NA	NA	NA	NA	NA	NA	NA	NA	NA	NA	NA	NA	NA	NA	NA	NA	NA	NA	NA	NA	NA	NA	NA	NA	NA	NA	NA	NA	NA	NA	NA	NA	NA
CPSBB_CAP030	2	NA	NA	NA	NA	NA	NA	NA	NA	NA	NA	NA	NA	NA	NA	NA	NA	NA	NA	NA	NA	NA	NA	NA	NA	NA	NA	NA	NA	NA	NA	NA	NA	NA	NA	NA	NA	NA	NA	NA	NA	NA	NA	NA	NA	NA	NA	NA
CPSBB_CAP031	2	230.29	2943.75	47.03	53.72	67.18	76.84	77.97	1.44	1.45	1.68	1.03	0.39	2.77	0.1	0.15	0.46	0.07	250.4	237.25	0.24	88.75	87.55	0	0.13	0	0.47	0.26	0	0.92	0.22	0.7	0.89	0.89	1.45	0.46	139.65	140.81	95.66	112.07	61.02	-9.95	28.98	109.2	30.67	2.51	0.72	0.21
CPSBB_CAP032	2	226.51	2749.27	51.29	61.32	53.13	67.06	70.89	1.1	1.04	1.36	0.97	0.44	2.25	0.14	0.16	0.43	0.08	228.8	248.95	0.28	120.28	99.33	0	0	0	0.52	0.33	0	0.87	0.21	0.63	0.89	0.88	1.04	0.5	142.58	143.57	101.4	116.04	62.13	-9.48	27.08	109.24	28.7	2.71	1.19	0.16
CPSBB_CAP033	2	170.81	1673.62	56.62	57.26	28.93	37.97	41.44	0.66	0.51	0.73	0.81	0.62	1.31	0.08	0.19	0.56	0.07	201.7	257.13	0.25	187.03	89.35	0.05	0.03	0	0.19	0.16	0	0.23	0.42	0.61	0.89	0.89	0.51	0.51	165.47	75.95	57.35	104.76	46.96	37.97	35.08	42.73	51.72	1.33	0.62	0.25
CPSBB_CAP034	2	197.89	2022.71	67.14	67.88	26.9	40.36	42.61	0.6	0.41	0.64	0.62	0.55	1.22	0.1	0.24	0.52	0.08	163.98	242.93	0.19	210.98	167.18	0.18	0.02	0.14	0	0.5	0.22	0	0.53	0.53	0.89	0.88	0.41	0.56	151.73	69.81	54.84	97.04	42.86	35.42	30.29	40.49	46.62	2.98	0.67	0.17
CPSBB_CAP035	2	133.77	1015.42	44.77	45.21	22.25	29.32	30.68	0.65	0.5	0.7	0.69	0.6	1.16	0.08	0.19	0.54	0.14	217.63	260.55	0.41	156.13	166.8	0.03	0.01	0.02	0.14	0.14	0.05	0.13	0.43	0.61	0.89	0.89	0.49	0.51	161.94	74.83	57.4	103.06	46.08	37.17	33.67	42.14	50.17	1.93	0.56	0.25
CPSBB_CAP036	2	183.02	1817.29	65.05	66.02	26.37	36.41	36.43	0.55	0.41	0.56	0.51	0.75	0.7	0.08	0.24	0.49	0.11	227.45	194.28	0.22	201.95	187.23	0.08	0.03	0.16	0.03	0.44	0.16	0.05	0.55	0.58	0.89	0.88	0.41	0.53	157.39	88.78	74.76	109.06	48.5	28.69	24.53	40.44	37.77	2.87	0.69	0.18
CPSBB_CAP037	2	170.58	1595.84	58.99	60.01	25.97	34.31	36.15	0.57	0.44	0.61	0.78	0.67	1.19	0.08	0.22	0.55	0.14	157.68	255.15	0.44	143.38	138.68	0.05	0.05	0.04	0.17	0.2	0.04	0.19	0.44	0.6	0.89	0.88	0.44	0.52	156.11	73.42	57.84	100.56	44.55	35.69	30.91	40.94	47.24	2.23	0.62	0.22
CPSBB_CAP038	2	182.83	1675.2	65.47	67.23	23.37	33.8	35.7	0.51	0.36	0.59	0.48	0.83	0.58	0.09	0.27	0.49	0.12	212.3	248.6	0.33	195.98	131.43	0.02	0.01	0.23	0.02	0.49	0.26	0.02	0.59	0.56	0.89	0.88	0.36	0.55	147.39	71.84	55.43	95.32	42.56	32.74	29.63	42.16	44.18	2.68	0.74	0.16
CPSBB_CAP039	2	284.87	4247.35	49.15	51.41	102.02	108.63	109.58	2.11	2.08	2.23	0.85	0.39	2.22	0.06	0.23	0.47	0.03	255.03	109.73	0.09	78.05	68.8	0	0	0	0.31	0.18	0	0.8	0.37	0.75	0.89	0.89	2.08	0.41	136.64	65.18	52.29	88.87	39.15	32	26.02	39.18	41.25	4.86	0.66	0.19
CPSBB_CAP040	2	336.67	5336.03	50.5	54.36	120.12	133.43	133.15	2.47	2.4	2.68	0.94	0.38	2.54	0.08	0.27	0.45	0.03	246.28	100.98	0.11	59.53	55.68	0	0.03	0	0.39	0.29	0	1.3	0.31	0.72	0.89	0.88	2.4	0.43	132.82	62.88	51.72	86.77	37.93	31.68	24.56	37.78	40.08	2.67	0.82	0.18
CPSBB_CAP041	2	326.24	5149.75	51.12	56.22	118.75	127.72	126.36	2.29	2.36	2.49	0.92	0.33	2.84	0.08	0.26	0.44	0.04	248.23	136.93	0.1	59.43	56.83	0	0.08	0	0.4	0.14	0	1.38	0.29	0.74	0.89	0.88	2.36	0.41	125.35	57.17	47.33	81.17	35.16	31.46	23.43	36.63	39.23	4.7	0.67	0.2
CPSBB_CAP042	2	310.58	4536.5	47.52	54.59	103.51	114.45	115.16	2.1	2.18	2.45	1.05	0.47	2.25	0.09	0.24	0.47	0.05	237.7	201.45	0.21	94.15	67.05	0	0	0	0.45	0.21	0	1.29	0.23	0.72	0.88	0.89	2.19	0.46	138.11	74.3	60.2	93.28	41.58	27.89	24.3	41.06	37	4.21	0.71	0.17
CPSBB_CAP043	2	333.34	5108.29	47.5	54.61	118.94	130.73	131.28	2.4	2.53	2.83	1.02	0.39	2.62	0.09	0.28	0.43	0.03	266.88	100.8	0.12	61.45	55.88	0	0.18	0	0.45	0.2	0	1.5	0.25	0.73	0.89	0.89	2.53	0.45	131.8	63.53	51.91	86.4	37.86	30.92	24.37	38.22	39.38	5.17	0.74	0.18
CPSBB_CAP044	2	342.76	5608.67	56.11	62.17	114.6	126.01	127.46	2.04	2.08	2.32	0.98	0.44	2.25	0.09	0.24	0.46	0.04	268.28	117.83	0.18	85.68	65.58	0	0	0	0.39	0.28	0	1.38	0.3	0.73	0.88	0.88	2.08	0.43	126.27	58.98	48.48	82.07	35.69	30.72	23.54	37.45	38.72	4.03	0.67	0.2
CPSBB_CAP045	2	350.35	6423.9	59.65	65.15	120.21	128.1	128.63	1.96	2.02	2.16	0.95	0.53	1.8	0.08	0.22	0.49	0.05	276.33	161.83	0.15	99.38	77.78	0	0.06	0	0.36	0.25	0	1.06	0.28	0.75	0.88	0.89	2.03	0.43	124.06	55.49	45.04	79.48	34.55	31.61	24.12	37.27	39.78	4.64	0.59	0.23
CPSBB_CAP047	2	296.5	4182.11	46.71	50.8	101.88	113.83	113.18	2.24	2.18	2.44	0.9	0.4	2.28	0.08	0.25	0.44	0.05	278.05	80.58	0.16	76.28	53.88	0	0	0	0.36	0.16	0	1.09	0.33	0.72	0.89	0.88	2.19	0.43	126.91	56.66	45.26	80.96	35.38	32.26	25.29	38.07	41	3.61	0.62	0.22
CPSBB_CAP048	2	397.79	7343.77	64.43	70.78	128.64	140.01	140.88	1.99	2.02	2.27	0.96	0.48	2.1	0.08	0.22	0.49	0.07	292.97	204.9	0.24	61.43	86.83	0	0.09	0	0.41	0.27	0	1.2	0.24	0.73	0.89	0.89	2.02	0.44	121.29	60.26	49.4	80.2	35.1	27.9	21.8	38.16	35.46	7.73	0.66	0.17
CPSBB_CAP049	2	302.64	4065.5	41	47.14	109.96	122.05	121.61	2.6	2.7	3.01	0.96	0.38	2.6	0.09	0.3	0.42	0.02	175.45	130.2	0.06	60.65	50.2	0	0.08	0	0.41	0.3	0	1.36	0.27	0.72	0.9	0.89	2.7	0.44	138.8	67.77	52.48	89.99	40.11	31.45	27.29	40.93	41.66	4.11	0.63	0.2
CPSBB_CAP050	2	427.91	7121.78	48.66	57.53	166.45	172.78	171.78	3.01	3.43	3.63	0.98	0.5	1.95	0.08	0.34	0.46	0.03	195.13	104.38	0.14	61.1	41.15	0	0.14	0	0.34	0.34	0	1.55	0.3	0.77	0.89	0.9	3.44	0.43	125.93	61.44	50.41	82.9	36.38	29.48	23.15	38.16	37.49	2.82	0.61	0.22
CPSBB_CAP051	2	357.23	6212.44	58	64.09	106.4	133.29	134.4	2.1	1.87	2.41	1.01	0.34	3.02	0.09	0.23	0.47	0.06	260.9	154.47	0.25	48.67	60.33	0	0.25	0	0.41	0.63	0	1.26	0.26	0.64	0.88	0.88	1.87	0.51	132.83	95.54	55.74	88.74	46.23	11.5	33.51	70.99	35.54	3.67	0.71	0.15
CPSBB_CAP052	2	320.32	5075.64	54.93	57.4	102.49	114.6	115.1	2	1.86	2.11	0.93	0.53	1.77	0.07	0.22	0.49	0.06	262.6	165.05	0.23	121.83	76.7	0	0	0	0.3	0.28	0	0.8	0.37	0.71	0.89	0.88	1.87	0.44	108.84	53.63	43.35	71.55	31.34	25.84	20.12	37.86	32.76	3.93	0.8	0.18
CPSBB_CAP053	2	262.24	3538.99	46.88	49.97	86.25	95.99	95.76	1.94	1.86	2.08	0.84	0.41	2.44	0.08	0.21	0.46	0.06	270.85	164.58	0.19	71.05	62.55	0	0.06	0.01	0.3	0.22	0.19	0.75	0.36	0.72	0.89	0.89	1.86	0.43	129.52	56.67	44.66	81.9	35.77	33.3	26.36	38.19	42.51	3.65	0.5	0.19
CPSBB_CAP054	2	291.88	4390.03	52.56	57.74	91.95	104.39	106.9	1.81	1.75	2.05	0.99	0.37	2.79	0.09	0.2	0.47	0.05	263.15	212.78	0.14	54.68	61.78	0	0.09	0	0.43	0.25	0	1.09	0.25	0.71	0.88	0.88	1.76	0.45	117.21	49.45	40.71	74.19	31.81	31.86	23.07	35.84	39.35	2.44	0.74	0.16
CPSBB_CAP055	2	256.96	4181.61	40.68	50.91	81.36	93.37	94.14	1.83	2.06	2.37	1.16	0.37	3.3	0.11	0.23	0.39	0.05	261.87	88.03	0.24	51.67	43.2	0	0.08	0	0.54	0.29	0	1.88	0.2	0.7	0.88	0.9	2.07	0.48	107.95	52.33	42.73	70.81	30.74	26.16	19.8	37.01	32.82	3.72	0.67	0.18
CPSBB_CAP056	2	250.45	2922.5	36.07	47.9	80.79	90.68	92.14	1.9	2.27	2.6	1.24	0.44	2.82	0.11	0.24	0.41	0.05	258.35	203.45	0.23	59.2	62.93	0	0.15	0	0.51	0.31	0	1.27	0.23	0.71	0.88	0.9	2.27	0.5	141.3	87.91	49.88	89.97	45.36	20	36.37	61.13	41.57	3.62	0.71	0.15
CPSBB_CAP057	2	298.84	4498.54	49.74	54.19	101.03	111.65	111.55	2.07	2.05	2.26	1.02	0.41	2.49	0.08	0.23	0.48	0.06	262.03	217.65	0.26	66.55	62.6	0	0.02	0	0.41	0.16	0	1.14	0.29	0.72	0.89	0.88	2.05	0.44	134.15	64.6	52.72	87.87	38.48	31.3	24.7	38.25	39.88	2.74	0.64	0.2
CPSBB_CAP058	2	292.37	3601.99	48.11	57.32	79.08	96.16	98.07	1.68	1.69	2.23	0.94	0.54	1.81	0.12	0.21	0.43	0.1	257.05	264.18	0.48	63.7	111.63	0.01	0.08	0	0.49	0.38	0	1.22	0.27	0.66	0.89	0.88	1.69	0.47	122.43	59.79	47.04	79.6	35.13	28.44	23.61	39.57	36.99	4.1	0.78	0.14
CPSBB_CAP059	2	323.64	5332.96	56.22	59.73	114.22	122.26	122.26	2.06	2.04	2.18	0.93	0.35	2.91	0.08	0.22	0.46	0.04	258.88	93.43	0.13	66.05	55.03	0	0.12	0	0.37	0.09	0	1.26	0.35	0.75	0.89	0.89	2.04	0.4	124.48	59.77	49.49	81.79	35.73	29.66	22.61	37.32	37.3	5.02	0.63	0.2
CPSBB_CAP060	2	324.81	5670.33	60.99	63.98	103.35	115.17	116.03	1.81	1.71	1.93	0.94	0.45	2.13	0.07	0.19	0.5	0.06	274.9	208.5	0.17	101.4	87.73	0	0.02	0	0.37	0.17	0	1.03	0.31	0.72	0.89	0.89	1.71	0.45	130.67	62.13	50.32	85.12	37.3	31.04	24.54	38.27	39.57	4.44	0.74	0.17
CPSBB_CAP061	2	336.68	5448.17	57.32	63.48	105.18	119.8	120.22	1.92	1.88	2.14	0.94	0.39	2.43	0.08	0.21	0.46	0.06	253.8	136.75	0.22	67.08	77.68	0	0.08	0	0.39	0.29	0	1.2	0.28	0.7	0.89	0.88	1.88	0.45	136.59	66.04	52.61	89	39.4	31.53	26.39	39.94	41.12	3.73	0.61	0.21
CPSBB_CAP062	2	185.14	1493.73	24.41	27.5	67.69	73.51	73.78	2.72	2.81	3.03	0.98	0.45	2.19	0.08	0.3	0.47	0.05	278.58	107.98	0.17	55.6	52.38	0	0.12	0	0.37	0.11	0	0.69	0.32	0.74	0.88	0.89	2.82	0.45	137.77	59.57	47.15	86.87	38	35.17	28.07	38.58	45	2.03	0.67	0.18
CPSBB_CAP063	2	207.08	2056.75	30.86	32.43	75.25	82.93	83.45	2.56	2.45	2.73	0.89	0.46	1.95	0.07	0.28	0.45	0.03	137.85	123.18	0.08	82.1	57.25	0	0	0	0.32	0.19	0	0.62	0.36	0.73	0.89	0.88	2.45	0.44	136.93	61.64	50.63	88.14	38.35	33.94	26.08	37.54	42.81	2.73	0.65	0.19
CPSBB_CAP064	2	220.9	1980.75	28.09	33.23	74.3	85.34	86.57	2.57	2.64	3.14	1.08	0.36	3.07	0.09	0.3	0.44	0.04	264.68	118.75	0.16	42.68	50.45	0	0.08	0	0.48	0.24	0	1.03	0.24	0.69	0.88	0.86	2.64	0.47	117.83	51.02	42.63	75.34	32.3	31.33	22.31	35.43	38.47	2.81	0.7	0.17
CPSBB_CAP065	2	227.81	1494.53	19.71	28.7	76.56	94.74	99.69	3.44	3.92	5.25	0.87	0.45	1.98	0.11	0.39	0.31	0.01	110.55	35.8	0.04	32.45	29.33	0	0.13	0	0.29	0.49	0	1.47	0.37	0.65	0.89	0.94	3.94	0.49	132.94	57.6	46.98	84.58	36.73	34.37	26.24	37.29	43.25	4.81	0.6	0.22
CPSBB_CAP066	2	308.86	2102.66	20.96	28.64	108.31	126.51	129.1	4.45	5.19	6.36	0.9	0.39	2.39	0.11	0.42	0.36	0.05	170.4	113.68	0.1	114.4	21.75	0	0.12	0	0.43	0.35	0	1.64	0.28	0.69	0.93	0.94	5.23	0.46	124.65	54.15	44.12	79.33	34.3	32.55	24.38	36.74	40.67	4.24	0.62	0.21
CPSBB_CAP067	2	191.44	1482.16	25.89	29	66.15	71.69	72.82	2.5	2.6	2.88	0.83	0.6	1.43	0.08	0.29	0.45	0.04	242.13	131.8	0.11	69.8	63.93	0.02	0.08	0	0.27	0.19	0	0.5	0.37	0.74	0.88	0.9	2.61	0.42	135.33	82.19	64.86	94.16	43.18	21.98	23.08	46.91	31.99	2.36	0.63	0.2
CPSBB_CAP068	2	NA	NA	NA	NA	NA	NA	NA	NA	NA	NA	NA	NA	NA	NA	NA	NA	NA	NA	NA	NA	NA	NA	NA	NA	NA	NA	NA	NA	NA	NA	NA	NA	NA	NA	NA	NA	NA	NA	NA	NA	NA	NA	NA	NA	NA	NA	NA
CPSBB_CAP069	2	NA	NA	NA	NA	NA	NA	NA	NA	NA	NA	NA	NA	NA	NA	NA	NA	NA	NA	NA	NA	NA	NA	NA	NA	NA	NA	NA	NA	NA	NA	NA	NA	NA	NA	NA	NA	NA	NA	NA	NA	NA	NA	NA	NA	NA	NA	NA
CPSBB_CAP070	2	NA	NA	NA	NA	NA	NA	NA	NA	NA	NA	NA	NA	NA	NA	NA	NA	NA	NA	NA	NA	NA	NA	NA	NA	NA	NA	NA	NA	NA	NA	NA	NA	NA	NA	NA	NA	NA	NA	NA	NA	NA	NA	NA	NA	NA	NA	NA
CPSBB_CAP071	2	NA	NA	NA	NA	NA	NA	NA	NA	NA	NA	NA	NA	NA	NA	NA	NA	NA	NA	NA	NA	NA	NA	NA	NA	NA	NA	NA	NA	NA	NA	NA	NA	NA	NA	NA	NA	NA	NA	NA	NA	NA	NA	NA	NA	NA	NA	NA
CPSBB_CAP072	2	NA	NA	NA	NA	NA	NA	NA	NA	NA	NA	NA	NA	NA	NA	NA	NA	NA	NA	NA	NA	NA	NA	NA	NA	NA	NA	NA	NA	NA	NA	NA	NA	NA	NA	NA	NA	NA	NA	NA	NA	NA	NA	NA	NA	NA	NA	NA
CPSBB_CAP073	2	NA	NA	NA	NA	NA	NA	NA	NA	NA	NA	NA	NA	NA	NA	NA	NA	NA	NA	NA	NA	NA	NA	NA	NA	NA	NA	NA	NA	NA	NA	NA	NA	NA	NA	NA	NA	NA	NA	NA	NA	NA	NA	NA	NA	NA	NA	NA
CPSBB_CAP074	2	NA	NA	NA	NA	NA	NA	NA	NA	NA	NA	NA	NA	NA	NA	NA	NA	NA	NA	NA	NA	NA	NA	NA	NA	NA	NA	NA	NA	NA	NA	NA	NA	NA	NA	NA	NA	NA	NA	NA	NA	NA	NA	NA	NA	NA	NA	NA
CPSBB_CAP075	2	NA	NA	NA	NA	NA	NA	NA	NA	NA	NA	NA	NA	NA	NA	NA	NA	NA	NA	NA	NA	NA	NA	NA	NA	NA	NA	NA	NA	NA	NA	NA	NA	NA	NA	NA	NA	NA	NA	NA	NA	NA	NA	NA	NA	NA	NA	NA
CPSBB_CAP076	2	141.68	1110.24	26.2	29.78	48.2	51.79	52	1.75	1.85	1.98	0.97	0.44	2.25	0.08	0.19	0.45	0.03	215.3	158.63	0.14	87.03	68.05	0	0	0	0.39	0.1	0	0.54	0.29	0.74	0.89	0.89	1.85	0.43	135.62	137.78	91.18	109.42	59.58	-10.66	29.86	109.67	31.75	0.88	0.58	0.24
CPSBB_CAP077	2	NA	NA	NA	NA	NA	NA	NA	NA	NA	NA	NA	NA	NA	NA	NA	NA	NA	NA	NA	NA	NA	NA	NA	NA	NA	NA	NA	NA	NA	NA	NA	NA	NA	NA	NA	NA	NA	NA	NA	NA	NA	NA	NA	NA	NA	NA	NA
CPSBB_CAP078	2	NA	NA	NA	NA	NA	NA	NA	NA	NA	NA	NA	NA	NA	NA	NA	NA	NA	NA	NA	NA	NA	NA	NA	NA	NA	NA	NA	NA	NA	NA	NA	NA	NA	NA	NA	NA	NA	NA	NA	NA	NA	NA	NA	NA	NA	NA	NA
CPSBB_CAP079	2	NA	NA	NA	NA	NA	NA	NA	NA	NA	NA	NA	NA	NA	NA	NA	NA	NA	NA	NA	NA	NA	NA	NA	NA	NA	NA	NA	NA	NA	NA	NA	NA	NA	NA	NA	NA	NA	NA	NA	NA	NA	NA	NA	NA	NA	NA	NA
CPSBB_CAP080	2	NA	NA	NA	NA	NA	NA	NA	NA	NA	NA	NA	NA	NA	NA	NA	NA	NA	NA	NA	NA	NA	NA	NA	NA	NA	NA	NA	NA	NA	NA	NA	NA	NA	NA	NA	NA	NA	NA	NA	NA	NA	NA	NA	NA	NA	NA	NA
CPSBB_CAP081	2	252.62	3150.16	39.58	41.7	96.16	100.18	99.52	2.44	2.49	2.59	0.87	0.42	2.09	0.07	0.27	0.45	0.03	193.85	91.5	0.08	61.88	52.73	0	0	0	0.28	0.17	0	0.77	0.41	0.77	0.88	0.89	2.5	0.39	135.57	65.58	53.17	88.75	39.06	31.36	25.18	38.63	40.26	3.1	0.63	0.21
CPSBB_CAP082	2	337.17	5512.08	53.15	66.76	109.96	121.05	122.92	1.82	2.09	2.36	1.18	0.38	3.24	0.1	0.22	0.42	0.05	230.7	180.15	0.27	43.68	71.1	0	0.11	0	0.55	0.25	0	1.71	0.19	0.72	0.89	0.9	2.09	0.47	140.09	69.03	56.13	92.28	40.76	31.53	26.13	39.65	40.95	3.13	0.64	0.2
CPSBB_CAP084	2	321.12	4312.27	42.31	49.17	111.97	125.52	126.12	2.57	2.66	3	1.01	0.4	2.55	0.09	0.3	0.44	0.03	241.35	102.38	0.15	51.43	44.98	0	0	0	0.42	0.33	0	1.49	0.28	0.71	0.87	0.9	2.66	0.45	129.19	62.34	50.54	84.5	37.12	30.26	24.15	38.6	38.72	4.08	0.65	0.2
CPSBB_CAP085	2	287.59	4277.37	50.84	54.17	94.49	104.73	105.75	1.95	1.88	2.1	1	0.38	2.76	0.08	0.21	0.49	0.04	235.23	66.83	0.16	73.3	71.73	0	0.05	0	0.38	0.2	0	1.07	0.35	0.72	0.89	0.89	1.88	0.44	122.09	55.83	45.04	78.52	34.25	30.43	23.62	37.58	38.56	5.13	0.61	0.21
CPSBB_CAP086	2	242.91	3191.96	45.3	50.5	79.04	86.85	87.34	1.72	1.75	1.94	0.99	0.4	2.51	0.08	0.19	0.45	0.04	238.98	145.75	0.17	84.4	71.33	0	0	0	0.43	0.18	0	0.92	0.26	0.73	0.89	0.89	1.75	0.44	118.7	54.43	45.61	77.13	33.25	29.9	21.67	35.93	36.93	2.08	0.6	0.22
CPSBB_CAP087	2	266.47	4743.26	44.96	48.18	92.1	100.39	101.48	2.09	2.07	2.28	0.94	0.34	2.98	0.08	0.23	0.46	0.04	257.3	166.93	0.14	61.77	58.93	0	0.01	0	0.4	0.2	0	1.41	0.33	0.73	0.89	0.88	2.07	0.42	123.76	54.56	45.93	79.73	34.3	32.17	23.01	35.54	39.55	5.57	0.68	0.17
CPSBB_CAP088	2	358.43	6438.42	65.38	70.32	109.22	125.71	126.89	1.79	1.68	1.96	0.99	0.37	2.7	0.09	0.19	0.46	0.08	276.85	243.8	0.28	84	78.48	0	0.02	0	0.4	0.22	0	1.37	0.33	0.7	0.89	0.88	1.68	0.44	126.13	58	48.14	81.9	35.48	31.31	23.27	36.62	39.03	5.77	0.64	0.19
CPSBB_CAP089	2	327.77	5358.38	50.86	56.79	117.31	124.5	126.05	2.19	2.3	2.47	1.04	0.45	2.36	0.08	0.26	0.48	0.03	227.95	170.08	0.07	70.6	64.58	0	0	0	0.48	0.21	0	1.34	0.22	0.75	0.89	0.89	2.31	0.44	123.31	60.5	47.31	80.24	35.59	28.52	24.05	40.14	37.31	6.66	0.64	0.19
CPSBB_CAP090	2	295.68	3889.43	41.85	46.36	101.88	116.82	117.84	2.52	2.44	2.85	0.97	0.36	2.73	0.08	0.29	0.43	0.04	282	108.98	0.14	58.18	49.15	0	0.02	0	0.39	0.33	0	1.26	0.31	0.7	0.88	0.87	2.44	0.45	141.5	64.41	51.71	90.87	39.78	34.44	27.53	38.58	44.1	3.81	0.78	0.2
CPSBB_CAP091	2	301.94	4659.57	49.23	52.15	106.72	115.02	115.4	2.21	2.17	2.36	0.95	0.48	1.99	0.07	0.24	0.51	0.05	267.1	46.85	0.14	85.6	66.85	0	0.04	0	0.35	0.18	0	0.92	0.33	0.74	0.89	0.89	2.17	0.44	146.56	92.77	51.44	93.18	47.4	19.65	38.14	62.66	42.97	4.23	0.69	0.2
CPSBB_CAP093	2	247.62	3173.38	54.91	57.62	53.15	70.4	75.51	1.22	0.96	1.38	0.94	0.72	1.38	0.11	0.15	0.6	0.08	225	261.3	0.29	136.25	141.65	0.09	0.01	0.12	0.17	0.22	0.22	0.3	0.48	0.58	0.89	0.88	0.96	0.55	121.01	124.87	86.8	99.93	54.02	-9.89	24.25	112.16	26.19	2.99	0.9	0.17
CPSBB_CAP094	2	276.43	3759.51	69.55	75.84	45.76	67.75	77.33	0.9	0.66	1.09	1	0.66	1.52	0.12	0.15	0.56	0.1	238.68	270.1	0.29	207.55	167.13	0.05	0.03	0	0.36	0.27	0	0.68	0.28	0.54	0.89	0.89	0.66	0.58	146.44	141.35	109.79	120.68	61.96	-5.03	21.4	103.19	21.99	3.21	0.91	0.15
CPSBB_CAP095	2	235.74	2940.02	48.3	53.45	63.39	74.68	77.92	1.43	1.38	1.65	1.05	0.5	2.16	0.11	0.16	0.5	0.07	245.1	261.78	0.22	166.75	77.75	0.03	0	0	0.45	0.21	0	0.82	0.22	0.68	0.88	0.89	1.38	0.48	150.86	145.13	108.8	122.3	63.62	-5.56	24.47	102.84	25.1	2.11	0.74	0.2
CPSBB_CAP096	2	212.44	2192.77	75.92	76.16	24.79	37.53	44.08	0.49	0.33	0.6	0.78	0.72	1.1	0.1	0.28	0.59	0.05	138.8	221.93	0.15	237.38	204.55	0.07	0.01	0.04	0.12	0.25	0.04	0.14	0.46	0.53	0.89	0.88	0.33	0.57	150.69	86.47	67.58	102.63	46.96	26.47	27.61	46.76	38.39	2.67	0.67	0.2
CPSBB_CAP097	2	243.07	2916.5	84.6	85.7	32.15	46.74	49.39	0.55	0.39	0.61	0.53	0.71	0.75	0.1	0.25	0.52	0.12	223.3	248.98	0.37	216.63	210.6	0.15	0.01	0.08	0.08	0.59	0.15	0.07	0.48	0.55	0.89	0.88	0.38	0.54	146.85	74.56	58.5	96.51	43.26	31.05	28.43	42.52	42.11	4.46	0.74	0.17
CPSBB_CAP098	2	271.89	3049.3	94.21	96.49	24.33	45.75	57.82	0.47	0.26	0.85	0.48	0.62	0.85	0.12	0.33	0.48	0.13	196.8	216.57	0.27	156.2	191.63	0.04	0.01	0.11	0.11	0.89	0.18	0.14	0.51	0.43	0.89	0.86	0.25	0.62	135.33	67.45	52.32	88.22	39.35	29.79	26.46	41.6	39.86	4.77	0.86	0.13
CPSBB_CAP101	2	263.32	3217.61	93.35	93.66	28.05	45.93	50.38	0.49	0.3	0.54	0.56	0.76	0.75	0.11	0.3	0.59	0.11	200.65	241.95	0.41	197.55	208.2	0.23	0.02	0.08	0.09	0.48	0.13	0.11	0.48	0.49	0.89	0.89	0.3	0.59	139.97	76.5	61.91	94.84	42.34	27.49	24.63	41.89	36.92	2.45	0.77	0.14
CPSBB_CAP102	2	355.32	5348.68	51.73	67.92	109.2	126.2	127.69	1.86	2.12	2.55	1.07	0.34	3.16	0.11	0.23	0.35	0.06	257.33	265.18	0.3	40.38	56.63	0	0.11	0	0.44	0.49	0	1.87	0.21	0.69	0.88	0.9	2.12	0.47	124.89	59.89	48.27	81.43	35.81	29.57	23.69	38.69	37.89	3	0.72	0.14
CPSBB_CAP103	2	263.05	3425.7	90.59	91.27	29.76	49.87	58.74	0.55	0.33	0.66	0.53	0.52	1.55	0.11	0.27	0.56	0.06	223.05	253.95	0.13	103.75	117.4	0.03	0.01	0.06	0.09	0.53	0.13	0.11	0.47	0.48	0.89	0.88	0.33	0.6	144.6	84.47	65.73	98.94	45.28	24.67	26.25	47.93	36.18	4.03	0.88	0.14
CPSBB_CAP104	2	286.36	3838.62	96.99	97.73	28.15	52.96	56.15	0.54	0.29	0.58	0.69	0.72	1.02	0.12	0.29	0.6	0.19	231.93	275.8	0.52	208.55	177.08	0.38	0.02	0.07	0.1	0.39	0.11	0.14	0.48	0.43	0.89	0.89	0.29	0.64	137.09	75.53	60.72	92.97	41.73	26.6	24.43	42.66	36.15	3.63	0.76	0.12
CPSBB_CAP105	2	233.42	2686.32	81.83	82.25	26.92	44.49	46.32	0.54	0.33	0.57	0.54	0.63	0.87	0.11	0.28	0.56	0.17	214.65	256.53	0.57	202.95	198.28	0.06	0.01	0.03	0.13	0.47	0.05	0.19	0.45	0.48	0.89	0.88	0.33	0.59	147.91	83.69	65.03	100.13	45.59	26.81	27.28	45.73	38.45	2.76	0.7	0.15
CPSBB_CAP107	2	249.86	2934.55	83.23	83.82	28	46.14	58.82	0.55	0.34	0.71	0.86	0.65	1.34	0.12	0.28	0.6	0.06	179.97	288.87	0.16	190.47	172.87	0.06	0.07	0	0.22	0.16	0	0.34	0.42	0.49	0.89	0.89	0.34	0.6	142	73.27	58.82	94.32	41.76	29.92	25.71	40.4	39.49	2.01	0.76	0.13
CPSBB_CAP108	2	414.71	4254.48	29.85	37.72	154.69	170.9	175.37	4.53	5.19	5.87	0.78	0.56	1.39	0.11	0.41	0.44	0.01	63.2	151.2	0.11	46.85	28	0	0.04	0	0.39	0.38	0	1.72	0.26	0.73	0.89	0.91	5.23	0.46	102.08	108.79	65.66	82.21	47.21	-11.75	27.15	113.39	29.58	2.33	0.68	0.17
CPSBB_CAP110	2	40.35	111.86	12.07	12.17	10.46	11.35	12.82	0.93	0.87	1.07	0.8	0.6	1.35	0.05	0.06	0.55	0	192.58	199.58	0.01	182.73	153.58	0.01	0.02	0	0.18	0.02	0	0.05	0.42	0.74	0.89	0.88	0.87	0.45	165.78	156.58	112.87	131.24	68.83	-5.47	29.55	100.45	30.08	0.9	0.59	0.23
CPSBB_CAP111	2	139.49	1060.27	26.04	30.99	44.2	48.09	48.89	1.57	1.74	1.91	1.06	0.51	2.09	0.1	0.18	0.45	0.06	221.38	228.4	0.27	118.68	82.38	0	0	0	0.42	0.07	0	0.57	0.29	0.73	0.89	0.89	1.75	0.47	160.25	156.87	116.92	130.7	68.35	-7.44	26.3	105.83	27.34	2.21	0.65	0.19
CPSBB_CAP112	2	199.38	1820.19	28.28	30.84	78.02	81.68	83.78	2.69	2.81	3.03	0.6	0.53	1.15	0.06	0.3	0.37	0.04	155.33	30.58	0.01	69.65	53.35	0	0.07	0.04	0.15	0.22	0.25	0.38	0.46	0.76	0.89	0.89	2.82	0.39	110.51	117.88	72.41	90.17	50.88	-12.6	28.52	113.85	31.18	7.5	0.71	0.18
CPSBB_CAP113	2	171.11	1087.24	18.06	19.45	72.18	74.25	75.33	3.89	4.03	4.16	0.72	0.57	1.31	0.07	0.37	0.46	0.03	95.85	41.6	0	60.45	41.55	0	0	0	0.23	0.07	0	0.42	0.4	0.78	0.89	0.89	4.04	0.4	110.31	116.38	70	88.37	50.39	-12.09	29.31	112.48	31.73	3.13	0.57	0.23
CPSBB_CAP114	2	100.43	633.83	30.18	31.9	23.62	26.39	28.18	0.84	0.81	0.95	0.85	0.55	1.61	0.07	0.13	0.49	0.04	197.85	221.15	0.21	104.1	136.45	0.01	0.04	0	0.26	0.14	0	0.18	0.36	0.71	0.89	0.88	0.8	0.45	158.24	152.32	109.42	126.14	66.67	-6.65	28.61	103.28	29.4	2.32	0.65	0.19
CPSBB_CAP115	2	115.63	847.67	37.87	38.1	23.56	27.24	29.97	0.71	0.62	0.79	0.81	0.65	1.26	0.06	0.14	0.58	0.05	207.3	227.45	0.16	139.2	166.25	0.02	0.03	0	0.18	0.04	0	0.12	0.44	0.69	0.89	0.89	0.62	0.47	151.43	155.44	106.36	124.32	66.84	-12.16	30.92	111.49	33.23	0.88	0.59	0.23
CPSBB_CAP116	2	123.91	837.3	21.8	27.47	39.81	43.46	44.06	1.59	1.86	2.05	1.14	0.51	2.26	0.1	0.19	0.44	0.04	214.3	206.5	0.15	111.48	70.5	0	0	0	0.45	0.1	0	0.55	0.23	0.72	0.89	0.87	1.84	0.49	143.65	142.75	95.87	114.02	62.26	-9.36	30.37	107.16	31.78	1.13	0.61	0.22
CPSBB_CAP117	2	352.21	3222.14	24.36	41.74	129.48	145.54	152.59	3.65	5.38	6.45	1.15	0.61	1.9	0.14	0.42	0.37	0.01	129.6	49.1	0.07	34.63	31.95	0	0.03	0	0.45	0.7	0	2.27	0.18	0.71	0.9	0.96	5.39	0.5	142.26	143.23	103.53	116.7	62.36	-9.13	25.41	109.83	27	4.49	0.62	0.2
CPSBB_CAP118	2	294.62	2497.4	22.48	38.27	107.8	119.97	125.64	3.21	4.83	5.81	1.18	0.67	1.9	0.13	0.4	0.35	0.02	171.18	60	0.09	35.4	29.1	0	0.11	0	0.46	0.58	0	1.97	0.15	0.72	0.93	0.96	4.85	0.51	125.36	130.35	78.91	99.01	56.39	-12.46	32.48	110.99	34.8	4.49	0.65	0.19
CPSBB_CAP119	2	308.62	2938.22	24.89	33.4	117.86	129.35	130.83	3.91	4.8	5.34	1.17	0.59	2.03	0.1	0.4	0.47	0.02	170.38	81	0.1	42.58	26.25	0	0	0	0.54	0.36	0	1.87	0.17	0.73	0.89	0.92	4.83	0.5	143.69	136.22	88.1	110.04	60.13	-6.18	32.37	100.46	33.19	1.46	0.62	0.21
CPSBB_CAP120	2	388.34	3584.58	24.24	47.88	143.53	157.65	164.95	3.39	6.01	7.21	1.31	0.68	2.04	0.16	0.42	0.32	0.02	123.13	70.1	0.02	31.93	25.13	0	0.05	0	0.46	0.88	0	3.02	0.09	0.73	0.91	1.03	6.03	0.52	124.12	127.44	78.61	97.79	55.25	-11.26	31.09	109.78	33.09	1.64	0.64	0.19
CPSBB_CAP121	2	425.18	4483.14	31.56	43.69	143.23	172.19	175.41	4.02	4.6	5.8	0.98	0.57	1.75	0.11	0.41	0.39	0.02	203.45	42.05	0.08	38.6	27.9	0	0.04	0	0.45	0.64	0	2.43	0.17	0.67	0.88	0.94	4.61	0.49	128.69	127.86	80.78	100.42	55.96	-9.1	30.66	106.26	32.1	2.05	0.64	0.2
CPSBB_CAP122	2	356.06	6754.18	66.66	70.47	110.74	121.41	123.57	1.73	1.66	1.86	0.96	0.52	1.87	0.07	0.18	0.52	0.05	249.47	145.83	0.16	88.43	118.03	0.01	0.12	0	0.39	0.31	0	0.95	0.28	0.73	0.89	0.88	1.66	0.45	101.15	44.89	38.23	65.38	27.68	27.36	18.08	33.39	32.81	2.83	0.72	0.15
CPSBB_CAP123	2	306.02	3613.53	32.28	38.21	115.61	125.41	126.65	3.29	3.61	3.98	1.07	0.59	1.91	0.09	0.36	0.5	0.02	165.93	90.08	0.06	57.75	57.13	0	0.09	0	0.34	0.22	0	1.2	0.34	0.74	0.89	0.89	3.61	0.48	121.85	125.58	83.37	98.8	54.64	-10.52	26.95	111.27	28.93	3.16	0.69	0.17
CPSBB_CAP124	2	256.93	1697.9	16.4	24.11	106.47	111.51	113.66	4.62	6.49	7.01	1.24	0.54	2.31	0.11	0.43	0.36	0.01	104	43.03	0.04	45.9	20.03	0	0.25	0	0.54	0.25	0	1.7	0.2	0.76	0.89	0.95	6.53	0.49	134.75	139.79	91.32	109.48	60.4	-12.28	30.5	111.93	32.88	2.28	0.61	0.21
CPSBB_CAP125	2	220.12	890.01	10.22	20.91	82.53	95.61	99.53	4.91	8.05	9.93	1.09	0.51	2.13	0.16	0.45	0.29	0.05	69.03	11.28	0.01	47.15	17.33	0	0.04	0	0.51	0.41	0	2.08	0.2	0.69	0.9	0.98	8.17	0.53	127.96	129.56	84.33	101.3	56.58	-10	28.99	109.01	30.67	1.85	0.54	0.26
CPSBB_CAP126	2	115.38	855.74	32.39	33.95	30.23	33.08	35.02	0.98	0.93	1.07	0.86	0.52	1.66	0.07	0.08	0.5	0.02	89.48	154.18	0.09	121.5	85.4	0	0	0	0.3	0.07	0	0.24	0.33	0.73	0.89	0.89	0.94	0.43	150.25	153.44	103.67	122.34	66.13	-11.85	31.47	110.66	33.63	0.96	0.63	0.2
CPSBB_CAP127	2	196.88	2234.62	67.37	67.63	32.45	41.93	44.85	0.63	0.49	0.68	0.81	0.66	1.22	0.08	0.2	0.58	0.08	191.95	154.08	0.26	220.93	148.48	0.08	0.01	0	0.16	0.19	0	0.21	0.45	0.62	0.89	0.89	0.49	0.51	165.87	99.61	77.51	114.48	52.64	26.2	29.75	49.04	39.74	1.3	0.61	0.22
CPSBB_CAP128	2	115.88	846.74	38.06	38.31	24.36	28.13	30.07	0.74	0.64	0.79	0.68	0.58	1.16	0.06	0.14	0.53	0.02	133.5	5.73	0.11	234.03	135.63	0.05	0.02	0.02	0.14	0.11	0.04	0.1	0.45	0.69	0.89	0.89	0.64	0.45	156.51	159.4	110.07	128.26	68.53	-11.71	31.19	110.54	33.35	1.44	0.63	0.2
CPSBB_CAP129	2	446.17	8540.43	62.19	67.69	145.8	164.08	163.53	2.43	2.36	2.64	0.95	0.46	2.09	0.07	0.26	0.54	0.04	197.3	31.6	0.2	83.65	73.45	0	0.07	0	0.33	0.3	0	1.15	0.26	0.71	0.89	0.89	2.37	0.46	94.13	41.18	34.92	60.5	25.43	26.19	17.03	33.04	31.24	2.59	0.75	0.13
CPSBB_CAP130	2	251.28	2779.91	35.58	36.96	98.47	105.62	107.01	2.88	2.78	3.05	0.54	0.44	1.21	0.06	0.31	0.37	0.04	122.65	44.33	0	79.63	34.8	0	0.09	0	0.17	0.25	0	0.69	0.43	0.75	0.89	0.89	2.79	0.37	113.49	120.7	75.64	92.88	52.11	-12.53	28.28	113.9	30.93	6.43	0.76	0.17
CPSBB_CAP131	2	272.55	3688.51	93.95	94.83	33.5	50.4	62.94	0.53	0.36	0.67	0.81	0.64	1.48	0.11	0.27	0.61	0.02	119.33	203	0	208.4	60.2	0.05	0.01	0.04	0.12	0.35	0.07	0.13	0.44	0.53	0.89	0.89	0.36	0.57	141.65	82.59	64.78	97.05	44.31	24.42	25.47	46.53	35.41	3.64	0.7	0.17
CPSBB_CAP132	2	378.4	4307.53	31.86	49.05	135.86	152.32	160.32	3.18	4.28	5.28	1.09	0.54	2.03	0.14	0.39	0.35	0.02	248.5	8.63	0.12	26.6	16.67	0	0.05	0	0.43	0.62	0	1.49	0.24	0.71	0.9	0.97	4.28	0.49	140.12	143.06	99.95	114.78	62	-10.54	27.44	111.01	29.39	3.31	0.7	0.16
CPSBB_CAP133	2	289.95	3553.09	40.98	51.37	93.66	105.26	105.13	2.05	2.37	2.67	1.16	0.33	3.71	0.1	0.25	0.43	0.04	158.75	139.68	0.18	84.58	46.45	0	0.18	0	0.4	0.28	0	1.36	0.26	0.71	0.88	0.89	2.38	0.46	110.29	53.75	44.59	72.68	31.58	26.57	19.68	36.49	33.07	6.01	0.83	0.1
CPSBB_CAP134	2	289.63	3978.52	59.58	63.8	63.33	82.78	91.02	1.31	1.08	1.57	0.99	0.62	1.65	0.12	0.15	0.57	0.08	97.33	181.43	0.29	195.88	148.95	0.03	0.07	0	0.37	0.22	0	0.77	0.25	0.61	0.89	0.88	1.08	0.52	135.47	130.99	106.41	113.87	57.91	-3.96	16.85	103.16	17.32	1.3	0.73	0.14
CPSBB_CAP135	2	292.08	4562.7	57.85	60.68	77.66	89.18	96.94	1.47	1.34	1.68	0.95	0.86	1.11	0.08	0.13	0.67	0.04	135.05	88.85	0.16	196.3	93.43	0.05	0.09	-0.03	0.21	0.2	0.08	0.29	0.3	0.7	0.89	0.88	1.35	0.51	125.65	119.77	88.33	100.73	53.1	-4.17	21.6	100.92	22.01	2.34	0.65	0.19
CPSBB_CAP136	2	226.81	2827.88	46.61	53.72	63.82	73.43	77.11	1.38	1.4	1.67	1.07	0.5	2.17	0.1	0.15	0.48	0.05	179.7	134.3	0.19	114.75	58.05	0	0.03	0	0.45	0.16	0	0.85	0.24	0.69	0.89	0.88	1.4	0.48	150.85	134.4	90.73	113.87	60.3	-1.24	31.23	92.2	31.53	1.87	0.56	0.25
CPSBB_CAP137	2	197.42	1044.88	13.46	17.15	81.41	85.64	86.23	5	6.07	6.49	1.1	0.54	2.04	0.1	0.42	0.42	0.01	212.4	10.83	0.04	49.9	16.28	0	0.16	0	0.48	0.11	0	0.96	0.24	0.76	0.89	0.89	6.12	0.48	125.34	131.58	81.8	101.27	56.81	-12.9	31.2	112.56	33.77	1.49	0.59	0.23
CPSBB_CAP138	2	274.78	3108.3	36.86	45.72	87.94	101.94	102.88	2.24	2.45	2.94	1.21	0.48	2.55	0.11	0.27	0.42	0.04	136.47	53.67	0.19	138.2	125.93	0.01	0.4	0	0.52	0.34	0	1.45	0.17	0.69	0.89	0.89	2.46	0.48	101.56	50	41.5	67.1	29.02	24.68	17.89	35.74	30.5	3.76	0.87	0.11
CPSBB_CAP139	2	191.53	1408.74	21.4	25.34	73.55	79.21	79.45	3.13	3.45	3.74	1.06	0.42	2.56	0.09	0.34	0.42	0.03	222.85	32.48	0.1	54.7	24.9	0	0.05	0	0.48	0.11	0	0.97	0.22	0.74	0.89	0.9	3.47	0.44	108.3	114.81	73.12	89.27	49.53	-11.58	26.3	113.68	28.8	1.49	0.64	0.2
CPSBB_CAP140	2	294.98	3180.7	31.5	40.45	105.16	115.91	117.68	2.89	3.38	3.91	1.04	0.61	1.92	0.11	0.35	0.46	0.04	224.55	12.65	0.16	190.95	16.33	0.01	0.01	0.02	0.36	0.37	0.16	0.91	0.25	0.73	0.89	0.92	3.38	0.48	124.15	55.94	44.87	79.44	34.6	31.38	24.4	37.79	39.77	2.56	0.7	0.16
CPSBB_CAP141	2	345.24	5708.22	54.82	62.06	113.71	122.39	125.39	1.97	2.11	2.32	1.04	0.42	2.47	0.08	0.23	0.53	0.05	208.1	65.35	0.13	160.6	71	0	0.2	0	0.42	0.24	0	1.17	0.2	0.74	0.88	0.88	2.11	0.45	111.44	49.73	40.88	71.48	30.73	29.21	21.14	35.89	36.06	5.06	0.73	0.14
CPSBB_CAP142	2	356.57	6609.3	69.85	74.8	103.12	118.32	121.71	1.58	1.48	1.76	0.92	0.44	2.29	0.07	0.17	0.47	0.03	214.45	99	0.08	110.25	44	0	0.06	0	0.25	0.41	0	0.97	0.43	0.7	0.88	0.88	1.47	0.45	119.17	59.27	49.16	79.05	34.37	27.54	20.79	37.05	34.5	4.36	0.88	0.15
CPSBB_CAP143	2	251.66	2692.04	64.81	65.62	40.28	56.32	64.29	0.86	0.62	1.04	0.83	0.53	1.87	0.14	0.19	0.56	0.14	186.05	130.83	0.47	221.75	116.78	0.15	0.01	0	0.18	0.25	0	0.33	0.48	0.57	0.89	0.89	0.62	0.52	104.96	107.89	72.4	85.78	46.63	-8.78	22.7	111.12	24.34	3.97	1.04	0.14
CPSBB_CAP144	2	319.17	2577.28	20.04	28.91	123.91	139.7	141.59	4.84	6.24	7.24	1.21	0.55	2.23	0.11	0.43	0.35	0	194.35	3.5	0.02	18.65	11.4	0	0.1	0	0.56	0.41	0	2.09	0.15	0.71	0.88	0.89	6.28	0.52	129.83	133.71	88.85	105.35	57.94	-11.11	28.47	111.3	30.56	2.9	0.64	0.2
CPSBB_CAP145	2	229.4	2656.68	38.67	43.1	76.75	83.93	86.26	1.95	2	2.28	0.99	0.51	2	0.08	0.23	0.46	0.03	128.93	75.88	0.13	104.9	44.45	0	0.06	0	0.28	0.23	0	0.8	0.29	0.73	0.89	0.89	2	0.44	89.88	55.06	44.13	62.87	28.31	15.94	14.28	41.84	21.5	3.95	0.75	0.14
CPSBB_CAP146	2	258.21	3423.25	62	64.81	50.59	66.95	79.38	1.04	0.82	1.28	0.96	0.72	1.33	0.11	0.13	0.61	0.01	90.1	130.83	0.02	252.38	117.4	0.13	0.01	0	0.23	0.23	0	0.42	0.38	0.6	0.89	0.92	0.82	0.54	106.12	109.23	72.77	86.15	47.35	-9.09	23.41	111.21	25.12	2.85	0.89	0.11
CPSBB_CAP147	2	308.73	4151.2	75.18	76.39	51.12	76.45	95.86	1	0.69	1.28	0.82	0.64	1.29	0.12	0.14	0.55	0.07	81.13	90.83	0.12	220.55	146.48	0.06	0.02	0	0.1	0.36	0	0.39	0.52	0.54	0.89	0.89	0.69	0.52	105.03	110.07	74.83	87.24	47.59	-9.81	22.34	113.76	24.41	5.19	0.63	0.1
CPSBB_CAP148	2	293.12	3577.61	62.8	67.59	45.8	71.59	88.3	1.06	0.73	1.4	0.74	0.58	1.26	0.12	0.13	0.57	0.07	200.48	154.85	0.22	60.83	124.53	0.02	0.13	0	0.27	0.36	0	0.5	0.34	0.51	0.89	0.89	0.73	0.6	88.99	92.7	59.78	72.61	40.11	-8.53	21.02	111.95	22.71	4.67	0.63	0.11
CPSBB_CAP149	2	375.82	3460.07	24.98	43.18	138.58	152	156.84	3.54	5.63	6.45	1.18	0.56	2.16	0.14	0.41	0.33	0.02	243.98	4.58	0.05	72.38	83.28	0	0.08	0	0.5	0.67	0	2.21	0.19	0.73	0.93	0.98	5.66	0.5	110.82	111.62	77.09	89.31	49.04	-7.65	22.5	108.9	23.78	3.49	0.68	0.17
CPSBB_CAP150	2	274.4	3891.53	46.63	53.02	88.58	97.73	98.88	1.85	1.91	2.16	1.08	0.5	2.24	0.09	0.21	0.47	0.06	190.7	80.63	0.25	129.93	38.85	0	0.02	0	0.49	0.25	0	1.08	0.19	0.72	0.89	0.88	1.92	0.46	127.16	57.45	46.89	81.76	35.47	31.9	24.27	36.98	40.12	2.5	0.72	0.16
CPSBB_CAP151	2	259.54	3252.46	45.59	49.57	76.28	89.37	91.71	1.8	1.68	2.02	1.03	0.38	2.78	0.09	0.2	0.49	0.06	247.25	272.03	0.2	65.73	64.15	0	0.27	0	0.51	0.25	0	0.96	0.16	0.68	0.89	0.89	1.68	0.46	113.49	48.75	41.26	72.67	30.93	30.69	21.05	34.39	37.22	3.53	0.75	0.13
CPSBB_CAP152	2	149.25	1227.86	27.9	32.62	49.06	53.51	54.51	1.66	1.79	1.97	1.03	0.36	2.95	0.09	0.18	0.44	0.03	216.38	146.2	0.09	74	72.35	0	0.1	0	0.47	0.09	0	0.63	0.24	0.73	0.89	0.88	1.79	0.45	149.48	145.83	103.53	119.29	63.85	-7.48	27.9	105.05	28.9	1.56	0.7	0.16
CPSBB_CAP153	2	344.91	2622.06	20.93	45.59	90.06	142.05	151.12	3.42	4.2	7.3	1.06	0.57	1.96	0.15	0.42	0.26	0.02	123.85	25.83	0.09	28.25	17.6	0	0.35	0	0.24	1.14	0	3.39	0.45	0.49	0.67	-4.01	4.22	0.64	116.94	122.08	82.08	96.31	53.03	-10.79	25.29	113.09	27.5	2.65	0.55	0.25
CPSBB_CAP154	2	455.62	6376.16	41.44	44.39	169.42	189.55	190.23	4.34	4.19	4.71	0.97	0.44	2.21	0.08	0.38	0.52	0.02	133.73	84.65	0.11	31.5	23.6	0	0.11	0	0.43	0.28	0	1.75	0.27	0.71	0.89	0.89	4.2	0.46	117.08	118.12	80.72	94.22	51.7	-8.36	24.28	108.89	25.68	1.81	0.7	0.17
CPSBB_CAP155	2	322.27	2970.28	23.33	37.25	123.72	133.43	137.67	3.68	5.32	6.09	1.32	0.67	1.96	0.14	0.41	0.41	0.01	164.28	55.3	0.04	40.8	30.55	0	0	0	0.47	0.49	0	1.53	0.18	0.74	0.9	0.97	5.34	0.51	122.12	123.57	84.85	98.69	53.94	-8.8	24.91	109.52	26.45	2.59	0.56	0.25
CPSBB_CAP156	2	354.43	5365.31	46.33	49.3	132.23	142.24	142.86	2.88	2.85	3.08	0.92	0.46	2	0.07	0.32	0.47	0.03	204.28	126.48	0.12	72.4	53.68	0	0.23	0	0.36	0.19	0	1.21	0.33	0.74	0.89	0.89	2.86	0.42	118.61	119.9	77.47	93.41	52.41	-9.27	27.5	108.67	29.02	1.42	0.56	0.25
CPSBB_CAP157	2	375.85	6837.99	61.45	66.63	126.2	136.08	137.48	2.07	2.06	2.29	0.83	0.48	1.84	0.08	0.23	0.51	0.06	267.83	163.35	0.22	88.85	87.8	0	0.07	0	0.29	0.27	0	1.11	0.29	0.74	0.89	0.89	2.06	0.43	129.96	60.27	49.67	84.46	36.72	31.8	24.15	37.26	39.95	2.47	0.69	0.16
CPSBB_CAP158	2	415.49	4587.72	31.16	55.52	139.21	155.38	170.17	2.94	4.58	6.24	1.25	0.95	1.76	0.15	0.37	0.39	0.02	294.73	78.15	0.13	124.43	33.18	0	0.07	0	0.34	0.94	0	1.95	0.31	0.72	0.95	0.96	4.59	0.53	110.46	116.57	75.29	90.65	50.44	-11.34	26.01	113.49	28.38	2.64	0.82	0.13
CPSBB_CAP159	2	309.68	3878.74	38.04	47.67	110.49	116.08	118.03	2.43	2.92	3.22	0.98	0.65	1.53	0.09	0.31	0.45	0.05	249.8	158.03	0.21	79.27	58.57	0	0.02	0	0.3	0.4	0	0.91	0.3	0.75	0.87	0.9	2.93	0.46	125.73	62.1	49.03	82.21	36.43	28.59	23.89	39.64	37.28	2.36	0.56	0.25
CPSBB_CAP160	2	278.48	4026.75	64.81	69.41	59.46	76.28	80.05	1.11	0.93	1.24	0.99	0.69	1.44	0.11	0.13	0.57	0.12	234.23	272.68	0.46	83.48	74.68	0.05	0.03	0	0.34	0.27	0	0.73	0.27	0.62	0.89	0.88	0.93	0.52	106.84	109.04	72.45	86.13	47.18	-8.58	23.63	109.9	25.14	2.87	0.83	0.16
CPSBB_CAP161	2	278.5	3861.1	61.68	63.39	62.84	77.13	83.41	1.22	1.02	1.36	0.89	0.66	1.36	0.09	0.11	0.56	0.09	240.13	249.63	0.35	263.9	262.9	0.04	0	0	0.17	0.25	0	0.42	0.45	0.65	0.89	0.87	1.02	0.5	125.61	122.73	84.51	99.15	53.87	-6.73	25.42	104.81	26.29	2.57	0.73	0.14
CPSBB_CAP162	2	453.24	7455.84	49.59	57.71	161.18	177.63	179.91	3.1	3.28	3.72	1.06	0.47	2.3	0.09	0.34	0.48	0.04	246.8	130.83	0.15	46.7	45.73	0	0.01	0	0.44	0.34	0	1.75	0.25	0.73	0.88	0.91	3.29	0.46	107.47	47.18	40.93	69.61	29.48	29.06	19	33.19	34.72	3.57	0.73	0.14
CPSBB_CAP163	2	216.62	2250.1	75.82	77.07	24.36	38.99	41.22	0.51	0.32	0.55	0.81	0.55	1.75	0.11	0.29	0.58	0.18	215.35	252.95	0.63	151.43	188.13	0.2	0.02	0.04	0.13	0.39	0.06	0.16	0.48	0.5	0.89	0.88	0.32	0.59	146.8	71.98	57.71	96.12	42.43	32.66	27.71	40.34	42.86	2.48	0.77	0.12
CPSBB_CAP164	2	268.7	3368.01	93.25	94.01	27.12	49.45	51.71	0.53	0.29	0.55	0.65	0.57	1.3	0.12	0.3	0.55	0.18	212.37	277.2	0.52	220.83	194.1	0.14	0.01	0.05	0.14	0.61	0.09	0.21	0.44	0.44	0.89	0.88	0.29	0.63	141.95	72.14	59.28	94.54	41.71	30.49	25.15	39.61	39.54	2.29	0.75	0.13
CPSBB_CAP165	2	250.98	3358.79	75.57	79.12	41.99	57.15	62.85	0.73	0.58	0.84	0.91	0.57	1.73	0.1	0.17	0.54	0.1	227.53	257	0.29	135.3	117.53	0.03	0.01	0	0.28	0.23	0	0.49	0.34	0.58	0.89	0.89	0.58	0.54	141.97	76.18	61.6	95.72	42.66	28.37	25.36	41.86	38.07	2.09	0.87	0.13
CPSBB_CAP166	2	531.55	4866.6	24.38	44.76	185.62	227.78	234.24	5.09	7.88	9.85	1.05	0.6	1.75	0.18	0.45	0.32	0.04	64.73	122.8	0.01	50.5	11.47	0	0.35	0	0.42	0.79	0	2.36	0.16	0.65	1.04	1.01	7.92	0.54	113.43	116.78	77.08	91.45	50.9	-9.78	25.36	111.07	27.18	3.04	0.68	0.17
CPSBB_CAP168	2	309.8	4341.25	44.37	47.92	108.75	119.38	118.68	2.48	2.43	2.7	0.83	0.49	1.83	0.07	0.28	0.48	0.05	261.45	82.9	0.22	62.85	63.25	0	0.17	0	0.21	0.27	0	1.01	0.45	0.72	0.88	0.89	2.43	0.44	111.4	47.69	40.78	71.44	30.38	30.42	20.57	34.04	36.72	2.84	0.72	0.15
CPSBB_CAP169	2	254.63	3225.4	82.53	83.5	31.14	54.5	55.97	0.65	0.38	0.67	0.4	0.62	0.84	0.11	0.25	0.5	0.17	225.35	288.33	0.46	164.33	206.25	0.08	0.01	0.09	0.05	0.63	0.31	0.12	0.46	0.45	0.89	0.88	0.38	0.6	137.92	68.85	55.67	90.97	40.27	30.54	25.64	40.03	39.89	3.54	0.7	0.15
CPSBB_CAP171	2	319.83	4091.44	39.54	47.47	115.2	123.95	124.97	2.76	3.23	3.43	1.06	0.51	2.12	0.09	0.31	0.45	0.03	271.73	58.33	0.12	84.73	40.43	0	0.06	0	0.39	0.28	0	1.25	0.27	0.74	0.89	0.9	3.24	0.46	125.86	59.86	49.38	82.36	35.91	30.17	22.99	37.39	37.94	4.22	0.52	0.12
CPSBB_CAP173	2	256.99	2796.02	39.94	47.94	71.52	90.47	90.99	1.9	1.79	2.27	0.84	0.39	2.31	0.1	0.22	0.38	0.08	258.1	209.68	0.37	78.43	50.63	0	0.16	0	0.34	0.42	0	1.04	0.25	0.63	0.83	0.85	1.79	0.49	106.28	53.53	45.4	71.19	30.83	25	17.81	35.52	30.74	4.42	0.99	0.09
CPSBB_CAP174	2	182.31	1359.68	21.87	26.25	71.25	76.6	77.22	2.92	3.27	3.56	0.98	0.33	3.03	0.1	0.34	0.36	0	129.58	90.3	0	106.63	38.7	0	0.07	0	0.45	0.15	0	1	0.27	0.74	0.89	0.86	3.28	0.43	105.56	112.87	71.84	87.61	48.78	-11.89	25.8	114.75	28.41	2.11	0.69	0.17
CPSBB_CAP001	3	45.03	143.2	12.76	13.1	12.78	13.44	14.72	1.02	1	1.15	0.81	0.57	1.43	0.05	0.05	0.53	0.01	151.98	145.55	0.03	97.1	148.43	0.01	0.02	0	0.23	0.02	0	0.06	0.38	0.76	0.89	0.89	1.01	0.42	176.66	169.92	124.2	141.94	73.92	-7.07	30.29	103.34	31.14	1.68	0.55	0.26
CPSBB_CAP002	3	93.2	556.65	30.46	31.26	20.21	22.84	24	0.73	0.66	0.8	0.72	0.57	1.25	0.06	0.13	0.53	0.06	194	221.25	0.24	128.3	158.9	0.01	0.01	0	0.24	0.07	0	0.14	0.38	0.71	0.89	0.89	0.66	0.45	154.23	157.27	111.42	128.02	67.66	-11.32	29.14	111.24	31.28	1.7	0.59	0.23
CPSBB_CAP003	3	56.73	184.25	10.92	12.47	18.84	20.64	22.02	1.66	1.74	2.05	0.98	0.39	2.65	0.08	0.18	0.41	0.02	216.63	85.13	0.09	79.65	60.33	0	0.04	0	0.41	0.07	0	0.23	0.28	0.73	0.88	0.87	1.76	0.45	177.08	173.7	120.7	141.03	75.03	-9.68	34.08	105.78	35.52	3.09	0.55	0.25
CPSBB_CAP004	3	86.67	478.17	27.47	28.53	20.26	22.61	23.29	0.79	0.74	0.85	0.73	0.44	1.79	0.07	0.11	0.47	0.05	215.05	213.15	0.17	132.33	140.15	0.02	0.01	0.01	0.24	0.09	0.02	0.14	0.35	0.71	0.89	0.89	0.74	0.42	174.01	169.09	123.55	140.48	73.35	-7.82	29.87	104.74	30.89	2.42	0.62	0.21
CPSBB_CAP006	3	121.55	692.4	16.53	21.87	42.33	45.44	46.33	2.08	2.57	2.78	1.28	0.5	2.55	0.11	0.28	0.42	0.04	225.08	103.68	0.16	81.95	44.43	0	0	0	0.58	0.09	0	0.67	0.18	0.74	0.89	0.89	2.58	0.49	154.27	154.61	104.96	123.93	66.94	-10.53	31.78	108.29	33.49	1.17	0.62	0.21
CPSBB_CAP007	3	139.19	1000.34	23.14	27.01	46.65	51.08	51.73	1.93	2.06	2.26	1.08	0.49	2.21	0.09	0.23	0.45	0.05	245.5	206.93	0.2	98.08	59.05	0	0	0	0.45	0.1	0	0.57	0.21	0.73	0.88	0.88	2.06	0.47	171.8	170.46	122.64	139.31	73.53	-9.73	30.69	107.61	32.2	2.09	0.58	0.23
CPSBB_CAP008	3	175.69	1530.28	28.85	30.08	71.54	72.16	73.12	2.41	2.5	2.55	0.63	0.36	1.74	0.06	0.27	0.4	0.05	130.3	69.35	0.01	57.98	45.93	0	0.12	0	0.24	0.07	0	0.41	0.41	0.79	0.89	0.89	2.51	0.33	121.26	129.22	80.51	99.26	55.62	-13.5	30.37	113.98	33.24	5.39	0.45	0.32
CPSBB_CAP009	3	211.27	1705.45	24.21	26.95	84.73	88.84	88.82	3.3	3.5	3.69	0.85	0.39	2.26	0.08	0.35	0.43	0.02	245.9	80.6	0.08	32.83	29.35	0	0.22	0	0.34	0.11	0	0.86	0.36	0.76	0.89	0.88	3.51	0.39	115.79	123.44	75.95	94.04	53.3	-13.09	29.66	113.87	32.44	3.15	0.64	0.22
CPSBB_CAP010	3	460.86	2527.05	14.39	40.24	171.45	192.38	203.65	4.85	12.05	14.45	1.2	0.55	2.28	0.24	0.46	0.2	0.01	67.78	262.55	0.06	96.53	7.05	0	0.38	0	0.51	0.92	0	2.1	0.05	0.71	1.14	1.11	12.13	0.51	128.03	130.45	93.14	105.59	56.87	-9.2	23.79	111.11	25.52	4.57	0.55	0.25
CPSBB_CAP011	3	137.81	872.47	19.33	22.46	50.04	54.82	54.86	2.46	2.6	2.86	1	0.42	2.42	0.08	0.29	0.41	0.04	243.75	107.98	0.17	65.98	44.33	0	0.07	0	0.41	0.15	0	0.58	0.26	0.73	0.87	0.87	2.61	0.45	168.2	163.42	105.01	128.82	70.87	-9.53	37.76	104.17	38.95	1.87	0.55	0.25
CPSBB_CAP012	3	129.88	735.93	15.71	20.62	49.06	51.69	52.51	2.55	3.13	3.38	1.22	0.48	2.54	0.1	0.32	0.4	0.02	217.6	128.08	0.08	50.18	35.73	0	0	0	0.53	0.06	0	0.72	0.22	0.76	0.89	0.89	3.15	0.48	184.28	172.53	118.13	142.37	75.26	-6.05	36.29	99.57	36.82	1.55	0.55	0.25
CPSBB_CAP013	3	146.22	905.95	18.33	20.4	55.99	60.9	61.5	2.98	3.06	3.42	0.93	0.43	2.15	0.08	0.32	0.44	0.02	202.13	93.9	0.09	47.6	37.7	0	0	0	0.37	0.1	0	0.6	0.3	0.73	0.89	0.89	3.07	0.44	150.5	155.62	96.64	119.35	66.7	-13.93	36.74	110.74	39.32	0.94	0.52	0.27
CPSBB_CAP014	3	362.44	1984.32	14.82	48.2	96.8	148.21	163.68	3.17	6.6	11.62	1.07	0.69	1.61	0.22	0.45	0.18	0.05	43.45	19.1	0	12.33	12.23	0	0.1	0	0.58	1.36	0	3.51	0.09	0.53	0.77	0.69	6.66	0.64	132.64	135.35	80.81	102.14	58.73	-11.89	34.6	108.98	36.6	3.34	0.55	0.25
CPSBB_CAP015	3	NA	NA	NA	NA	NA	NA	NA	NA	NA	NA	NA	NA	NA	NA	NA	NA	NA	NA	NA	NA	NA	NA	NA	NA	NA	NA	NA	NA	NA	NA	NA	NA	NA	NA	NA	NA	NA	NA	NA	NA	NA	NA	NA	NA	NA	NA	NA
CPSBB_CAP016	3	NA	NA	NA	NA	NA	NA	NA	NA	NA	NA	NA	NA	NA	NA	NA	NA	NA	NA	NA	NA	NA	NA	NA	NA	NA	NA	NA	NA	NA	NA	NA	NA	NA	NA	NA	NA	NA	NA	NA	NA	NA	NA	NA	NA	NA	NA	NA
CPSBB_CAP017	3	381.78	3768.45	28.89	43.56	129.46	157.04	160.09	3.63	4.5	5.73	1.01	0.55	1.87	0.12	0.41	0.36	0.03	233.83	71.58	0.17	42.48	42.3	0	0.02	0	0.58	0.71	0	2.67	0.08	0.66	0.88	0.98	4.51	0.5	136.24	137.53	97.67	111.21	59.93	-9.21	25.62	109.9	27.24	2.96	0.6	0.22
CPSBB_CAP018	3	374.33	4471.55	33.68	39.31	144.84	154.33	155.52	3.93	4.32	4.67	0.92	0.71	1.33	0.09	0.39	0.51	0.03	187.58	63.58	0.13	103.9	43.88	0	0	0	0.34	0.3	0	1.27	0.29	0.75	0.88	0.89	4.33	0.45	129.4	133.44	97.35	108.8	57.97	-9.81	22.87	113.19	24.89	4.78	0.54	0.25
CPSBB_CAP019	3	NA	NA	NA	NA	NA	NA	NA	NA	NA	NA	NA	NA	NA	NA	NA	NA	NA	NA	NA	NA	NA	NA	NA	NA	NA	NA	NA	NA	NA	NA	NA	NA	NA	NA	NA	NA	NA	NA	NA	NA	NA	NA	NA	NA	NA	NA	NA
CPSBB_CAP020	3	NA	NA	NA	NA	NA	NA	NA	NA	NA	NA	NA	NA	NA	NA	NA	NA	NA	NA	NA	NA	NA	NA	NA	NA	NA	NA	NA	NA	NA	NA	NA	NA	NA	NA	NA	NA	NA	NA	NA	NA	NA	NA	NA	NA	NA	NA	NA
CPSBB_CAP021	3	316.45	4128.22	40.96	44.24	122.11	128.08	128.58	2.91	3.03	3.2	0.91	0.37	2.47	0.07	0.31	0.45	0.04	270.83	116.1	0.13	51.53	54.78	0	0.13	0	0.35	0.15	0	1.21	0.34	0.76	0.89	0.9	3.04	0.4	116.6	119.47	76.93	92.82	52.04	-10	27.28	109.93	29.07	2.39	0.58	0.23
CPSBB_CAP022	3	NA	NA	NA	NA	NA	NA	NA	NA	NA	NA	NA	NA	NA	NA	NA	NA	NA	NA	NA	NA	NA	NA	NA	NA	NA	NA	NA	NA	NA	NA	NA	NA	NA	NA	NA	NA	NA	NA	NA	NA	NA	NA	NA	NA	NA	NA	NA
[truncated: 141 more rows]

## Sheet: pepper BLUP
Line	Trait 1	Trait 2	Trait 3	Trait 4	Trait 5	Trait 6	Trait 7	Trait 8	Trait 9	Trait 10	Trait 11	Trait 12	Trait 13	Trait 14	Trait 15	Trait 16	Trait 17	Trait 18	Trait 19	Trait 20	Trait 21	Trait 22	Trait 23	Trait 24	Trait 25	Trait 26	Trait 27	Trait 28	Trait 29	Trait 30	Trait 31	Trait 32	Trait 33	Trait 34	Trait 35	Trait 36	Trait 37	Trait 38	Trait 39	Trait 40	Trait 41	Trait 42	Trait 43	Trait 44	Trait 45	Trait 46	Trait 47
[truncated: 163 more rows]
