# Supplementary material for: Genomic prediction of morphometric and colorimetric traits in Solanaceous fruits
Source: Hortic Res. 2022 Mar 23;9:uhac072. doi: 10.1093/hr/uhac072 (PMC9157653; doi:10.1093/hr/uhac072)
Supplement: Web_Material_uhac072 [file web_material_uhac072.zip › STable3.xlsx]

## Sheet: Suppl. Table 3
Supplementary Table 3. Genomic selection predictabilities of TA trait groups using genome-wide SNPs. The values in the table showed the averaged predictabilities evaluated in cross-validations and corresponding standard deviation over all traits in each group.
Trait group	Tomato				Pepper
	Pearson correlation	Spearman correlation	Top 30% matched	Top 15% matched	Pearson correlation	Spearman correlation	Top 30% matched	Top 15% matched
Basic measurements	0.77±0.03	0.74±0.04	0.66±0.02	0.60±0.07	0.84±0.02	0.84±0.03	0.75±0.03	0.60±0.05
Fruit shape	0.52±0.01	0.53±0.01	0.57±0.01	0.31±0.00	0.84±0.00	0.82±0.02	0.77±0.01	0.68±0.03
Blockiness	0.14±0.15	0.18±0.20	0.39±0.09	0.24±0.02	0.62±0.07	0.59±0.01	0.59±0.04	0.40±0.10
Homogeneity	0.51±0.07	0.52±0.10	0.59±0.05	0.42±0.01	0.77±0.05	0.73±0.07	0.71±0.07	0.59±0.07
Proximal fruit end shape	0.60±0.04	0.61±0.06	0.59±0.10	0.39±0.10	0.66±0.10	0.62±0.09	0.63±0.07	0.57±0.10
Distal fruit end shape	0.24±0.08	0.36±0.08	0.47±0.09	0.27±0.05	0.66±0.16	0.65±0.14	0.69±0.10	0.54±0.16
Asymmetry	0.25±0.25	0.30±0.24	0.46±0.12	0.28±0.15	0.63±0.12	0.51±0.18	0.58±0.10	0.56±0.07
Internal eccentricity	0.35±0.28	0.37±0.30	0.50±0.14	0.28±0.10	0.65±0.30	0.58±0.29	0.62±0.13	0.54±0.15
Colorimetric descriptor	0.35±0.17	0.36±0.19	0.46±0.11	0.24±0.14	0.66±0.10	0.61±0.08	0.62±0.06	0.45±0.17
Latitudinal fruit feature	0.58±0.15	0.61±0.11	0.61±0.04	0.39±0.13	0.56±0.02	0.52±0.03	0.53±0.03	0.42±0.06
All	0.44±0.24	0.46±0.23	0.53±0.12	0.34±0.15	0.69±0.14	0.65±0.16	0.65±0.10	0.53±0.13
