# Supplementary material for: Genomic prediction of morphometric and colorimetric traits in Solanaceous fruits
Source: Hortic Res. 2022 Mar 23;9:uhac072. doi: 10.1093/hr/uhac072 (PMC9157653; doi:10.1093/hr/uhac072)
Supplement: Web_Material_uhac072 [file web_material_uhac072.zip › STable4.xlsx]

## Sheet: Suppl. Table 4
Supplementary Table 4. Genomic selection predictabilities of TA traits using genome-wide SNPs. Genomic selection predictabilities evaluated in cross-validations.
Trait	Tomato				Pepper
	Pearson correlation	Spearman correlation	Top 30% matched	Top 15% matched	Pearson correlation	Spearman correlation	Top 30% matched	Top 15% matched
Perimeter	0.809079	0.783905	0.673333	0.633333	0.818996	0.811337	0.725333	0.52
Area	0.78224	0.761005	0.662963	0.626667	0.839912	0.814172	0.726	0.597333
Width Mid-height	0.774901	0.764939	0.672593	0.616667	0.886814	0.884653	0.795333	0.66
Maximum Width	0.779986	0.768009	0.675556	0.626667	0.869545	0.858504	0.776667	0.654667
Height Mid-width	0.697779	0.674598	0.608148	0.448333	0.833438	0.840664	0.74	0.554667
Maximum Height	0.766328	0.720446	0.646667	0.595	0.833239	0.834749	0.746667	0.593333
Curved Height	0.772216	0.725443	0.648148	0.625	0.827443	0.829791	0.744	0.613333
Fruit Shape Index External I	0.531627	0.529287	0.572593	0.31	0.836167	0.836961	0.788	0.641333
Fruit Shape Index External II	0.521058	0.53659	0.582963	0.311667	0.840064	0.830184	0.775333	0.697333
Curved Fruit Shape Index	0.517321	0.51763	0.561481	0.303333	0.83242	0.795773	0.761333	0.7
Proximal Fruit Blockiness	0.3096	0.404475	0.488148	0.268333	0.692315	0.577466	0.557333	0.513333
Distal Fruit Blockiness	0.038411	0.0924859	0.372593	0.245	0.559187	0.594314	0.629333	0.372
Fruit Shape Triangle	0.0624303	0.0287229	0.311111	0.22	0.602264	0.595694	0.598	0.316
Ellipsoid	0.588463	0.62286	0.64	0.405	0.709762	0.659304	0.626667	0.542667
Circular	0.49937	0.500769	0.562222	0.416667	0.8179	0.78646	0.764	0.678667
Rectangular	0.450973	0.434227	0.555556	0.423333	0.772281	0.756118	0.730667	0.556
Shoulder Height	0.599397	0.604563	0.619259	0.415	0.71921	0.641114	0.673333	0.630667
Proximal Angle Micro	0.549648	0.52501	0.440741	0.245	0.514544	0.479375	0.526667	0.424
Proximal Angle Macro	0.602213	0.64272	0.641481	0.441667	0.706384	0.686986	0.668	0.621333
Proximal Indentation Area	0.648101	0.663965	0.659259	0.451667	0.682246	0.66617	0.652667	0.606667
Distal Angle Micro	0.17029	0.292961	0.480741	0.261667	0.754361	0.74112	0.728	0.602667
Distal Angle Macro	0.35322	0.401934	0.544444	0.326667	0.742088	0.75686	0.739333	0.562667
Distal Indentation Area	0.234037	0.442053	0.525185	0.283333	0.718355	0.651196	0.755333	0.682667
Distal End Protrusion	0.221457	0.288263	0.348148	0.203333	0.4219	0.458271	0.535333	0.317333
Obovoid	0.0362877	0.159604	0.362222	0.18	0.61999	0.344242	0.516667	0.576
Ovoid	0.0251429	0.0505144	0.34	0.165	0.690724	0.597421	0.536	0.533333
V. Asymmetry	0.516065	0.564243	0.574074	0.295	0.6147	0.567733	0.628667	0.514667
H. Asymmetry.ob*	NA	NA	NA	NA	0.43814	0.274129	0.439333	0.478667
H. Asymmetry.ov	0.530733	0.546924	0.602222	0.53	0.799701	0.774395	0.719333	0.678667
Width Widest Pos	0.136823	0.166615	0.42	0.213333	0.630425	0.529721	0.613333	0.606667
Eccentricity	0.558721	0.595005	0.601481	0.275	0.804321	0.647062	0.562	0.370667
Proximal Eccentricity	-0.0876578	-0.104499	0.3	0.121667	0.206463	0.160197	0.48	0.464
Distal Eccentricity*	0.22606	0.248335	0.411852	0.303333	NA	NA	NA	NA
Fruit Shape Index Internal	0.522047	0.536857	0.581481	0.311667	0.840062	0.830751	0.776	0.696
Eccentricity Area Index	0.530606	0.553704	0.628889	0.403333	0.740158	0.682216	0.670667	0.609333
Average Red	0.508199	0.522998	0.565185	0.325	0.650981	0.619936	0.634	0.552
Average Green	0.230333	0.22222	0.382963	0.14	0.711205	0.68001	0.671333	0.526667
Average Blue	0.258247	0.239771	0.380741	0.16	0.733832	0.68714	0.688	0.642667
Average Luminosity	0.397779	0.347408	0.371852	0.0983333	0.714092	0.658616	0.656	0.616
Average L Value	0.230579	0.192334	0.319259	0.075	0.711887	0.684227	0.672	0.574667
Average a Value	0.490193	0.592677	0.565926	0.421667	0.707305	0.58706	0.608667	0.269333
Average b Value	0.065268	0.0851038	0.384444	0.155	0.414684	0.448047	0.535333	0.306667
Average Hue	0.333635	0.429483	0.477037	0.288333	0.717034	0.576576	0.515333	0.190667
Average Chroma	0.626126	0.644863	0.654074	0.458333	0.578351	0.564408	0.59	0.374667
Lobedness Degree	0.411687	0.478895	0.562222	0.253333	0.545726	0.512573	0.508	0.432
Pericarp Area	0.657924	0.672182	0.631111	0.41	0.58383	0.558644	0.56	0.478667
Pericarp Thickness	0.668134	0.678225	0.627407	0.515	0.537137	0.501089	0.511333	0.364
* The BLUP values of these two traits are constant, so the GS models cannot be applied.
