# Supplementary material for: Genomic prediction of morphometric and colorimetric traits in Solanaceous fruits
Source: Hortic Res. 2022 Mar 23;9:uhac072. doi: 10.1093/hr/uhac072 (PMC9157653; doi:10.1093/hr/uhac072)
Supplement: Web_Material_uhac072 [file web_material_uhac072.zip › STable5.xlsx]

## Sheet: Suppl. Table 5
Supplementary Table 5. Averaged genomic selection predictabilities and standard deviation of TA trait groups using tag SNPs. The percentage indicated the proportion of tag SNPs used as predictors in GS model, and the first row showed the corresponding number of tag SNPs. Genomic selection predictabilities evaluated using the Pearson correlation coefficient between predicted and measured values in…
Trait group	Tomato														Pepper
	Mean							s.d.							Mean							s.d.
	0.005	0.01	0.1	0.25	0.5	0.75	1	0.005	0.01	0.1	0.25	0.5	0.75	1	0.005	0.01	0.1	0.25	0.5	0.75	1	0.005	0.01	0.1	0.25	0.5	0.75	1
tag SNP number	68	136	1359	3398	6798	10194	13590	68	136	1359	3398	6798	10194	13590	98	197	1969	4921	9843	14764	19685	98	197	1969	4921	9843	14764	19685
Basic measurements	0.591075	0.584573	0.6878	0.723507	0.760138	0.766865	0.776634	0.0378785	0.0353697	0.0492347	0.043442	0.0388594	0.0314286	0.0313294	0.752845	0.809176	0.837501	0.841987	0.843429	0.843004	0.848192	0.0437261	0.028522	0.0225551	0.0241819	0.0267322	0.0280662	0.0254053
Fruit shape	0.221428	0.225372	0.273215	0.350916	0.466371	0.566626	0.583028	0.0155662	0.0141308	0.0128442	0.0136485	0.0098076	0.0044009	0.00880451	0.713465	0.742887	0.814801	0.83318	0.83943	0.843105	0.846194	0.00958601	0.00792831	0.00251488	0.00382445	0.00355117	0.00492623	0.00611355
Blockiness	0.0758697	0.0865219	0.0962814	0.11103	0.141497	0.178199	0.18081	0.101343	0.0944723	0.106943	0.114407	0.149304	0.190364	0.195283	0.521991	0.548495	0.608753	0.616233	0.622096	0.628186	0.629121	0.0491139	0.0407202	0.0711637	0.0747528	0.0722383	0.0666	0.0687499
Homogeneity	0.339919	0.326499	0.360573	0.431739	0.527562	0.536925	0.544939	0.147159	0.139524	0.130575	0.0937027	0.0680415	0.0458355	0.0511693	0.640552	0.653792	0.762985	0.768215	0.770413	0.765491	0.766013	0.0447129	0.0922103	0.0426151	0.0520221	0.0515865	0.0601552	0.0628703
Proximal fruit end shape	0.429174	0.416864	0.475054	0.541077	0.603458	0.609772	0.613424	0.0347839	0.0265703	0.0391607	0.0480268	0.034581	0.0319072	0.0387252	0.581776	0.577149	0.644125	0.660523	0.659986	0.664324	0.657594	0.0707311	0.108327	0.0885444	0.0952147	0.0991932	0.0924859	0.0990764
Distal fruit end shape	0.17828	0.170481	0.18233	0.205818	0.244648	0.306512	0.312198	0.0618348	0.0572959	0.0445592	0.0330305	0.0633333	0.123439	0.12416	0.567743	0.601621	0.653037	0.662698	0.663499	0.656008	0.655454	0.130578	0.175019	0.150591	0.153679	0.154626	0.165051	0.168769
Asymmetry	0.19795	0.196341	0.210438	0.225317	0.25145	0.274926	0.280005	0.212284	0.202056	0.212146	0.2269	0.25587	0.255329	0.257424	0.533585	0.594639	0.623795	0.631664	0.6343	0.638381	0.638408	0.106198	0.107832	0.122464	0.120301	0.11597	0.109879	0.111225
Internal eccentricity	0.224987	0.21952	0.241661	0.281041	0.340997	0.366178	0.371209	0.175722	0.173197	0.199403	0.234913	0.274913	0.289597	0.285936	0.562061	0.59628	0.64138	0.648435	0.650044	0.650602	0.648657	0.25978	0.273285	0.290088	0.291128	0.292196	0.289436	0.298715
Colorimetric descriptor	0.269313	0.265415	0.31651	0.342592	0.360497	0.353061	0.353373	0.101846	0.112081	0.136372	0.152151	0.168151	0.161163	0.172339	0.572761	0.575442	0.647668	0.662558	0.666128	0.66943	0.666865	0.103178	0.0817497	0.101516	0.104833	0.102521	0.102497	0.100965
Latitudinal fruit feature	0.483963	0.46881	0.519582	0.54659	0.578264	0.583261	0.593608	0.0782693	0.0762138	0.113881	0.137865	0.145646	0.140341	0.148543	0.493937	0.504904	0.553558	0.564213	0.561355	0.557536	0.5562	0.0334129	0.033192	0.0266634	0.0196782	0.0218294	0.0230225	0.0247445
All	0.314552	0.30937	0.354395	0.391045	0.436113	0.456767	0.462663	0.186226	0.182241	0.212533	0.223759	0.236698	0.234347	0.238203	0.599618	0.627423	0.682799	0.693023	0.695195	0.69615	0.695847	0.12792	0.139423	0.139341	0.139761	0.139816	0.139202	0.142523
