# Supplementary material for: Genomic prediction of morphometric and colorimetric traits in Solanaceous fruits
Source: Hortic Res. 2022 Mar 23;9:uhac072. doi: 10.1093/hr/uhac072 (PMC9157653; doi:10.1093/hr/uhac072)
Supplement: Web_Material_uhac072 [file web_material_uhac072.zip › STable6.xlsx]

## Sheet: Suppl. Table 6
Supplementary Table 6. Genomic selection predictabilities of TA traits using tag SNPs. The percentage indicated the proportion of tag SNPs used as predictors in GS model, and the first row showed the corresponding number of tag SNPs. Genomic selection predictabilities evaluated using the Pearson correlation coefficient between predicted and measured values in testing set in cross-validations.
Trait	Tomato							Pepper
	0.005	0.01	0.1	0.25	0.5	0.75	1	0.005	0.01	0.1	0.25	0.5	0.75	1
tag SNP number	68	136	1359	3398	6798	10194	13590	98	197	1969	4921	9843	14764	19685
Perimeter	0.643803	0.635006	0.763843	0.778524	0.80585	0.802723	0.812549	0.721456	0.771276	0.815004	0.81674	0.818665	0.817452	0.823282
Area	0.578756	0.570222	0.700034	0.737861	0.779016	0.779454	0.787848	0.796788	0.82309	0.837938	0.83536	0.837951	0.837259	0.84083
Width Mid-height	0.603731	0.594073	0.687824	0.733362	0.768433	0.775246	0.784512	0.812543	0.852939	0.874659	0.883587	0.889553	0.89146	0.892715
Maximum Width	0.610914	0.601257	0.698834	0.740025	0.774153	0.779127	0.789016	0.787222	0.833066	0.862408	0.867717	0.872323	0.873343	0.874542
Height Mid-width	0.519536	0.518418	0.59594	0.635881	0.68075	0.701724	0.71151	0.717371	0.801013	0.826085	0.831837	0.829212	0.828138	0.836231
Maximum Height	0.58895	0.585102	0.680583	0.717322	0.753338	0.76259	0.77281	0.720462	0.797252	0.824924	0.831722	0.830702	0.829729	0.838289
Curved Height	0.591836	0.587934	0.687542	0.721572	0.759429	0.767189	0.778194	0.714077	0.785592	0.821486	0.826945	0.825595	0.823649	0.831457
Fruit Shape Index External I	0.216589	0.221253	0.271834	0.358055	0.472048	0.566094	0.582495	0.702443	0.747168	0.812322	0.835431	0.839668	0.844843	0.850343
Fruit Shape Index External II	0.238839	0.241104	0.286693	0.359514	0.472018	0.562515	0.574503	0.719861	0.747755	0.81735	0.835345	0.842855	0.846927	0.849066
Curved Fruit Shape Index	0.208856	0.213758	0.261117	0.335178	0.455046	0.571268	0.592088	0.718092	0.733739	0.81473	0.828764	0.835765	0.837546	0.839173
Proximal Fruit Blockiness	0.192682	0.19558	0.219001	0.242065	0.313455	0.397677	0.405889	0.578702	0.588288	0.687184	0.698148	0.702051	0.702648	0.705129
Distal Fruit Blockiness	0.0114141	0.0298036	0.0230144	0.0309725	0.0448133	0.0579562	0.0564467	0.493928	0.506907	0.548308	0.551707	0.561532	0.574308	0.571276
Fruit Shape Triangle	0.0235134	0.0341823	0.046829	0.0600524	0.0662218	0.0789635	0.0800933	0.493344	0.550291	0.590765	0.598844	0.602705	0.607603	0.610959
Ellipsoid	0.474802	0.456102	0.489367	0.529968	0.598533	0.588769	0.598209	0.591901	0.548368	0.721045	0.713719	0.71586	0.701376	0.699514
Circular	0.361981	0.344576	0.364065	0.421911	0.521267	0.520228	0.54044	0.649906	0.693581	0.806245	0.817347	0.818404	0.820691	0.824483
Rectangular	0.182974	0.178817	0.228287	0.343338	0.462887	0.501779	0.496168	0.679847	0.719428	0.761666	0.77358	0.776976	0.774407	0.774042
Shoulder Height	0.444017	0.427091	0.479081	0.551242	0.603987	0.607854	0.614076	0.622632	0.65668	0.711036	0.724251	0.726538	0.725351	0.723091
Proximal Angle Micro	0.399487	0.3944	0.436358	0.493065	0.564771	0.570156	0.563311	0.481916	0.418329	0.51478	0.519094	0.512551	0.526803	0.510669
Proximal Angle Macro	0.401825	0.396207	0.457132	0.516439	0.596436	0.612952	0.618608	0.639797	0.632794	0.688832	0.706967	0.706779	0.70961	0.709628
Proximal Indentation Area	0.471365	0.449758	0.527645	0.603561	0.648638	0.648126	0.6577	0.582759	0.600794	0.661854	0.691781	0.694077	0.69553	0.686987
Distal Angle Micro	0.0941899	0.0903091	0.118051	0.15694	0.193391	0.241572	0.270258	0.624991	0.69622	0.737769	0.756179	0.757522	0.757697	0.758875
Distal Angle Macro	0.171765	0.168237	0.187521	0.227949	0.336857	0.488946	0.494844	0.634026	0.674913	0.734223	0.744523	0.746061	0.739562	0.743109
Distal Indentation Area	0.234815	0.214838	0.206766	0.214918	0.22987	0.273355	0.266636	0.639864	0.695834	0.712376	0.716556	0.717474	0.717084	0.716146
Distal End Protrusion	0.212352	0.208538	0.216981	0.223466	0.218474	0.222175	0.217054	0.372092	0.339519	0.427779	0.433532	0.43294	0.409689	0.403687
Obovoid	0.0645209	0.0420206	0.0343595	0.0319797	0.0252254	0.0515621	0.0634017	0.541869	0.588662	0.602888	0.615068	0.621018	0.633631	0.633355
Ovoid	-0.0260436	0.00254021	0.0120894	0.0189584	0.032808	0.0667143	0.0682358	0.553643	0.644946	0.678132	0.692304	0.693519	0.695705	0.699989
V. Asymmetry	0.473658	0.459516	0.469159	0.48961	0.522433	0.527391	0.532407	0.520274	0.543661	0.619728	0.613915	0.615597	0.605705	0.601821
H. Asymmetry.ob*	NA	NA	NA	NA	NA	NA	NA	0.388903	0.430603	0.424067	0.434176	0.443613	0.460311	0.458972
H. Asymmetry.ov	0.367122	0.359365	0.402544	0.446241	0.531195	0.573943	0.584919	0.713313	0.755806	0.801655	0.802229	0.79816	0.794188	0.794908
Width Widest Pos	0.110495	0.118265	0.13404	0.139799	0.145591	0.155019	0.151063	0.48351	0.604159	0.616303	0.632295	0.633895	0.640743	0.6414
Eccentricity	0.417244	0.403302	0.438726	0.489426	0.557124	0.56665	0.564969	0.701489	0.770361	0.799815	0.803292	0.802141	0.800455	0.803104
Proximal Eccentricity	-0.0366685	-0.0453999	-0.0788276	-0.0978713	-0.097156	-0.0926033	-0.081557	0.174789	0.190731	0.209147	0.21587	0.2165	0.222191	0.20599
Distal Eccentricity*	0.162727	0.166629	0.202302	0.218823	0.240804	0.248331	0.254898	NA	NA	NA	NA	NA	NA	NA
Fruit Shape Index Internal	0.238167	0.24043	0.286303	0.360117	0.473225	0.563216	0.575283	0.720061	0.747304	0.817278	0.835314	0.842894	0.847022	0.849106
Eccentricity Area Index	0.343465	0.332639	0.359801	0.434711	0.530988	0.545298	0.54245	0.651906	0.676724	0.739281	0.739264	0.738639	0.73274	0.736428
Average Red	0.349696	0.359724	0.444274	0.475176	0.507208	0.497412	0.514906	0.559639	0.596434	0.643036	0.656055	0.660503	0.654085	0.653272
Average Green	0.249384	0.247084	0.249158	0.243928	0.232358	0.22388	0.20927	0.633171	0.615042	0.696629	0.714289	0.714371	0.719825	0.716604
Average Blue	0.247723	0.249436	0.25147	0.266484	0.270384	0.25174	0.248866	0.640338	0.630172	0.725095	0.73669	0.738211	0.744298	0.741427
Average Luminosity	0.303312	0.312301	0.364232	0.385992	0.4015	0.394845	0.404481	0.619712	0.636555	0.710511	0.718838	0.718276	0.716141	0.714831
Average L Value	0.232998	0.232185	0.239056	0.245505	0.233726	0.211045	0.203602	0.630194	0.623774	0.702708	0.715034	0.714439	0.717121	0.714606
Average a Value	0.361748	0.355389	0.446892	0.464613	0.496129	0.514613	0.508095	0.632839	0.599279	0.683848	0.709866	0.713649	0.719026	0.712564
Average b Value	0.0399169	0.00365478	0.0517028	0.087458	0.113972	0.122312	0.115812	0.359793	0.407284	0.409366	0.415755	0.419419	0.423017	0.423204
Average Hue	0.260477	0.258444	0.317098	0.325588	0.340901	0.366668	0.349201	0.639848	0.607007	0.693143	0.71975	0.722272	0.728928	0.722883
Average Chroma	0.378565	0.370518	0.484702	0.588584	0.648296	0.595038	0.62612	0.439313	0.463426	0.564678	0.576747	0.594014	0.602431	0.602393
Lobedness Degree	0.393776	0.381002	0.388443	0.387533	0.410193	0.421318	0.42217	0.471982	0.483662	0.557571	0.559216	0.555835	0.562107	0.559373
Pericarp Area	0.52398	0.507626	0.576733	0.620423	0.657121	0.659097	0.674663	0.53239	0.543153	0.577988	0.585909	0.585414	0.57793	0.579206
Pericarp Thickness	0.534134	0.517802	0.59357	0.631813	0.66748	0.669368	0.683992	0.477439	0.487897	0.525116	0.547516	0.542815	0.532571	0.530023
* The BLUP values of these two traits are constant, so the GS models cannot be applied.
