# Supplementary material for: Genomic prediction of morphometric and colorimetric traits in Solanaceous fruits
Source: Hortic Res. 2022 Mar 23;9:uhac072. doi: 10.1093/hr/uhac072 (PMC9157653; doi:10.1093/hr/uhac072)
Supplement: Web_Material_uhac072 [file web_material_uhac072.zip › STable7.xlsx]

## Sheet: Suppl. Table 7
Supplementary Table 7. Genomic selection predictabilities of multi-traits GS model. Genomic selection predictabilities evaluated in cross-validations and the Rv coefficients indicated the correlations of multi-trait matrices between prediction and measurement in testing set.
Trait group	Trait	Tomato					Pepper
		Rv	Pearson correlation	Spearman correlation	Top 30% matched	Top 15% matched	Rv	Pearson correlation	Spearman correlation	Top 30% matched	Top 15% matched
Fruit size	Perimeter	0.459731	0.696547	0.706244	0.645926	0.48	0.691522	0.812516	0.805754	0.722667	0.522667
	Area		0.639057	0.690227	0.645185	0.47		0.837327	0.812199	0.726	0.598667
Fruit width	Width Mid-height	0.45049	0.663318	0.690542	0.613333	0.325	0.766331	0.874728	0.870013	0.779333	0.656
	Maximum Width		0.669798	0.697002	0.616296	0.331667		0.859485	0.84608	0.758	0.656
Fruit height	Height Mid-width	0.354644	0.527815	0.510867	0.548889	0.436667	0.67988	0.822596	0.82844	0.725333	0.501333
	Maximum Height		0.596259	0.588101	0.598519	0.545		0.822808	0.825666	0.734	0.554667
	Curved Height		0.601951	0.592402	0.595556	0.575		0.818224	0.82227	0.727333	0.596
Fruit shape	Fruit Shape Index External I	0.0857624	0.250221	0.388612	0.477477	0.197635	0.68576	0.817103	0.813912	0.768	0.614667
	Fruit Shape Index External II		0.266961	0.40941	0.501502	0.197635		0.815784	0.797992	0.749333	0.673333
Color I	Average Red	0.0996226	0.315576	0.290735	0.42328	0.183333	0.522569	0.615492	0.574192	0.63	0.538667
	Average Green		0.173655	0.155157	0.353439	0.097619		0.707355	0.669449	0.655333	0.533333
	Average Blue		0.248788	0.168357	0.313228	0.109524		0.723655	0.679416	0.667333	0.621333
Color II	Average L Value	0.121633	0.181185	0.150413	0.367725	0.113095	0.491777	0.691021	0.669916	0.636667	0.517333
	Average a Value		0.355031	0.492382	0.522487	0.303571		0.690905	0.559745	0.612	0.266667
	Average b Value		-0.0272539	-0.0413489	0.281746	0.113095		0.408672	0.432761	0.538667	0.312
Fruit pericarp	Pericarp Area	0.324635	0.557872	0.620643	0.566667	0.351667	0.329717	0.554012	0.54037	0.551613	0.486022
	Pericarp Thickness		0.568416	0.625858	0.607407	0.465		0.525958	0.50282	0.526882	0.339785
