# Supplementary material for: Genomic prediction of morphometric and colorimetric traits in Solanaceous fruits
Source: Hortic Res. 2022 Mar 23;9:uhac072. doi: 10.1093/hr/uhac072 (PMC9157653; doi:10.1093/hr/uhac072)
Supplement: Web_Material_uhac072 [file web_material_uhac072.zip › STable8.xlsx]

## Sheet: Suppl. Table 8
Supplementary Table 8. Averaged genomic selection predictabilities and standard deviation of TA trait groups in wild tomato population. Seven scenarios of different number of wild tomato accessions together with all cultivated accessions assigned in the training set and test on the remaining wild accessions were investigated (Scenario A). Seven scenarios of different number of wild tomato accessi…
Trait group	Scenario A														Scenario B
	Mean							s.d.							Mean							s.d.
	0	7	10	15	20	25	30	0	7	10	15	20	25	30	7	10	15	20	25	30	34	7	10	15	20	25	30	34
Basic measurements	0.160893	0.414638	0.442574	0.467991	0.484271	0.493496	0.46413	0.046297	0.0263955	0.0252284	0.0166328	0.0169066	0.0179246	0.0903266	0.711339	0.718849	0.710843	0.693273	0.659404	0.614981	0.566086	0.0434465	0.0409096	0.0393161	0.0380686	0.035629	0.0335846	0.0385968
Fruit shape	0.0587129	0.603371	0.601023	0.607711	0.629279	0.615067	0.583817	0.235113	0.162561	0.161652	0.159493	0.137205	0.138189	0.0745891	0.0779626	0.0883232	0.0952292	0.0901609	0.0830994	0.0838768	0.0979776	0.0488978	0.0437536	0.0428152	0.0333588	0.0221022	0.00730575	0.0327005
Blockiness	0.201805	-0.0507482	-0.0283883	-0.00836818	-0.00968456	-0.0163881	0.0203229	0.126986	0.214163	0.237775	0.258296	0.292956	0.312779	0.325621	0.117187	0.127957	0.126845	0.124385	0.116502	0.100444	0.0898269	0.1338	0.136084	0.137625	0.130304	0.121615	0.100392	0.0750056
Homogeneity	0.42041	0.318341	0.321871	0.318999	0.32653	0.26788	0.292748	0.112714	0.0905857	0.0995406	0.115944	0.132036	0.118592	0.15303	0.268566	0.289251	0.300177	0.29925	0.292429	0.276948	0.277316	0.208707	0.217571	0.219471	0.208532	0.193545	0.16963	0.141103
Proximal fruit end shape	0.159201	0.0284975	0.0485803	0.0688033	0.0886402	0.0668481	0.213191	0.265806	0.219122	0.195562	0.190481	0.218483	0.200944	0.143846	0.479101	0.496474	0.502071	0.494491	0.471079	0.436366	0.391458	0.0450101	0.0356463	0.0287095	0.0307151	0.025096	0.0161837	0.034052
Distal fruit end shape	0.177632	0.17016	0.165103	0.168027	0.174169	0.160336	0.195061	0.0448364	0.10135	0.0910887	0.0947284	0.111693	0.130353	0.111064	0.0664586	0.0793099	0.0946575	0.10035	0.104481	0.106743	0.114966	0.070123	0.0763354	0.0692893	0.0651928	0.0537082	0.0427075	0.0649799
Asymmetry	0.232843	-0.0793286	-0.0599716	0.00639946	0.05995	0.0716054	0.163934	0.147285	0.265648	0.242127	0.20177	0.203173	0.211389	0.274299	0.107401	0.112782	0.112703	0.108499	0.110002	0.0958601	0.0968946	0.237427	0.24288	0.239974	0.230578	0.2095	0.18799	0.162406
Internal eccentricity	0.0651203	0.116952	0.121084	0.147975	0.15822	0.151605	0.175695	0.147254	0.337141	0.366607	0.417699	0.455485	0.461943	0.396312	0.202457	0.203791	0.200037	0.194889	0.184967	0.177544	0.177074	0.186862	0.221165	0.26654	0.286381	0.238159	0.168034	0.178834
Colorimetric descriptor	-0.0193099	0.729131	0.750092	0.771477	0.786816	0.766402	0.747057	0.615283	0.28244	0.258993	0.241261	0.228797	0.244724	0.214409	0.505488	0.513509	0.503612	0.477008	0.432338	0.358807	0.240404	0.192017	0.179334	0.169642	0.160058	0.143856	0.122456	0.0791279
Latitudinal fruit feature	0.128523	0.335502	0.35399	0.381166	0.41224	0.376037	0.393005	0.354349	0.300914	0.287541	0.273947	0.248348	0.272461	0.250226	0.353015	0.378029	0.400937	0.399801	0.397334	0.403719	0.421197	0.0961896	0.0936018	0.0968168	0.0975662	0.110002	0.107442	0.102028
All	0.135173	0.3058	0.320753	0.344281	0.362792	0.350102	0.373332	0.313707	0.350977	0.349207	0.344909	0.347576	0.349134	0.310077	0.341532	0.351961	0.352795	0.34311	0.325045	0.297142	0.264799	0.265105	0.266667	0.264896	0.257989	0.237402	0.211556	0.188915
