# Supplementary material for: Genomic prediction of morphometric and colorimetric traits in Solanaceous fruits
Source: Hortic Res. 2022 Mar 23;9:uhac072. doi: 10.1093/hr/uhac072 (PMC9157653; doi:10.1093/hr/uhac072)
Supplement: Web_Material_uhac072 [file web_material_uhac072.zip › STable9.xlsx]

## Sheet: Suppl. Table 9
Supplementary Table 9. Genomic selection predictabilities of TA traits in wild tomato population. Seven scenarios of different number of wild tomato accessions together with all cultivated accessions assigned in the training set and test on the remaining wild accessions were investigated (Scenario A). Seven scenarios of different number of wild tomato accessions together with the same number of c…
Trait	Scenario A							Scenario B
	0	7	10	15	20	25	30	7	10	15	20	25	30	34
Perimeter	0.17173	0.371503	0.40766	0.463843	0.506031	0.52082	0.54267	0.74807	0.756831	0.749542	0.733824	0.702894	0.663238	0.61927
Area	0.235171	0.456367	0.483711	0.497327	0.497871	0.493965	0.465213	0.624661	0.636949	0.631578	0.618041	0.591701	0.563287	0.547596
Width Mid-height	0.187181	0.417731	0.427048	0.451824	0.479454	0.491415	0.543815	0.69696	0.70743	0.702392	0.685491	0.656554	0.619386	0.58175
Maximum Width	0.180302	0.415076	0.424495	0.450066	0.477899	0.487543	0.541841	0.701301	0.71189	0.706947	0.69039	0.661841	0.625328	0.588225
Height Mid-width	0.104438	0.433256	0.458807	0.460229	0.453156	0.460952	0.299271	0.721914	0.723032	0.710822	0.687849	0.642797	0.578577	0.495279
Maximum Height	0.113556	0.406126	0.450803	0.476701	0.48727	0.500278	0.410544	0.745411	0.749742	0.73907	0.720068	0.68087	0.627226	0.562304
Curved Height	0.133874	0.402409	0.445492	0.475945	0.488217	0.4995	0.445556	0.741058	0.746066	0.735552	0.717249	0.679174	0.627822	0.56818
Fruit Shape Index External I	-0.183352	0.704395	0.700323	0.706591	0.710297	0.701258	0.621146	0.130576	0.134408	0.138215	0.122427	0.105148	0.0875106	0.0602466
Fruit Shape Index External II	0.286196	0.689869	0.688253	0.692827	0.706679	0.688267	0.632371	0.0693991	0.0832113	0.0948857	0.0922481	0.0832056	0.0886531	0.118108
Curved Fruit Shape Index	0.0732947	0.415849	0.414494	0.423716	0.470862	0.455676	0.497933	0.0339122	0.0473502	0.0525868	0.0558075	0.0609442	0.0754667	0.115578
Proximal Fruit Blockiness	0.335263	0.0545001	0.128603	0.198571	0.246344	0.249482	0.303953	0.258682	0.266819	0.267842	0.255607	0.242024	0.202812	0.167189
Distal Fruit Blockiness	0.187682	0.0904262	0.0881858	0.0741698	0.0537697	0.0623734	0.09227	-0.00728914	-0.00516847	-0.00714019	-0.00498048	-0.000788045	0.00215259	0.0174243
Fruit Shape Triangle	0.0824711	-0.297171	-0.301954	-0.297845	-0.329167	-0.36102	-0.335255	0.100169	0.122222	0.119832	0.122528	0.108268	0.0963669	0.0848672
Ellipsoid	0.520977	0.384888	0.380007	0.373307	0.395749	0.340445	0.381746	0.460492	0.484199	0.490126	0.480358	0.460002	0.427831	0.407406
Circular	0.441677	0.354955	0.378672	0.397821	0.409564	0.33217	0.380452	0.298826	0.329012	0.350486	0.34612	0.336702	0.309675	0.297227
Rectangular	0.298578	0.215179	0.206934	0.185869	0.174276	0.131025	0.116046	0.0463811	0.0545409	0.0599193	0.0712713	0.0805841	0.0933396	0.127315
Shoulder Height	0.301481	0.146678	0.150915	0.179012	0.238529	0.176008	0.297961	0.441969	0.465467	0.476675	0.467701	0.45032	0.429969	0.414879
Proximal Angle Micro	0.169441	-0.264847	-0.222862	-0.202266	-0.214614	-0.234335	-0.00122564	0.505506	0.525645	0.531133	0.530456	0.50629	0.458038	0.370408
Proximal Angle Macro	-0.217041	-0.00367968	0.0429055	0.0775162	0.073089	0.156834	0.262042	0.528873	0.528999	0.522333	0.509614	0.471414	0.419827	0.355029
Proximal Indentation Area	0.382924	0.235839	0.223362	0.220951	0.257557	0.168885	0.293986	0.440056	0.465786	0.478143	0.470194	0.456294	0.43763	0.425516
Distal Angle Micro	0.164171	0.228183	0.22346	0.230304	0.246013	0.225228	0.154485	0.16333	0.188961	0.19638	0.196737	0.179782	0.147198	0.10056
Distal Angle Macro	0.237824	0.26341	0.248726	0.262481	0.292059	0.312091	0.360661	0.0529083	0.052155	0.0570063	0.0578151	0.0528326	0.046484	0.0289105
Distal Indentation Area	0.130447	0.0340624	0.047135	0.0593451	0.0657602	0.0404671	0.140303	0.054064	0.0637284	0.0797277	0.0834389	0.0969076	0.114646	0.163221
Distal End Protrusion	0.178086	0.154984	0.141092	0.119978	0.0928427	0.063556	0.124793	-0.00446741	0.0123946	0.0455154	0.0634094	0.0884026	0.118643	0.167173
Obovoid	0.0739582	-0.250926	-0.249558	-0.225915	-0.247562	-0.263836	-0.241447	-0.00140066	-0.00635956	-0.00568564	-0.0215615	-0.00973838	-0.0275146	-0.0333048
Ovoid	0.339523	-0.40764	-0.335803	-0.136358	0.0484624	0.151598	0.318123	0.160726	0.178704	0.177458	0.168902	0.155579	0.109525	0.0581757
V. Asymmetry	0.0914324	0.0620884	0.0521942	0.0540339	0.068276	0.0297947	0.03679	-0.184149	-0.189346	-0.18786	-0.169971	-0.141213	-0.110126	-0.0318607
H. Asymmetry.ob*	NA	NA	NA	NA	NA	NA	NA	NA	NA	NA	NA	NA	NA	NA
H. Asymmetry.ov	0.40517	0.274252	0.270766	0.297825	0.320388	0.30358	0.465166	0.462007	0.467945	0.461667	0.446816	0.419494	0.383498	0.360118
Width Widest Pos	0.254133	-0.074418	-0.0374574	0.0424116	0.110186	0.13689	0.241036	0.0998215	0.112967	0.117934	0.118309	0.125887	0.123919	0.131345
Eccentricity	0.0733663	0.0177374	0.00763184	0.0434514	0.0813253	0.0829956	0.293943	0.400498	0.410935	0.417263	0.41062	0.395181	0.376695	0.376937
Proximal Eccentricity	-0.109382	0.136625	0.269024	0.455111	0.525013	0.527943	0.330039	0.262947	0.321383	0.380326	0.409806	0.321583	0.175012	-0.0766618
Distal Eccentricity	0.0956498	-0.184354	-0.263801	-0.348244	-0.423358	-0.463105	-0.417001	-0.0489447	-0.12571	-0.220291	-0.261336	-0.185967	-0.0487409	0.150988
Fruit Shape Index Internal	0.284763	0.682288	0.679244	0.684198	0.696899	0.680756	0.642281	0.0693529	0.0830121	0.0940807	0.0917908	0.0826872	0.0883835	0.117752
Eccentricity Area Index	-0.0187955	-0.0675391	-0.086678	-0.0946424	-0.0887793	-0.0705649	0.0292108	0.328434	0.329334	0.328806	0.323565	0.31135	0.296371	0.316356
Average Red	-0.65582	0.279548	0.446159	0.596742	0.672371	0.668772	0.681282	0.63465	0.626922	0.601346	0.570839	0.508672	0.439535	0.327528
Average Green	0.791685	0.941696	0.942853	0.944995	0.945564	0.930083	0.865021	0.456842	0.465284	0.455762	0.419601	0.378458	0.296	0.198237
Average Blue	0.687357	0.896582	0.896095	0.899425	0.898999	0.886466	0.86162	0.468712	0.482812	0.479671	0.450999	0.41268	0.326909	0.249428
Average Luminosity	0.185215	0.258987	0.242352	0.251085	0.274758	0.207911	0.222947	0.368157	0.408323	0.411607	0.408106	0.382891	0.360179	0.336559
Average L Value	0.688223	0.856313	0.855078	0.857697	0.861363	0.84062	0.810651	0.241327	0.277961	0.30495	0.300609	0.289988	0.24714	0.231751
Average a Value	-0.630604	0.951605	0.957064	0.962185	0.964788	0.957051	0.881808	0.727116	0.722597	0.704588	0.666585	0.60325	0.503225	0.290162
Average b Value	-0.180717	0.6083	0.610295	0.606546	0.622601	0.597298	0.663306	0.27688	0.2778	0.258644	0.236753	0.202474	0.149957	0.0783698
Average Hue	-0.571224	0.965816	0.96882	0.972163	0.974234	0.966988	0.907364	0.782788	0.779772	0.762442	0.724366	0.658647	0.536027	0.192925
Average Chroma	-0.487904	0.803331	0.832113	0.852451	0.866661	0.842433	0.829516	0.592918	0.580111	0.553501	0.515217	0.453982	0.370292	0.258675
Lobedness Degree	0.537142	0.680601	0.682695	0.693371	0.694238	0.686622	0.681873	0.241956	0.269949	0.289162	0.287176	0.270384	0.279741	0.303468
Pericarp Area	-0.0941145	0.127891	0.149083	0.180983	0.226131	0.177298	0.243117	0.409924	0.432613	0.455025	0.4537	0.45716	0.461734	0.476243
Pericarp Thickness	-0.0574587	0.198014	0.230192	0.269145	0.316352	0.264192	0.254025	0.407165	0.431526	0.458624	0.458528	0.464457	0.469682	0.483881
* The BLUP values of this trait are constant, so the GS models cannot be applied.
