# Supplementary material for: Genomic prediction of morphometric and colorimetric traits in Solanaceous fruits
Source: Hortic Res. 2022 Mar 23;9:uhac072. doi: 10.1093/hr/uhac072 (PMC9157653; doi:10.1093/hr/uhac072)
Supplement: Web_Material_uhac072 [file web_material_uhac072.zip › STable10.xlsx]

## Sheet: Suppl. Table 10
Supplementary Table 10. Genomic selection predictabilities of CD traits using classification-based models. Genomic selection predictabilities evaluated using the AUC and accuracy coefficients between predicted and measured values in testing set in cross-validations.
Trait	Tomato		Pepper
	AUC**	Accuracy	AUC**	Accuracy
Fruit size (RF)*	0.832163	0.49615	0.854005	0.766958
Fruit size (SVC)*	0.761346	0.390355	0.780667	0.76789
Perimeter	-	0.518471	-	0.746099
Area	-	0.481816	-	0.799034
Width Mid height	-	0.518927	-	0.785743
Maximum Width	-	0.525862	-	0.782464
Height Mid width	-	0.375579	-	0.764973
Maximum Height	-	0.436015	-	0.752864
Curved Height	-	0.427571	-	0.735202
Pericarp Area	-	0.410853	-	0.627181
Pericarp Thickness	-	0.344	-	0.655148
Fruit yield per plant (RF)*	0.604866	0.436928	0.752317	0.570572
Fruit yield per plant (SVC)*	0.568076	0.519147	0.678247	0.638031
Perimeter	-	0.616231	-	0.727779
Area	-	0.585915	-	0.776001
Width Mid height	-	0.604262	-	0.777874
Maximum Width	-	0.605802	-	0.808576
Height Mid width	-	0.598155	-	0.769539
Maximum Height	-	0.620276	-	0.772706
Curved Height	-	0.645713	-	0.770377
Pericarp Area	-	0.549928	-	0.662224
Pericarp Thickness	-	0.528672	-	0.692288
* RF: random forest model, SVC: support vector classification model.
** The AUC parameters for regression-based predictions are inapplicable.
